# Supplementary material for: Clinical Significance and Potential Mechanisms of ATP Binding Cassette Subfamily C Genes in Hepatocellular Carcinoma
Source: Front Genet. 2022 Mar 7;13:805961. doi: 10.3389/fgene.2022.805961 (PMC8948437; doi:10.3389/fgene.2022.805961)
Supplement: Supplementary file 1 [file Table2.XLSX]

## Sheet: gsea_report_for_High_1589787376
NAME	GS<br> follow link to MSigDB	GS<br> follow link to MSigDB	SIZE	ES	NES	NOM p-val	FDR q-val	FWER p-val	RANK AT MAX	LEADING EDGE
REACTOME_RECYCLING_PATHWAY_OF_L1	REACTOME_RECYCLING_PATHWAY_OF_L1		48	0.76455	1.70739	0	0.337803	0.135	7934	tags=63%, list=14%, signal=73%
SMID_BREAST_CANCER_RELAPSE_IN_BONE_DN	SMID_BREAST_CANCER_RELAPSE_IN_BONE_DN	smid_breast_cancer_relapse_in_bone_dn	322	0.731871	1.6989	0	0.210955	0.159	6710	tags=59%, list=12%, signal=66%
ACEVEDO_LIVER_CANCER_WITH_H3K27ME3_UP	ACEVEDO_LIVER_CANCER_WITH_H3K27ME3_UP	acevedo_liver_cancer_with_h3k27me3_up	285	0.74718	1.67834	0	0.24304	0.243	6979	tags=56%, list=13%, signal=64%
VANTVEER_BREAST_CANCER_ESR1_DN	VANTVEER_BREAST_CANCER_ESR1_DN	vantveer_breast_cancer_esr1_dn	266	0.748592	1.67425	0	0.201775	0.259	7997	tags=67%, list=15%, signal=78%
SHETH_LIVER_CANCER_VS_TXNIP_LOSS_PAM5	SHETH_LIVER_CANCER_VS_TXNIP_LOSS_PAM5	sheth_liver_cancer_vs_txnip_loss_pam5	107	0.692625	1.66644	0	0.196605	0.307	7305	tags=50%, list=13%, signal=58%
ACEVEDO_LIVER_CANCER_WITH_H3K9ME3_UP	ACEVEDO_LIVER_CANCER_WITH_H3K9ME3_UP	acevedo_liver_cancer_with_h3k9me3_up	139	0.723917	1.66133	0	0.183335	0.331	6231	tags=50%, list=11%, signal=56%
KEGG_TASTE_TRANSDUCTION	KEGG_TASTE_TRANSDUCTION	kegg_taste_transduction	51	0.705526	1.65979	0	0.164101	0.341	8614	tags=27%, list=16%, signal=33%
REACTOME_L1CAM_INTERACTIONS	REACTOME_L1CAM_INTERACTIONS	reactome_l1cam_interactions	119	0.713081	1.65756	0	0.154215	0.351	7934	tags=58%, list=14%, signal=68%
YANG_BREAST_CANCER_ESR1_DN	YANG_BREAST_CANCER_ESR1_DN	yang_breast_cancer_esr1_dn	25	0.862789	1.65378	0	0.148453	0.369	2575	tags=64%, list=5%, signal=67%
HANN_RESISTANCE_TO_BCL2_INHIBITOR_UP	HANN_RESISTANCE_TO_BCL2_INHIBITOR_UP	hann_resistance_to_bcl2_inhibitor_up	36	0.813439	1.64998	0	0.14457	0.386	4408	tags=56%, list=8%, signal=60%
KEGG_NOD_LIKE_RECEPTOR_SIGNALING_PATHWAY	KEGG_NOD_LIKE_RECEPTOR_SIGNALING_PATHWAY	kegg_nod_like_receptor_signaling_pathway	62	0.766838	1.64786	0	0.136636	0.397	6387	tags=60%, list=12%, signal=67%
KIM_WT1_TARGETS_8HR_UP	KIM_WT1_TARGETS_8HR_UP	kim_wt1_targets_8hr_up	166	0.723001	1.64442	0	0.134178	0.412	7000	tags=53%, list=13%, signal=61%
REACTOME_COPI_INDEPENDENT_GOLGI_TO_ER_RETROGRADE_TRAFFIC	REACTOME_COPI_INDEPENDENT_GOLGI_TO_ER_RETROGRADE_TRAFFIC	reactome_copi_independent_golgi_to_er_retrograde_traffic	52	0.705536	1.64145	0	0.134027	0.433	10376	tags=67%, list=19%, signal=83%
WHITEHURST_PACLITAXEL_SENSITIVITY	WHITEHURST_PACLITAXEL_SENSITIVITY	whitehurst_paclitaxel_sensitivity	37	0.733158	1.63408	0	0.14592	0.479	7488	tags=54%, list=14%, signal=63%
LIEN_BREAST_CARCINOMA_METAPLASTIC_VS_DUCTAL_UP	LIEN_BREAST_CARCINOMA_METAPLASTIC_VS_DUCTAL_UP	lien_breast_carcinoma_metaplastic_vs_ductal_up	82	0.763155	1.61577	0	0.205253	0.568	6202	tags=68%, list=11%, signal=77%
GRUETZMANN_PANCREATIC_CANCER_UP	GRUETZMANN_PANCREATIC_CANCER_UP		352	0.696655	1.61474	0.00189753	0.197703	0.575	6576	tags=51%, list=12%, signal=57%
CROMER_TUMORIGENESIS_UP	CROMER_TUMORIGENESIS_UP	cromer_tumorigenesis_up	58	0.848101	1.61069	0	0.203361	0.592	4113	tags=69%, list=7%, signal=74%
KEGG_PATHOGENIC_ESCHERICHIA_COLI_INFECTION	KEGG_PATHOGENIC_ESCHERICHIA_COLI_INFECTION		56	0.69224	1.6089	0.00197239	0.201883	0.602	9422	tags=63%, list=17%, signal=75%
HOSHIDA_LIVER_CANCER_LATE_RECURRENCE_UP	HOSHIDA_LIVER_CANCER_LATE_RECURRENCE_UP	hoshida_liver_cancer_late_recurrence_up	61	0.78402	1.60713	0	0.198453	0.612	7101	tags=72%, list=13%, signal=83%
ANDERSEN_CHOLANGIOCARCINOMA_CLASS2	ANDERSEN_CHOLANGIOCARCINOMA_CLASS2	andersen_cholangiocarcinoma_class2	175	0.826711	1.60671	0	0.190025	0.615	6536	tags=79%, list=12%, signal=90%
ONDER_CDH1_TARGETS_3_DN	ONDER_CDH1_TARGETS_3_DN		58	0.792352	1.60243	0.00401606	0.199376	0.639	7556	tags=69%, list=14%, signal=80%
BRUECKNER_TARGETS_OF_MIRLET7A3_DN	BRUECKNER_TARGETS_OF_MIRLET7A3_DN	brueckner_targets_of_mirlet7a3_dn	75	0.768435	1.60067	0	0.197687	0.648	5876	tags=61%, list=11%, signal=69%
CHARAFE_BREAST_CANCER_LUMINAL_VS_MESENCHYMAL_DN	CHARAFE_BREAST_CANCER_LUMINAL_VS_MESENCHYMAL_DN	charafe_breast_cancer_luminal_vs_mesenchymal_dn	460	0.767366	1.60053	0	0.1896	0.648	5876	tags=63%, list=11%, signal=69%
ZHAN_VARIABLE_EARLY_DIFFERENTIATION_GENES_UP	ZHAN_VARIABLE_EARLY_DIFFERENTIATION_GENES_UP		17	0.80973	1.59929	0.006	0.186744	0.653	3459	tags=47%, list=6%, signal=50%
REACTOME_MHC_CLASS_II_ANTIGEN_PRESENTATION	REACTOME_MHC_CLASS_II_ANTIGEN_PRESENTATION	reactome_mhc_class_ii_antigen_presentation	123	0.692404	1.59751	0	0.18579	0.661	9037	tags=59%, list=16%, signal=70%
REACTOME_NUCLEAR_SIGNALING_BY_ERBB4	REACTOME_NUCLEAR_SIGNALING_BY_ERBB4		32	0.703266	1.59705	0.00613497	0.180578	0.665	7779	tags=59%, list=14%, signal=69%
REACTOME_O_LINKED_GLYCOSYLATION_OF_MUCINS	REACTOME_O_LINKED_GLYCOSYLATION_OF_MUCINS	reactome_o_linked_glycosylation_of_mucins	62	0.746834	1.59663	0	0.175132	0.669	4920	tags=58%, list=9%, signal=64%
MIKKELSEN_ES_ICP_WITH_H3K4ME3_AND_H3K27ME3	MIKKELSEN_ES_ICP_WITH_H3K4ME3_AND_H3K27ME3	mikkelsen_es_icp_with_h3k4me3_and_h3k27me3	135	0.70751	1.59636	0	0.170341	0.672	7055	tags=55%, list=13%, signal=63%
SASSON_RESPONSE_TO_FORSKOLIN_DN	SASSON_RESPONSE_TO_FORSKOLIN_DN	sasson_response_to_forskolin_dn	84	0.703521	1.59441	0	0.171426	0.684	7474	tags=52%, list=14%, signal=61%
HUPER_BREAST_BASAL_VS_LUMINAL_UP	HUPER_BREAST_BASAL_VS_LUMINAL_UP		53	0.791883	1.59325	0.00195312	0.169658	0.692	4766	tags=64%, list=9%, signal=70%
SHIN_B_CELL_LYMPHOMA_CLUSTER_8	SHIN_B_CELL_LYMPHOMA_CLUSTER_8	shin_b_cell_lymphoma_cluster_8	36	0.827569	1.59173	0	0.169459	0.698	6412	tags=72%, list=12%, signal=82%
WANG_THOC1_TARGETS_DN	WANG_THOC1_TARGETS_DN		20	0.789052	1.591	0.00204499	0.166012	0.702	3515	tags=55%, list=6%, signal=59%
DIRMEIER_LMP1_RESPONSE_LATE_UP	DIRMEIER_LMP1_RESPONSE_LATE_UP		53	0.774575	1.59098	0.00407332	0.161024	0.702	6412	tags=68%, list=12%, signal=77%
MIKKELSEN_MCV6_ICP_WITH_H3K4ME3_AND_H3K27ME3	MIKKELSEN_MCV6_ICP_WITH_H3K4ME3_AND_H3K27ME3		34	0.768817	1.59078	0.00210084	0.157042	0.702	9073	tags=71%, list=16%, signal=84%
NUTT_GBM_VS_AO_GLIOMA_UP	NUTT_GBM_VS_AO_GLIOMA_UP		46	0.70067	1.58992	0.00394477	0.154979	0.711	8621	tags=61%, list=16%, signal=72%
DOANE_BREAST_CANCER_ESR1_DN	DOANE_BREAST_CANCER_ESR1_DN	doane_breast_cancer_esr1_dn	46	0.757958	1.58824	0	0.156272	0.718	6452	tags=65%, list=12%, signal=74%
REACTOME_NEUROTRANSMITTER_RECEPTORS_AND_POSTSYNAPTIC_SIGNAL_TRANSMISSION	REACTOME_NEUROTRANSMITTER_RECEPTORS_AND_POSTSYNAPTIC_SIGNAL_TRANSMISSION	reactome_neurotransmitter_receptors_and_postsynaptic_signal_transmission	204	0.619141	1.58676	0	0.156643	0.722	8152	tags=47%, list=15%, signal=55%
CERVERA_SDHB_TARGETS_1_UP	CERVERA_SDHB_TARGETS_1_UP		119	0.791071	1.58612	0.0019802	0.154531	0.722	5590	tags=72%, list=10%, signal=80%
PID_IL8_CXCR2_PATHWAY	PID_IL8_CXCR2_PATHWAY		34	0.822429	1.58602	0.0019802	0.150791	0.722	4852	tags=59%, list=9%, signal=64%
RAGHAVACHARI_PLATELET_SPECIFIC_GENES	RAGHAVACHARI_PLATELET_SPECIFIC_GENES		68	0.711909	1.58571	0.00195312	0.147739	0.722	5876	tags=49%, list=11%, signal=54%
PID_ENDOTHELIN_PATHWAY	PID_ENDOTHELIN_PATHWAY		63	0.741023	1.58533	0.00204499	0.145301	0.724	5846	tags=48%, list=11%, signal=53%
SMID_BREAST_CANCER_RELAPSE_IN_BRAIN_UP	SMID_BREAST_CANCER_RELAPSE_IN_BRAIN_UP	smid_breast_cancer_relapse_in_brain_up	41	0.77726	1.5844	0	0.144455	0.728	6528	tags=73%, list=12%, signal=83%
WOO_LIVER_CANCER_RECURRENCE_UP	WOO_LIVER_CANCER_RECURRENCE_UP	woo_liver_cancer_recurrence_up	103	0.901583	1.5841	0	0.141952	0.729	4323	tags=89%, list=8%, signal=97%
BIOCARTA_PDZS_PATHWAY	BIOCARTA_PDZS_PATHWAY		17	0.779323	1.58351	0.00407332	0.140274	0.731	5978	tags=53%, list=11%, signal=59%
MOREIRA_RESPONSE_TO_TSA_DN	MOREIRA_RESPONSE_TO_TSA_DN	moreira_response_to_tsa_dn	18	0.847948	1.58275	0	0.139098	0.734	6329	tags=72%, list=11%, signal=82%
MIYAGAWA_TARGETS_OF_EWSR1_ETS_FUSIONS_DN	MIYAGAWA_TARGETS_OF_EWSR1_ETS_FUSIONS_DN		231	0.744015	1.58066	0.00196078	0.142081	0.74	6181	tags=61%, list=11%, signal=69%
RICKMAN_TUMOR_DIFFERENTIATED_MODERATELY_VS_POORLY_UP	RICKMAN_TUMOR_DIFFERENTIATED_MODERATELY_VS_POORLY_UP	rickman_tumor_differentiated_moderately_vs_poorly_up	123	0.660078	1.58006	0	0.140595	0.743	4736	tags=44%, list=9%, signal=48%
KEGG_REGULATION_OF_ACTIN_CYTOSKELETON	KEGG_REGULATION_OF_ACTIN_CYTOSKELETON	kegg_regulation_of_actin_cytoskeleton	213	0.656165	1.57997	0	0.13769	0.743	8771	tags=52%, list=16%, signal=62%
BURTON_ADIPOGENESIS_8	BURTON_ADIPOGENESIS_8		78	0.720722	1.57961	0.0038835	0.135935	0.745	7157	tags=56%, list=13%, signal=65%
DEBOSSCHER_NFKB_TARGETS_REPRESSED_BY_GLUCOCORTICOIDS	DEBOSSCHER_NFKB_TARGETS_REPRESSED_BY_GLUCOCORTICOIDS		20	0.798082	1.57805	0.00391389	0.137436	0.75	5202	tags=50%, list=9%, signal=55%
KIM_HYPOXIA	KIM_HYPOXIA		19	0.813535	1.57796	0.00194553	0.135205	0.752	5506	tags=58%, list=10%, signal=64%
VANASSE_BCL2_TARGETS_DN	VANASSE_BCL2_TARGETS_DN	vanasse_bcl2_targets_dn	58	0.723637	1.5773	0	0.134356	0.756	6410	tags=55%, list=12%, signal=62%
REACTOME_BASIGIN_INTERACTIONS	REACTOME_BASIGIN_INTERACTIONS	reactome_basigin_interactions	25	0.785372	1.57675	0	0.13353	0.757	4074	tags=52%, list=7%, signal=56%
SASSON_RESPONSE_TO_GONADOTROPHINS_DN	SASSON_RESPONSE_TO_GONADOTROPHINS_DN		85	0.696882	1.5767	0.00196078	0.131271	0.757	7527	tags=51%, list=14%, signal=58%
HOSHIDA_LIVER_CANCER_SUBCLASS_S1	HOSHIDA_LIVER_CANCER_SUBCLASS_S1		233	0.845654	1.57565	0.0020284	0.131778	0.766	5250	tags=75%, list=10%, signal=82%
MIKKELSEN_MEF_ICP_WITH_H3K4ME3_AND_H3K27ME3	MIKKELSEN_MEF_ICP_WITH_H3K4ME3_AND_H3K27ME3	mikkelsen_mef_icp_with_h3k4me3_and_h3k27me3	38	0.721008	1.57495	0	0.131185	0.769	7055	tags=63%, list=13%, signal=72%
APPIERTO_RESPONSE_TO_FENRETINIDE_UP	APPIERTO_RESPONSE_TO_FENRETINIDE_UP		37	0.67145	1.57375	0.00580271	0.13188	0.774	7733	tags=49%, list=14%, signal=57%
KIM_GERMINAL_CENTER_T_HELPER_UP	KIM_GERMINAL_CENTER_T_HELPER_UP		63	0.735377	1.57345	0.00808081	0.130216	0.774	7405	tags=49%, list=13%, signal=57%
REACTOME_VOLTAGE_GATED_POTASSIUM_CHANNELS	REACTOME_VOLTAGE_GATED_POTASSIUM_CHANNELS	reactome_voltage_gated_potassium_channels	43	0.741205	1.57247	0	0.130854	0.781	7904	tags=58%, list=14%, signal=68%
TURASHVILI_BREAST_DUCTAL_CARCINOMA_VS_DUCTAL_NORMAL_UP	TURASHVILI_BREAST_DUCTAL_CARCINOMA_VS_DUCTAL_NORMAL_UP		46	0.848423	1.57144	0.00189036	0.131336	0.785	3900	tags=67%, list=7%, signal=72%
DASU_IL6_SIGNALING_UP	DASU_IL6_SIGNALING_UP		58	0.76487	1.57125	0.00978474	0.1297	0.785	7209	tags=64%, list=13%, signal=73%
REACTOME_SIGNAL_REGULATORY_PROTEIN_FAMILY_INTERACTIONS	REACTOME_SIGNAL_REGULATORY_PROTEIN_FAMILY_INTERACTIONS		16	0.849406	1.57062	0.00417537	0.129315	0.787	6615	tags=75%, list=12%, signal=85%
KYNG_ENVIRONMENTAL_STRESS_RESPONSE_NOT_BY_GAMMA_IN_WS	KYNG_ENVIRONMENTAL_STRESS_RESPONSE_NOT_BY_GAMMA_IN_WS	kyng_environmental_stress_response_not_by_gamma_in_ws	31	0.696203	1.56983	0	0.129641	0.794	3940	tags=42%, list=7%, signal=45%
HOSHIDA_LIVER_CANCER_SURVIVAL_UP	HOSHIDA_LIVER_CANCER_SURVIVAL_UP		73	0.789099	1.56946	0.00198413	0.128662	0.795	5926	tags=67%, list=11%, signal=75%
HOELZEL_NF1_TARGETS_UP	HOELZEL_NF1_TARGETS_UP	hoelzel_nf1_targets_up	139	0.696637	1.56843	0	0.129401	0.803	4892	tags=48%, list=9%, signal=53%
SCHLESINGER_H3K27ME3_IN_NORMAL_AND_METHYLATED_IN_CANCER	SCHLESINGER_H3K27ME3_IN_NORMAL_AND_METHYLATED_IN_CANCER		28	0.744119	1.56772	0.00199601	0.129187	0.804	7904	tags=54%, list=14%, signal=63%
DOANE_RESPONSE_TO_ANDROGEN_DN	DOANE_RESPONSE_TO_ANDROGEN_DN	doane_response_to_androgen_dn	240	0.645356	1.56611	0	0.131247	0.811	7832	tags=51%, list=14%, signal=59%
LIAO_HAVE_SOX4_BINDING_SITES	LIAO_HAVE_SOX4_BINDING_SITES		40	0.826234	1.56592	0.00190114	0.129964	0.813	5264	tags=68%, list=10%, signal=75%
RICKMAN_TUMOR_DIFFERENTIATED_WELL_VS_MODERATELY_DN	RICKMAN_TUMOR_DIFFERENTIATED_WELL_VS_MODERATELY_DN		109	0.672965	1.56544	0.00199601	0.129442	0.814	7777	tags=56%, list=14%, signal=65%
CONRAD_STEM_CELL	CONRAD_STEM_CELL		39	0.72923	1.56479	0.00390625	0.129171	0.817	6753	tags=56%, list=12%, signal=64%
KEGG_GAP_JUNCTION	KEGG_GAP_JUNCTION	kegg_gap_junction	90	0.690698	1.56413	0	0.128953	0.818	8139	tags=50%, list=15%, signal=59%
SIG_REGULATION_OF_THE_ACTIN_CYTOSKELETON_BY_RHO_GTPASES	SIG_REGULATION_OF_THE_ACTIN_CYTOSKELETON_BY_RHO_GTPASES		35	0.694018	1.56366	0.00801603	0.128125	0.82	8698	tags=60%, list=16%, signal=71%
KEGG_FC_GAMMA_R_MEDIATED_PHAGOCYTOSIS	KEGG_FC_GAMMA_R_MEDIATED_PHAGOCYTOSIS		96	0.712534	1.56326	0.00199203	0.127424	0.822	5163	tags=48%, list=9%, signal=53%
BIOCARTA_MCALPAIN_PATHWAY	BIOCARTA_MCALPAIN_PATHWAY		19	0.7322	1.56258	0.0140562	0.12694	0.824	8148	tags=53%, list=15%, signal=62%
PARENT_MTOR_SIGNALING_DN	PARENT_MTOR_SIGNALING_DN		44	0.697985	1.56249	0.00380952	0.12543	0.824	5767	tags=45%, list=10%, signal=51%
LE_SKI_TARGETS_UP	LE_SKI_TARGETS_UP		17	0.864629	1.56213	0.0019305	0.124594	0.825	3937	tags=71%, list=7%, signal=76%
IZADPANAH_STEM_CELL_ADIPOSE_VS_BONE_UP	IZADPANAH_STEM_CELL_ADIPOSE_VS_BONE_UP	izadpanah_stem_cell_adipose_vs_bone_up	127	0.684069	1.56194	0	0.12356	0.827	7590	tags=54%, list=14%, signal=63%
KEGG_OLFACTORY_TRANSDUCTION	KEGG_OLFACTORY_TRANSDUCTION	kegg_olfactory_transduction	385	0.456681	1.56179	0	0.12217	0.828	9955	tags=5%, list=18%, signal=6%
REACTOME_ECM_PROTEOGLYCANS	REACTOME_ECM_PROTEOGLYCANS	reactome_ecm_proteoglycans	76	0.824013	1.56147	0	0.12135	0.828	4407	tags=67%, list=8%, signal=73%
DELYS_THYROID_CANCER_UP	DELYS_THYROID_CANCER_UP		436	0.701796	1.56146	0.00606061	0.119846	0.828	6585	tags=60%, list=12%, signal=68%
BIOCARTA_CYTOKINE_PATHWAY	BIOCARTA_CYTOKINE_PATHWAY		19	0.83993	1.56116	0.0103734	0.118967	0.829	3521	tags=42%, list=6%, signal=45%
TAKEDA_TARGETS_OF_NUP98_HOXA9_FUSION_10D_DN	TAKEDA_TARGETS_OF_NUP98_HOXA9_FUSION_10D_DN		150	0.72268	1.56107	0.00397614	0.117733	0.83	6536	tags=59%, list=12%, signal=66%
YANG_BREAST_CANCER_ESR1_BULK_DN	YANG_BREAST_CANCER_ESR1_BULK_DN		22	0.747101	1.56075	0.00583658	0.117099	0.831	7936	tags=68%, list=14%, signal=80%
PID_ALPHA_SYNUCLEIN_PATHWAY	PID_ALPHA_SYNUCLEIN_PATHWAY	pid_alpha_synuclein_pathway	32	0.731089	1.56055	0	0.115982	0.833	5163	tags=47%, list=9%, signal=52%
REACTOME_TRP_CHANNELS	REACTOME_TRP_CHANNELS		28	0.720896	1.56011	0.00200803	0.115626	0.833	4976	tags=54%, list=9%, signal=59%
REACTOME_WNT_LIGAND_BIOGENESIS_AND_TRAFFICKING	REACTOME_WNT_LIGAND_BIOGENESIS_AND_TRAFFICKING		26	0.716751	1.55992	0.00195312	0.114728	0.833	6822	tags=50%, list=12%, signal=57%
RIGGI_EWING_SARCOMA_PROGENITOR_DN	RIGGI_EWING_SARCOMA_PROGENITOR_DN	riggi_ewing_sarcoma_progenitor_dn	190	0.735822	1.55981	0	0.113758	0.836	6306	tags=68%, list=11%, signal=76%
REACTOME_G_ALPHA_Q_SIGNALLING_EVENTS	REACTOME_G_ALPHA_Q_SIGNALLING_EVENTS	reactome_g_alpha_q_signalling_events	215	0.655878	1.55961	0	0.112866	0.836	8157	tags=52%, list=15%, signal=60%
MOHANKUMAR_HOXA1_TARGETS_DN	MOHANKUMAR_HOXA1_TARGETS_DN	mohankumar_hoxa1_targets_dn	167	0.666934	1.55955	0	0.111687	0.836	8039	tags=63%, list=15%, signal=73%
CHIARETTI_T_ALL_REFRACTORY_TO_THERAPY	CHIARETTI_T_ALL_REFRACTORY_TO_THERAPY		28	0.771089	1.5594	0.00207039	0.110646	0.836	3650	tags=50%, list=7%, signal=54%
WIERENGA_STAT5A_TARGETS_GROUP1	WIERENGA_STAT5A_TARGETS_GROUP1		126	0.655343	1.55888	0.00200803	0.110344	0.839	6261	tags=54%, list=11%, signal=61%
TONKS_TARGETS_OF_RUNX1_RUNX1T1_FUSION_ERYTHROCYTE_UP	TONKS_TARGETS_OF_RUNX1_RUNX1T1_FUSION_ERYTHROCYTE_UP		157	0.725607	1.55865	0.00204082	0.109712	0.84	6928	tags=60%, list=13%, signal=68%
KEGG_PATHWAYS_IN_CANCER	KEGG_PATHWAYS_IN_CANCER		325	0.642571	1.55837	0.00200803	0.109082	0.843	7093	tags=45%, list=13%, signal=51%
KUNINGER_IGF1_VS_PDGFB_TARGETS_DN	KUNINGER_IGF1_VS_PDGFB_TARGETS_DN	kuninger_igf1_vs_pdgfb_targets_dn	46	0.798663	1.55805	0	0.1087	0.845	5161	tags=72%, list=9%, signal=79%
LIU_IL13_MEMORY_MODEL_UP	LIU_IL13_MEMORY_MODEL_UP		17	0.802508	1.55784	0.00787402	0.108029	0.846	6594	tags=65%, list=12%, signal=73%
VALK_AML_CLUSTER_2	VALK_AML_CLUSTER_2		29	0.747468	1.55762	0.00601202	0.107227	0.846	7538	tags=62%, list=14%, signal=72%
KEGG_DILATED_CARDIOMYOPATHY	KEGG_DILATED_CARDIOMYOPATHY		90	0.734465	1.5574	0.00202429	0.106618	0.847	6362	tags=56%, list=12%, signal=63%
REACTOME_COLLAGEN_FORMATION	REACTOME_COLLAGEN_FORMATION	reactome_collagen_formation	90	0.780543	1.55732	0	0.105649	0.848	5321	tags=63%, list=10%, signal=70%
REACTOME_GASTRIN_CREB_SIGNALLING_PATHWAY_VIA_PKC_AND_MAPK	REACTOME_GASTRIN_CREB_SIGNALLING_PATHWAY_VIA_PKC_AND_MAPK		18	0.7339	1.55729	0.00647948	0.104604	0.848	10178	tags=67%, list=18%, signal=82%
BIOCARTA_P38MAPK_PATHWAY	BIOCARTA_P38MAPK_PATHWAY		36	0.664651	1.55567	0.00976562	0.106746	0.852	10178	tags=67%, list=18%, signal=82%
GRAHAM_CML_QUIESCENT_VS_CML_DIVIDING_UP	GRAHAM_CML_QUIESCENT_VS_CML_DIVIDING_UP		23	0.847552	1.55543	0.01	0.106339	0.853	6817	tags=74%, list=12%, signal=84%
LIN_SILENCED_BY_TUMOR_MICROENVIRONMENT	LIN_SILENCED_BY_TUMOR_MICROENVIRONMENT		105	0.727052	1.55431	0.0123967	0.107656	0.855	7663	tags=74%, list=14%, signal=86%
REACTOME_FACTORS_INVOLVED_IN_MEGAKARYOCYTE_DEVELOPMENT_AND_PLATELET_PRODUCTION	REACTOME_FACTORS_INVOLVED_IN_MEGAKARYOCYTE_DEVELOPMENT_AND_PLATELET_PRODUCTION		154	0.669601	1.55348	0.0019305	0.108285	0.858	8850	tags=49%, list=16%, signal=59%
REACTOME_DECTIN_2_FAMILY	REACTOME_DECTIN_2_FAMILY		26	0.794644	1.55309	0.00217391	0.107858	0.859	4774	tags=62%, list=9%, signal=67%
WIERENGA_STAT5A_TARGETS_UP	WIERENGA_STAT5A_TARGETS_UP		200	0.68221	1.55258	0.00207039	0.107808	0.859	7417	tags=62%, list=13%, signal=71%
MATTIOLI_MULTIPLE_MYELOMA_WITH_14Q32_TRANSLOCATIONS	MATTIOLI_MULTIPLE_MYELOMA_WITH_14Q32_TRANSLOCATIONS		37	0.770139	1.55223	0.00613497	0.107629	0.859	7303	tags=70%, list=13%, signal=81%
SERVITJA_ISLET_HNF1A_TARGETS_UP	SERVITJA_ISLET_HNF1A_TARGETS_UP		167	0.732045	1.55212	0.00398406	0.10684	0.859	6306	tags=60%, list=11%, signal=68%
REACTOME_SIGNALING_BY_RHO_GTPASES	REACTOME_SIGNALING_BY_RHO_GTPASES	reactome_signaling_by_rho_gtpases	390	0.656709	1.55157	0	0.10697	0.859	7974	tags=53%, list=14%, signal=61%
LINDSTEDT_DENDRITIC_CELL_MATURATION_A	LINDSTEDT_DENDRITIC_CELL_MATURATION_A		61	0.812325	1.55085	0.00806452	0.107615	0.865	6072	tags=69%, list=11%, signal=77%
BILD_HRAS_ONCOGENIC_SIGNATURE	BILD_HRAS_ONCOGENIC_SIGNATURE		245	0.692967	1.54962	0.0040568	0.109358	0.871	5866	tags=49%, list=11%, signal=54%
JOHANSSON_GLIOMAGENESIS_BY_PDGFB_DN	JOHANSSON_GLIOMAGENESIS_BY_PDGFB_DN		22	0.772928	1.54959	0.0102041	0.108455	0.871	8120	tags=77%, list=15%, signal=91%
REACTOME_OPIOID_SIGNALLING	REACTOME_OPIOID_SIGNALLING		90	0.656974	1.54953	0.00398406	0.107659	0.871	4870	tags=37%, list=9%, signal=40%
REN_ALVEOLAR_RHABDOMYOSARCOMA_DN	REN_ALVEOLAR_RHABDOMYOSARCOMA_DN		405	0.684692	1.54941	0.00970874	0.106998	0.873	7147	tags=51%, list=13%, signal=58%
LEE_LIVER_CANCER_DENA_UP	LEE_LIVER_CANCER_DENA_UP		60	0.726927	1.54922	0.00194932	0.10642	0.873	5873	tags=68%, list=11%, signal=76%
TAKEDA_TARGETS_OF_NUP98_HOXA9_FUSION_8D_DN	TAKEDA_TARGETS_OF_NUP98_HOXA9_FUSION_8D_DN	takeda_targets_of_nup98_hoxa9_fusion_8d_dn	196	0.712206	1.54848	0	0.106838	0.876	5027	tags=51%, list=9%, signal=55%
KEGG_EPITHELIAL_CELL_SIGNALING_IN_HELICOBACTER_PYLORI_INFECTION	KEGG_EPITHELIAL_CELL_SIGNALING_IN_HELICOBACTER_PYLORI_INFECTION		68	0.640583	1.54823	0.00609756	0.106395	0.876	8780	tags=54%, list=16%, signal=65%
SCHAEFFER_PROSTATE_DEVELOPMENT_12HR_DN	SCHAEFFER_PROSTATE_DEVELOPMENT_12HR_DN		54	0.733672	1.54771	0.00782779	0.10656	0.877	7722	tags=57%, list=14%, signal=67%
VECCHI_GASTRIC_CANCER_ADVANCED_VS_EARLY_UP	VECCHI_GASTRIC_CANCER_ADVANCED_VS_EARLY_UP		171	0.82016	1.54759	0.00197628	0.105952	0.877	5035	tags=72%, list=9%, signal=79%
MIKKELSEN_IPS_ICP_WITH_H3K4ME3_AND_H327ME3	MIKKELSEN_IPS_ICP_WITH_H3K4ME3_AND_H327ME3		123	0.699726	1.5463	0.00197239	0.107506	0.88	8276	tags=62%, list=15%, signal=73%
BROWNE_HCMV_INFECTION_2HR_DN	BROWNE_HCMV_INFECTION_2HR_DN		47	0.731205	1.54624	0.00186916	0.106683	0.881	5969	tags=66%, list=11%, signal=74%
WU_CELL_MIGRATION	WU_CELL_MIGRATION		180	0.732743	1.5462	0.00814664	0.105878	0.881	7936	tags=69%, list=14%, signal=80%
JOHANSSON_GLIOMAGENESIS_BY_PDGFB_UP	JOHANSSON_GLIOMAGENESIS_BY_PDGFB_UP		57	0.739824	1.54619	0.00359712	0.105046	0.881	7501	tags=63%, list=14%, signal=73%
LU_TUMOR_VASCULATURE_UP	LU_TUMOR_VASCULATURE_UP	lu_tumor_vasculature_up	29	0.87652	1.54605	0	0.104475	0.881	2472	tags=76%, list=4%, signal=79%
NAM_FXYD5_TARGETS_DN	NAM_FXYD5_TARGETS_DN		18	0.717477	1.54582	0.0100604	0.104128	0.881	3015	tags=28%, list=5%, signal=29%
REACTOME_DEGRADATION_OF_THE_EXTRACELLULAR_MATRIX	REACTOME_DEGRADATION_OF_THE_EXTRACELLULAR_MATRIX		140	0.726762	1.5439	0.00394477	0.107051	0.883	5508	tags=56%, list=10%, signal=62%
VANTVEER_BREAST_CANCER_METASTASIS_DN	VANTVEER_BREAST_CANCER_METASTASIS_DN	vantveer_breast_cancer_metastasis_dn	130	0.783817	1.5436	0	0.106808	0.884	7270	tags=72%, list=13%, signal=83%
BHATI_G2M_ARREST_BY_2METHOXYESTRADIOL_UP	BHATI_G2M_ARREST_BY_2METHOXYESTRADIOL_UP	bhati_g2m_arrest_by_2methoxyestradiol_up	117	0.645528	1.54269	0	0.107734	0.885	7590	tags=50%, list=14%, signal=57%
KEGG_HYPERTROPHIC_CARDIOMYOPATHY_HCM	KEGG_HYPERTROPHIC_CARDIOMYOPATHY_HCM	kegg_hypertrophic_cardiomyopathy_hcm	83	0.714201	1.54255	0	0.107126	0.885	7826	tags=61%, list=14%, signal=72%
TAKEDA_TARGETS_OF_NUP98_HOXA9_FUSION_6HR_UP	TAKEDA_TARGETS_OF_NUP98_HOXA9_FUSION_6HR_UP		84	0.73427	1.54241	0.00194932	0.106505	0.886	7247	tags=65%, list=13%, signal=75%
BENPORATH_ES_CORE_NINE_CORRELATED	BENPORATH_ES_CORE_NINE_CORRELATED		100	0.719228	1.54218	0.00377358	0.106115	0.886	6852	tags=54%, list=12%, signal=62%
LIU_TARGETS_OF_VMYB_VS_CMYB_DN	LIU_TARGETS_OF_VMYB_VS_CMYB_DN		43	0.74763	1.54182	0.00396825	0.106102	0.889	7004	tags=65%, list=13%, signal=75%
RICKMAN_TUMOR_DIFFERENTIATED_WELL_VS_POORLY_DN	RICKMAN_TUMOR_DIFFERENTIATED_WELL_VS_POORLY_DN		374	0.632824	1.54136	0.00198807	0.106144	0.891	7793	tags=50%, list=14%, signal=58%
KENNY_CTNNB1_TARGETS_UP	KENNY_CTNNB1_TARGETS_UP		49	0.672428	1.54128	0.00187266	0.105509	0.891	3949	tags=39%, list=7%, signal=42%
GAL_LEUKEMIC_STEM_CELL_DN	GAL_LEUKEMIC_STEM_CELL_DN	gal_leukemic_stem_cell_dn	233	0.717489	1.54064	0	0.105973	0.891	6574	tags=62%, list=12%, signal=70%
REACTOME_ROS_AND_RNS_PRODUCTION_IN_PHAGOCYTES	REACTOME_ROS_AND_RNS_PRODUCTION_IN_PHAGOCYTES		36	0.724574	1.53971	0.00616016	0.107112	0.892	8780	tags=61%, list=16%, signal=73%
BIOCARTA_ETS_PATHWAY	BIOCARTA_ETS_PATHWAY		17	0.766962	1.53926	0.0112994	0.107271	0.893	6335	tags=59%, list=11%, signal=66%
KEGG_MELANOGENESIS	KEGG_MELANOGENESIS		101	0.638855	1.53919	0.00204918	0.106582	0.893	6712	tags=38%, list=12%, signal=43%
LINDVALL_IMMORTALIZED_BY_TERT_UP	LINDVALL_IMMORTALIZED_BY_TERT_UP		68	0.69005	1.5389	0.00197239	0.106375	0.894	8928	tags=59%, list=16%, signal=70%
PARK_TRETINOIN_RESPONSE_AND_PML_RARA_FUSION	PARK_TRETINOIN_RESPONSE_AND_PML_RARA_FUSION		29	0.826371	1.5389	0.00202429	0.10561	0.894	4742	tags=69%, list=9%, signal=75%
AMIT_EGF_RESPONSE_480_HELA	AMIT_EGF_RESPONSE_480_HELA		161	0.65904	1.53882	0.00769231	0.105024	0.894	6935	tags=47%, list=13%, signal=54%
CASORELLI_APL_SECONDARY_VS_DE_NOVO_UP	CASORELLI_APL_SECONDARY_VS_DE_NOVO_UP	casorelli_apl_secondary_vs_de_novo_up	37	0.727752	1.53877	0	0.104404	0.894	4171	tags=54%, list=8%, signal=58%
HADDAD_T_LYMPHOCYTE_AND_NK_PROGENITOR_DN	HADDAD_T_LYMPHOCYTE_AND_NK_PROGENITOR_DN		64	0.771752	1.53857	0.00201613	0.104022	0.894	6341	tags=69%, list=12%, signal=78%
PID_ER_NONGENOMIC_PATHWAY	PID_ER_NONGENOMIC_PATHWAY		40	0.687372	1.53854	0.0119522	0.10338	0.894	8262	tags=55%, list=15%, signal=65%
PID_INTEGRIN_CS_PATHWAY	PID_INTEGRIN_CS_PATHWAY		26	0.840426	1.53838	0.00206186	0.103037	0.894	5928	tags=77%, list=11%, signal=86%
REACTOME_POTASSIUM_CHANNELS	REACTOME_POTASSIUM_CHANNELS	reactome_potassium_channels	103	0.649235	1.53799	0	0.102986	0.894	7904	tags=52%, list=14%, signal=61%
POOLA_INVASIVE_BREAST_CANCER_UP	POOLA_INVASIVE_BREAST_CANCER_UP	poola_invasive_breast_cancer_up	291	0.833555	1.5379	0	0.102488	0.894	6441	tags=83%, list=12%, signal=94%
REACTOME_G_PROTEIN_MEDIATED_EVENTS	REACTOME_G_PROTEIN_MEDIATED_EVENTS		54	0.708157	1.53772	0.00420168	0.102147	0.894	4302	tags=41%, list=8%, signal=44%
WAGNER_APO2_SENSITIVITY	WAGNER_APO2_SENSITIVITY		26	0.75829	1.53755	0.00424628	0.101786	0.894	5353	tags=62%, list=10%, signal=68%
CHIARADONNA_NEOPLASTIC_TRANSFORMATION_KRAS_CDC25_UP	CHIARADONNA_NEOPLASTIC_TRANSFORMATION_KRAS_CDC25_UP		58	0.681266	1.53714	0.00788955	0.101995	0.894	6838	tags=53%, list=12%, signal=61%
AMIT_SERUM_RESPONSE_480_MCF10A	AMIT_SERUM_RESPONSE_480_MCF10A		39	0.670983	1.53713	0.00378788	0.101335	0.894	7207	tags=46%, list=13%, signal=53%
REACTOME_CELL_DEATH_SIGNALLING_VIA_NRAGE_NRIF_AND_NADE	REACTOME_CELL_DEATH_SIGNALLING_VIA_NRAGE_NRIF_AND_NADE	reactome_cell_death_signalling_via_nrage_nrif_and_nade	76	0.678329	1.53671	0	0.101594	0.896	5644	tags=43%, list=10%, signal=48%
KIM_WT1_TARGETS_12HR_UP	KIM_WT1_TARGETS_12HR_UP		165	0.676272	1.53625	0.00197628	0.101816	0.899	5741	tags=53%, list=10%, signal=59%
STREICHER_LSM1_TARGETS_DN	STREICHER_LSM1_TARGETS_DN		19	0.781041	1.5361	0.011811	0.101479	0.899	5988	tags=63%, list=11%, signal=71%
BIOCARTA_INFLAM_PATHWAY	BIOCARTA_INFLAM_PATHWAY		27	0.831669	1.53592	0.0176471	0.101233	0.9	5392	tags=59%, list=10%, signal=66%
STAMBOLSKY_TARGETS_OF_MUTATED_TP53_UP	STAMBOLSKY_TARGETS_OF_MUTATED_TP53_UP		49	0.665107	1.53511	0.00829876	0.102172	0.903	8330	tags=43%, list=15%, signal=50%
KORKOLA_CORRELATED_WITH_POU5F1	KORKOLA_CORRELATED_WITH_POU5F1		32	0.728337	1.53503	0.00192308	0.101695	0.904	8434	tags=59%, list=15%, signal=70%
MARCHINI_TRABECTEDIN_RESISTANCE_DN	MARCHINI_TRABECTEDIN_RESISTANCE_DN		45	0.711982	1.53441	0.00767754	0.102298	0.905	8773	tags=62%, list=16%, signal=74%
ZHAN_MULTIPLE_MYELOMA_CD1_VS_CD2_DN	ZHAN_MULTIPLE_MYELOMA_CD1_VS_CD2_DN		51	0.68375	1.53407	0.00614754	0.102473	0.906	4702	tags=49%, list=9%, signal=54%
PID_FRA_PATHWAY	PID_FRA_PATHWAY		37	0.814297	1.53402	0.00400802	0.101914	0.906	6722	tags=68%, list=12%, signal=77%
REACTOME_DEFECTIVE_GALNT3_CAUSES_FAMILIAL_HYPERPHOSPHATEMIC_TUMORAL_CALCINOSIS_HFTC	REACTOME_DEFECTIVE_GALNT3_CAUSES_FAMILIAL_HYPERPHOSPHATEMIC_TUMORAL_CALCINOSIS_HFTC		16	0.842361	1.53323	0.00623701	0.102761	0.908	4284	tags=69%, list=8%, signal=75%
ONDER_CDH1_TARGETS_2_DN	ONDER_CDH1_TARGETS_2_DN		468	0.681358	1.53261	0.00396825	0.103141	0.909	6137	tags=56%, list=11%, signal=63%
MISHRA_CARCINOMA_ASSOCIATED_FIBROBLAST_UP	MISHRA_CARCINOMA_ASSOCIATED_FIBROBLAST_UP		24	0.880457	1.53244	0.0019685	0.102749	0.91	4702	tags=79%, list=9%, signal=87%
PEDERSEN_TARGETS_OF_611CTF_ISOFORM_OF_ERBB2	PEDERSEN_TARGETS_OF_611CTF_ISOFORM_OF_ERBB2		74	0.72028	1.53243	0.00384615	0.102126	0.91	6094	tags=62%, list=11%, signal=70%
NAKAMURA_METASTASIS	NAKAMURA_METASTASIS		47	0.710206	1.53237	0.0039604	0.101571	0.911	7870	tags=62%, list=14%, signal=72%
BIOCARTA_ERK_PATHWAY	BIOCARTA_ERK_PATHWAY		27	0.668088	1.5323	0.00826446	0.101148	0.911	10178	tags=52%, list=18%, signal=64%
REACTOME_CA_DEPENDENT_EVENTS	REACTOME_CA_DEPENDENT_EVENTS		37	0.730162	1.53215	0.0145833	0.101023	0.913	5846	tags=43%, list=11%, signal=48%
REACTOME_ASSEMBLY_OF_COLLAGEN_FIBRILS_AND_OTHER_MULTIMERIC_STRUCTURES	REACTOME_ASSEMBLY_OF_COLLAGEN_FIBRILS_AND_OTHER_MULTIMERIC_STRUCTURES	reactome_assembly_of_collagen_fibrils_and_other_multimeric_structures	61	0.801113	1.53195	0	0.100828	0.914	5321	tags=67%, list=10%, signal=74%
HINATA_NFKB_TARGETS_FIBROBLAST_UP	HINATA_NFKB_TARGETS_FIBROBLAST_UP		81	0.692703	1.53194	0.00590551	0.100283	0.914	5954	tags=52%, list=11%, signal=58%
SENESE_HDAC1_AND_HDAC2_TARGETS_UP	SENESE_HDAC1_AND_HDAC2_TARGETS_UP		238	0.649174	1.53183	0.00591716	0.0999105	0.914	7706	tags=49%, list=14%, signal=56%
VERHAAK_AML_WITH_NPM1_MUTATED_UP	VERHAAK_AML_WITH_NPM1_MUTATED_UP		178	0.735299	1.53156	0.0040568	0.0997989	0.916	5906	tags=63%, list=11%, signal=70%
ZHAN_EARLY_DIFFERENTIATION_GENES_DN	ZHAN_EARLY_DIFFERENTIATION_GENES_DN		42	0.758602	1.53152	0.00986193	0.0992983	0.916	9636	tags=76%, list=17%, signal=92%
VALK_AML_CLUSTER_10	VALK_AML_CLUSTER_10		33	0.767848	1.53149	0.0102249	0.0988015	0.916	6207	tags=67%, list=11%, signal=75%
HOLLERN_EMT_BREAST_TUMOR_UP	HOLLERN_EMT_BREAST_TUMOR_UP		137	0.765087	1.5312	0.00200401	0.098617	0.918	5924	tags=66%, list=11%, signal=73%
DAVICIONI_TARGETS_OF_PAX_FOXO1_FUSIONS_DN	DAVICIONI_TARGETS_OF_PAX_FOXO1_FUSIONS_DN		65	0.729393	1.53113	0.006	0.0981598	0.919	4743	tags=58%, list=9%, signal=64%
REACTOME_RAB_GERANYLGERANYLATION	REACTOME_RAB_GERANYLGERANYLATION		65	0.622767	1.53057	0.00607287	0.0984386	0.92	7773	tags=43%, list=14%, signal=50%
REACTOME_GPCR_LIGAND_BINDING	REACTOME_GPCR_LIGAND_BINDING		461	0.617162	1.52976	0.00400802	0.0992339	0.924	6959	tags=42%, list=13%, signal=47%
DACOSTA_ERCC3_ALLELE_XPCS_VS_TTD_DN	DACOSTA_ERCC3_ALLELE_XPCS_VS_TTD_DN		35	0.771603	1.52956	0.00403226	0.0990186	0.924	6179	tags=63%, list=11%, signal=71%
KEGG_LEISHMANIA_INFECTION	KEGG_LEISHMANIA_INFECTION		70	0.807606	1.52954	0.00398406	0.0985021	0.924	5202	tags=66%, list=9%, signal=72%
PASINI_SUZ12_TARGETS_DN	PASINI_SUZ12_TARGETS_DN		311	0.691625	1.52934	0.00587084	0.0983044	0.927	7928	tags=59%, list=14%, signal=69%
OSADA_ASCL1_TARGETS_DN	OSADA_ASCL1_TARGETS_DN		24	0.840444	1.52931	0.00208768	0.0978474	0.927	5004	tags=71%, list=9%, signal=78%
SA_B_CELL_RECEPTOR_COMPLEXES	SA_B_CELL_RECEPTOR_COMPLEXES		24	0.708436	1.52928	0.0138614	0.0973602	0.927	7727	tags=50%, list=14%, signal=58%
REACTOME_EXTRA_NUCLEAR_ESTROGEN_SIGNALING	REACTOME_EXTRA_NUCLEAR_ESTROGEN_SIGNALING		75	0.651889	1.52917	0.0020202	0.0969871	0.929	5163	tags=39%, list=9%, signal=43%
TSENG_ADIPOGENIC_POTENTIAL_UP	TSENG_ADIPOGENIC_POTENTIAL_UP		29	0.750926	1.52909	0.00399202	0.0965489	0.929	6257	tags=62%, list=11%, signal=70%
CHARAFE_BREAST_CANCER_LUMINAL_VS_BASAL_DN	CHARAFE_BREAST_CANCER_LUMINAL_VS_BASAL_DN		449	0.689343	1.52868	0.00603622	0.0967324	0.929	7417	tags=57%, list=13%, signal=65%
KYNG_ENVIRONMENTAL_STRESS_RESPONSE_NOT_BY_4NQO_IN_WS	KYNG_ENVIRONMENTAL_STRESS_RESPONSE_NOT_BY_4NQO_IN_WS		36	0.661919	1.5286	0.00978474	0.096313	0.929	5706	tags=44%, list=10%, signal=50%
BIOCARTA_CCR3_PATHWAY	BIOCARTA_CCR3_PATHWAY		19	0.705769	1.52851	0.00200401	0.0959289	0.929	7181	tags=42%, list=13%, signal=48%
REACTOME_EXTRACELLULAR_MATRIX_ORGANIZATION	REACTOME_EXTRACELLULAR_MATRIX_ORGANIZATION		301	0.718774	1.52827	0.00391389	0.0957771	0.929	5508	tags=55%, list=10%, signal=61%
REACTOME_GOLGI_TO_ER_RETROGRADE_TRANSPORT	REACTOME_GOLGI_TO_ER_RETROGRADE_TRANSPORT		133	0.632949	1.52652	0.0018622	0.0981223	0.932	10193	tags=53%, list=18%, signal=64%
KIM_WT1_TARGETS_UP	KIM_WT1_TARGETS_UP		216	0.690337	1.52601	0.00801603	0.0985525	0.933	7413	tags=60%, list=13%, signal=69%
BURTON_ADIPOGENESIS_7	BURTON_ADIPOGENESIS_7		46	0.74325	1.52546	0.00796813	0.098945	0.933	7240	tags=57%, list=13%, signal=65%
ZWANG_CLASS_2_TRANSIENTLY_INDUCED_BY_EGF	ZWANG_CLASS_2_TRANSIENTLY_INDUCED_BY_EGF		53	0.750889	1.52544	0.00393701	0.098448	0.933	7788	tags=62%, list=14%, signal=72%
VALK_AML_WITH_FLT3_ITD	VALK_AML_WITH_FLT3_ITD		41	0.71486	1.52509	0.004	0.0985805	0.933	5846	tags=59%, list=11%, signal=65%
BIOCARTA_ERYTH_PATHWAY	BIOCARTA_ERYTH_PATHWAY		15	0.817217	1.52461	0.0122699	0.0988975	0.934	4236	tags=60%, list=8%, signal=65%
DAVICIONI_MOLECULAR_ARMS_VS_ERMS_DN	DAVICIONI_MOLECULAR_ARMS_VS_ERMS_DN		178	0.677628	1.52438	0.006	0.0988481	0.934	6660	tags=54%, list=12%, signal=61%
REACTOME_ACYL_CHAIN_REMODELLING_OF_PE	REACTOME_ACYL_CHAIN_REMODELLING_OF_PE		24	0.725606	1.52394	0.00831601	0.0989561	0.935	7876	tags=54%, list=14%, signal=63%
FONTAINE_PAPILLARY_THYROID_CARCINOMA_UP	FONTAINE_PAPILLARY_THYROID_CARCINOMA_UP		66	0.639691	1.5234	0.004	0.0993179	0.935	8290	tags=58%, list=15%, signal=68%
DAWSON_METHYLATED_IN_LYMPHOMA_TCL1	DAWSON_METHYLATED_IN_LYMPHOMA_TCL1		56	0.711767	1.52336	0.00798403	0.0988598	0.935	8465	tags=61%, list=15%, signal=72%
HENDRICKS_SMARCA4_TARGETS_DN	HENDRICKS_SMARCA4_TARGETS_DN		49	0.72565	1.52331	0.0118812	0.0984633	0.935	5882	tags=53%, list=11%, signal=59%
HENDRICKS_SMARCA4_TARGETS_UP	HENDRICKS_SMARCA4_TARGETS_UP		54	0.748318	1.52322	0.00796813	0.0981253	0.937	6209	tags=57%, list=11%, signal=65%
REACTOME_NCAM_SIGNALING_FOR_NEURITE_OUT_GROWTH	REACTOME_NCAM_SIGNALING_FOR_NEURITE_OUT_GROWTH	reactome_ncam_signaling_for_neurite_out_growth	62	0.710687	1.52321	0	0.0976603	0.937	8348	tags=58%, list=15%, signal=68%
JACKSON_DNMT1_TARGETS_UP	JACKSON_DNMT1_TARGETS_UP		82	0.655963	1.52286	0.00792079	0.0977891	0.937	8427	tags=49%, list=15%, signal=57%
STAEGE_EWING_FAMILY_TUMOR	STAEGE_EWING_FAMILY_TUMOR		32	0.745783	1.52273	0.008	0.097577	0.937	9028	tags=63%, list=16%, signal=75%
BOYLAN_MULTIPLE_MYELOMA_D_CLUSTER_DN	BOYLAN_MULTIPLE_MYELOMA_D_CLUSTER_DN		35	0.708491	1.52248	0.0117647	0.0975217	0.938	6214	tags=49%, list=11%, signal=55%
REACTOME_O_LINKED_GLYCOSYLATION	REACTOME_O_LINKED_GLYCOSYLATION		111	0.701066	1.52245	0.00208333	0.0970939	0.938	5628	tags=56%, list=10%, signal=62%
GYORFFY_MITOXANTRONE_RESISTANCE	GYORFFY_MITOXANTRONE_RESISTANCE		35	0.691826	1.52244	0.0059761	0.09665	0.938	6648	tags=54%, list=12%, signal=62%
REACTOME_G_ALPHA_Z_SIGNALLING_EVENTS	REACTOME_G_ALPHA_Z_SIGNALLING_EVENTS		48	0.685888	1.52165	0.00806452	0.0974823	0.939	4892	tags=42%, list=9%, signal=46%
WATANABE_RECTAL_CANCER_RADIOTHERAPY_RESPONSIVE_DN	WATANABE_RECTAL_CANCER_RADIOTHERAPY_RESPONSIVE_DN		93	0.647634	1.5212	0.00389105	0.0977698	0.939	4214	tags=37%, list=8%, signal=40%
RODWELL_AGING_KIDNEY_UP	RODWELL_AGING_KIDNEY_UP		492	0.751818	1.52098	0.0100806	0.097755	0.939	5334	tags=57%, list=10%, signal=63%
VERHAAK_GLIOBLASTOMA_MESENCHYMAL	VERHAAK_GLIOBLASTOMA_MESENCHYMAL		216	0.784268	1.52055	0.00803213	0.0980384	0.94	5797	tags=66%, list=11%, signal=74%
CHIARADONNA_NEOPLASTIC_TRANSFORMATION_KRAS_UP	CHIARADONNA_NEOPLASTIC_TRANSFORMATION_KRAS_UP		130	0.668166	1.52052	0.00365631	0.0976076	0.94	8081	tags=58%, list=15%, signal=67%
CONCANNON_APOPTOSIS_BY_EPOXOMICIN_UP	CONCANNON_APOPTOSIS_BY_EPOXOMICIN_UP		236	0.611173	1.52039	0.00770713	0.0973315	0.94	6648	tags=43%, list=12%, signal=48%
VERHAAK_GLIOBLASTOMA_PRONEURAL	VERHAAK_GLIOBLASTOMA_PRONEURAL		175	0.645415	1.52026	0.00391389	0.0970868	0.94	8484	tags=58%, list=15%, signal=69%
REACTOME_COLLAGEN_DEGRADATION	REACTOME_COLLAGEN_DEGRADATION		64	0.787244	1.51988	0.00195695	0.0971644	0.94	4407	tags=63%, list=8%, signal=68%
BILANGES_SERUM_SENSITIVE_VIA_TSC1	BILANGES_SERUM_SENSITIVE_VIA_TSC1		21	0.725486	1.51965	0.010142	0.0971819	0.94	7730	tags=52%, list=14%, signal=61%
BOYLAN_MULTIPLE_MYELOMA_C_DN	BOYLAN_MULTIPLE_MYELOMA_C_DN		57	0.672738	1.51948	0.00398406	0.0969366	0.94	4011	tags=46%, list=7%, signal=49%
PID_IL8_CXCR1_PATHWAY	PID_IL8_CXCR1_PATHWAY		28	0.797218	1.51926	0.00198807	0.0969625	0.941	7096	tags=68%, list=13%, signal=78%
DORSEY_GAB2_TARGETS	DORSEY_GAB2_TARGETS		30	0.777233	1.51919	0.015625	0.0966241	0.941	6910	tags=73%, list=13%, signal=84%
BOSCO_EPITHELIAL_DIFFERENTIATION_MODULE	BOSCO_EPITHELIAL_DIFFERENTIATION_MODULE		69	0.719126	1.51908	0.016129	0.0963508	0.941	7293	tags=62%, list=13%, signal=72%
KEGG_ARRHYTHMOGENIC_RIGHT_VENTRICULAR_CARDIOMYOPATHY_ARVC	KEGG_ARRHYTHMOGENIC_RIGHT_VENTRICULAR_CARDIOMYOPATHY_ARVC		74	0.701488	1.51902	0.00819672	0.0959635	0.941	7134	tags=57%, list=13%, signal=65%
HOFFMANN_PRE_BI_TO_LARGE_PRE_BII_LYMPHOCYTE_UP	HOFFMANN_PRE_BI_TO_LARGE_PRE_BII_LYMPHOCYTE_UP		28	0.72873	1.51819	0.00199601	0.0968328	0.941	4744	tags=54%, list=9%, signal=59%
REACTOME_LEISHMANIA_INFECTION	REACTOME_LEISHMANIA_INFECTION		306	0.687618	1.51801	0.0040404	0.0966956	0.941	7682	tags=54%, list=14%, signal=63%
PETROVA_ENDOTHELIUM_LYMPHATIC_VS_BLOOD_DN	PETROVA_ENDOTHELIUM_LYMPHATIC_VS_BLOOD_DN		162	0.735965	1.51765	0.0100604	0.0968939	0.942	5949	tags=59%, list=11%, signal=66%
LOPEZ_MESOTHELIOMA_SURVIVAL_OVERALL_DN	LOPEZ_MESOTHELIOMA_SURVIVAL_OVERALL_DN		15	0.86109	1.51728	0.0018797	0.0969962	0.942	4261	tags=80%, list=8%, signal=87%
BECKER_TAMOXIFEN_RESISTANCE_DN	BECKER_TAMOXIFEN_RESISTANCE_DN		54	0.673096	1.5164	0.00391389	0.097989	0.943	7112	tags=57%, list=13%, signal=66%
LU_TUMOR_ENDOTHELIAL_MARKERS_UP	LU_TUMOR_ENDOTHELIAL_MARKERS_UP	lu_tumor_endothelial_markers_up	22	0.905942	1.51608	0	0.0982156	0.943	2278	tags=77%, list=4%, signal=81%
PID_P38_MK2_PATHWAY	PID_P38_MK2_PATHWAY		21	0.701297	1.51598	0.0150376	0.0979313	0.943	9386	tags=67%, list=17%, signal=80%
REACTOME_P75_NTR_RECEPTOR_MEDIATED_SIGNALLING	REACTOME_P75_NTR_RECEPTOR_MEDIATED_SIGNALLING	reactome_p75_ntr_receptor_mediated_signalling	97	0.652036	1.51592	0	0.0975947	0.943	6368	tags=43%, list=12%, signal=49%
KAPOSI_LIVER_CANCER_MET_UP	KAPOSI_LIVER_CANCER_MET_UP		18	0.835907	1.51581	0.00367647	0.0974147	0.943	5769	tags=78%, list=10%, signal=87%
PID_ILK_PATHWAY	PID_ILK_PATHWAY		45	0.659649	1.51577	0.00809717	0.0970716	0.943	10155	tags=62%, list=18%, signal=76%
VALK_AML_CLUSTER_9	VALK_AML_CLUSTER_9		35	0.758095	1.51545	0.01222	0.0971334	0.945	7576	tags=83%, list=14%, signal=96%
AMIT_EGF_RESPONSE_480_MCF10A	AMIT_EGF_RESPONSE_480_MCF10A		43	0.689977	1.51533	0.00590551	0.0970093	0.945	7659	tags=60%, list=14%, signal=70%
REACTOME_NEURONAL_SYSTEM	REACTOME_NEURONAL_SYSTEM	reactome_neuronal_system	409	0.586105	1.51521	0	0.0967784	0.946	8373	tags=48%, list=15%, signal=57%
GUENTHER_GROWTH_SPHERICAL_VS_ADHERENT_DN	GUENTHER_GROWTH_SPHERICAL_VS_ADHERENT_DN		26	0.764158	1.51512	0.0218688	0.0964929	0.946	4074	tags=58%, list=7%, signal=62%
WIEDERSCHAIN_TARGETS_OF_BMI1_AND_PCGF2	WIEDERSCHAIN_TARGETS_OF_BMI1_AND_PCGF2		56	0.772906	1.51493	0.00389864	0.0963465	0.946	3385	tags=55%, list=6%, signal=59%
REACTOME_SEMAPHORIN_INTERACTIONS	REACTOME_SEMAPHORIN_INTERACTIONS		64	0.680878	1.51445	0.0157791	0.0966948	0.946	5620	tags=48%, list=10%, signal=54%
KYNG_ENVIRONMENTAL_STRESS_RESPONSE_NOT_BY_GAMMA_IN_OLD	KYNG_ENVIRONMENTAL_STRESS_RESPONSE_NOT_BY_GAMMA_IN_OLD		29	0.67766	1.51414	0.00811359	0.0967313	0.946	3940	tags=38%, list=7%, signal=41%
WEIGEL_OXIDATIVE_STRESS_BY_HNE_AND_H2O2	WEIGEL_OXIDATIVE_STRESS_BY_HNE_AND_H2O2		36	0.650479	1.51311	0.00773694	0.0979408	0.947	1865	tags=28%, list=3%, signal=29%
REACTOME_ANCHORING_FIBRIL_FORMATION	REACTOME_ANCHORING_FIBRIL_FORMATION		15	0.867174	1.51255	0.00992064	0.0985526	0.948	5321	tags=80%, list=10%, signal=89%
MCBRYAN_PUBERTAL_BREAST_6_7WK_DN	MCBRYAN_PUBERTAL_BREAST_6_7WK_DN		79	0.643096	1.51252	0.00186567	0.098161	0.948	8677	tags=59%, list=16%, signal=71%
ROESSLER_LIVER_CANCER_METASTASIS_UP	ROESSLER_LIVER_CANCER_METASTASIS_UP		106	0.609536	1.51243	0.00198807	0.0978858	0.948	6944	tags=47%, list=13%, signal=54%
MEISSNER_NPC_HCP_WITH_H3K4ME2	MEISSNER_NPC_HCP_WITH_H3K4ME2	meissner_npc_hcp_with_h3k4me2	481	0.629167	1.51239	0	0.0975539	0.949	6450	tags=50%, list=12%, signal=56%
MCGARVEY_SILENCED_BY_METHYLATION_IN_COLON_CANCER	MCGARVEY_SILENCED_BY_METHYLATION_IN_COLON_CANCER		42	0.727116	1.51185	0.0060241	0.09804	0.952	6712	tags=62%, list=12%, signal=70%
LEONARD_HYPOXIA	LEONARD_HYPOXIA		43	0.731684	1.511	0.0138614	0.0990724	0.953	7396	tags=63%, list=13%, signal=72%
CHARAFE_BREAST_CANCER_BASAL_VS_MESENCHYMAL_DN	CHARAFE_BREAST_CANCER_BASAL_VS_MESENCHYMAL_DN		52	0.778645	1.51099	0.00579151	0.0986769	0.953	4978	tags=63%, list=9%, signal=70%
REACTOME_OTHER_SEMAPHORIN_INTERACTIONS	REACTOME_OTHER_SEMAPHORIN_INTERACTIONS		19	0.832981	1.51088	0.00982318	0.0984174	0.953	5620	tags=79%, list=10%, signal=88%
PID_SYNDECAN_2_PATHWAY	PID_SYNDECAN_2_PATHWAY		33	0.671218	1.51073	0.00986193	0.0982705	0.953	5801	tags=48%, list=11%, signal=54%
REACTOME_SIGNAL_TRANSDUCTION_BY_L1	REACTOME_SIGNAL_TRANSDUCTION_BY_L1		21	0.720109	1.51059	0.0115385	0.0980182	0.953	5163	tags=48%, list=9%, signal=53%
PID_RAC1_PATHWAY	PID_RAC1_PATHWAY		54	0.635301	1.51058	0.0114504	0.0976449	0.953	10064	tags=61%, list=18%, signal=75%
ZHENG_GLIOBLASTOMA_PLASTICITY_UP	ZHENG_GLIOBLASTOMA_PLASTICITY_UP	zheng_glioblastoma_plasticity_up	246	0.676985	1.50951	0	0.0988046	0.957	6878	tags=59%, list=12%, signal=67%
BIOCARTA_STEM_PATHWAY	BIOCARTA_STEM_PATHWAY		15	0.836802	1.50934	0.014433	0.0986479	0.957	5392	tags=53%, list=10%, signal=59%
SETLUR_PROSTATE_CANCER_TMPRSS2_ERG_FUSION_UP	SETLUR_PROSTATE_CANCER_TMPRSS2_ERG_FUSION_UP		66	0.630507	1.50909	0.00790514	0.0986413	0.957	7924	tags=47%, list=14%, signal=55%
KIM_LIVER_CANCER_POOR_SURVIVAL_UP	KIM_LIVER_CANCER_POOR_SURVIVAL_UP	kim_liver_cancer_poor_survival_up	22	0.913446	1.50865	0	0.098974	0.958	3822	tags=91%, list=7%, signal=98%
REACTOME_ACYL_CHAIN_REMODELLING_OF_PS	REACTOME_ACYL_CHAIN_REMODELLING_OF_PS		21	0.765338	1.50845	0.0103306	0.0989012	0.958	6756	tags=57%, list=12%, signal=65%
LANDIS_ERBB2_BREAST_PRENEOPLASTIC_UP	LANDIS_ERBB2_BREAST_PRENEOPLASTIC_UP		18	0.727918	1.50821	0.0113852	0.0989746	0.958	5245	tags=61%, list=10%, signal=68%
PARK_HSC_MARKERS	PARK_HSC_MARKERS		44	0.661155	1.50813	0.00389864	0.098759	0.958	8163	tags=43%, list=15%, signal=51%
REACTOME_RHO_GTPASES_ACTIVATE_WASPS_AND_WAVES	REACTOME_RHO_GTPASES_ACTIVATE_WASPS_AND_WAVES		36	0.663157	1.50789	0.0375494	0.0987851	0.958	10399	tags=67%, list=19%, signal=82%
KEGG_MAPK_SIGNALING_PATHWAY	KEGG_MAPK_SIGNALING_PATHWAY	kegg_mapk_signaling_pathway	267	0.595749	1.5078	0	0.0984953	0.958	8774	tags=51%, list=16%, signal=60%
ZHAN_MULTIPLE_MYELOMA_MS_UP	ZHAN_MULTIPLE_MYELOMA_MS_UP		47	0.730749	1.50705	0.0102249	0.0994926	0.96	4945	tags=57%, list=9%, signal=63%
REACTOME_COLLAGEN_BIOSYNTHESIS_AND_MODIFYING_ENZYMES	REACTOME_COLLAGEN_BIOSYNTHESIS_AND_MODIFYING_ENZYMES		67	0.76071	1.50679	0.0114286	0.0994746	0.96	5321	tags=61%, list=10%, signal=68%
SMID_BREAST_CANCER_RELAPSE_IN_LUNG_UP	SMID_BREAST_CANCER_RELAPSE_IN_LUNG_UP		22	0.801488	1.50665	0.0155945	0.0993392	0.96	7174	tags=77%, list=13%, signal=89%
HARRIS_HYPOXIA	HARRIS_HYPOXIA		81	0.708071	1.50646	0.00587084	0.0991954	0.96	5887	tags=53%, list=11%, signal=59%
NEWMAN_ERCC6_TARGETS_DN	NEWMAN_ERCC6_TARGETS_DN		37	0.798736	1.50597	0.00994036	0.099592	0.96	5767	tags=68%, list=10%, signal=75%
SENESE_HDAC2_TARGETS_DN	SENESE_HDAC2_TARGETS_DN		128	0.661627	1.50583	0.00784314	0.0994242	0.96	7176	tags=58%, list=13%, signal=66%
REACTOME_RHO_GTPASES_ACTIVATE_IQGAPS	REACTOME_RHO_GTPASES_ACTIVATE_IQGAPS		31	0.698318	1.5056	0.0119522	0.0994501	0.96	9422	tags=65%, list=17%, signal=78%
BASSO_CD40_SIGNALING_UP	BASSO_CD40_SIGNALING_UP		102	0.800822	1.50558	0.00414079	0.0991135	0.96	5832	tags=74%, list=11%, signal=82%
LI_WILMS_TUMOR	LI_WILMS_TUMOR		27	0.790134	1.50512	0.00384615	0.0993154	0.96	6382	tags=78%, list=12%, signal=88%
HAHTOLA_SEZARY_SYNDROM_DN	HAHTOLA_SEZARY_SYNDROM_DN		43	0.808158	1.50502	0.0146751	0.0991239	0.96	7461	tags=74%, list=14%, signal=86%
REACTOME_C_TYPE_LECTIN_RECEPTORS_CLRS	REACTOME_C_TYPE_LECTIN_RECEPTORS_CLRS		140	0.593161	1.50498	0.00583658	0.0988073	0.96	8616	tags=41%, list=16%, signal=49%
RAY_TARGETS_OF_P210_BCR_ABL_FUSION_DN	RAY_TARGETS_OF_P210_BCR_ABL_FUSION_DN		15	0.823811	1.50488	0.00399202	0.0985929	0.96	8064	tags=73%, list=15%, signal=86%
ZHAN_MULTIPLE_MYELOMA_MF_UP	ZHAN_MULTIPLE_MYELOMA_MF_UP		48	0.69633	1.50472	0.00814664	0.0984955	0.96	6255	tags=65%, list=11%, signal=73%
MCBRYAN_PUBERTAL_BREAST_4_5WK_UP	MCBRYAN_PUBERTAL_BREAST_4_5WK_UP		269	0.656107	1.50443	0.00816326	0.0985558	0.96	6766	tags=53%, list=12%, signal=60%
QI_PLASMACYTOMA_UP	QI_PLASMACYTOMA_UP		254	0.741532	1.50365	0.0102041	0.0992709	0.96	6484	tags=62%, list=12%, signal=70%
BURTON_ADIPOGENESIS_9	BURTON_ADIPOGENESIS_9		81	0.675416	1.5036	0.00608519	0.0989878	0.96	8134	tags=56%, list=15%, signal=65%
LU_TUMOR_ANGIOGENESIS_UP	LU_TUMOR_ANGIOGENESIS_UP		25	0.828863	1.50338	0.00957854	0.0990415	0.961	6838	tags=84%, list=12%, signal=96%
CROONQUIST_NRAS_VS_STROMAL_STIMULATION_DN	CROONQUIST_NRAS_VS_STROMAL_STIMULATION_DN		93	0.755091	1.50333	0.0108696	0.0987817	0.961	6754	tags=65%, list=12%, signal=73%
PARK_APL_PATHOGENESIS_DN	PARK_APL_PATHOGENESIS_DN		48	0.721706	1.50332	0.0137795	0.098446	0.961	5795	tags=48%, list=11%, signal=54%
REACTOME_ION_CHANNEL_TRANSPORT	REACTOME_ION_CHANNEL_TRANSPORT	reactome_ion_channel_transport	183	0.576609	1.50332	0	0.0980961	0.961	8022	tags=48%, list=15%, signal=55%
FIRESTEIN_CTNNB1_PATHWAY	FIRESTEIN_CTNNB1_PATHWAY		32	0.705433	1.50319	0.0118812	0.0979038	0.961	9444	tags=59%, list=17%, signal=72%
RADMACHER_AML_PROGNOSIS	RADMACHER_AML_PROGNOSIS		80	0.684806	1.50257	0.00775194	0.0986758	0.964	5372	tags=48%, list=10%, signal=53%
KANG_AR_TARGETS_DN	KANG_AR_TARGETS_DN		18	0.791714	1.50242	0.0135922	0.0985599	0.965	4074	tags=50%, list=7%, signal=54%
NABA_ECM_AFFILIATED	NABA_ECM_AFFILIATED		169	0.645975	1.50226	0.00790514	0.0984193	0.965	7253	tags=52%, list=13%, signal=60%
VANTVEER_BREAST_CANCER_POOR_PROGNOSIS	VANTVEER_BREAST_CANCER_POOR_PROGNOSIS		56	0.703131	1.50192	0.00739372	0.0986641	0.965	6312	tags=64%, list=11%, signal=73%
RODWELL_AGING_KIDNEY_NO_BLOOD_UP	RODWELL_AGING_KIDNEY_NO_BLOOD_UP		221	0.69711	1.50189	0.00595238	0.0983547	0.965	6072	tags=52%, list=11%, signal=59%
GRABARCZYK_BCL11B_TARGETS_DN	GRABARCZYK_BCL11B_TARGETS_DN		59	0.639867	1.50178	0.002079	0.0982113	0.965	9273	tags=54%, list=17%, signal=65%
REACTOME_RHO_GTPASE_CYCLE	REACTOME_RHO_GTPASE_CYCLE		138	0.676957	1.50176	0.00609756	0.0979308	0.965	6332	tags=52%, list=11%, signal=59%
MIYAGAWA_TARGETS_OF_EWSR1_ETS_FUSIONS_UP	MIYAGAWA_TARGETS_OF_EWSR1_ETS_FUSIONS_UP		261	0.649806	1.50175	0.00200401	0.0975884	0.965	7015	tags=53%, list=13%, signal=60%
REACTOME_SEALING_OF_THE_NUCLEAR_ENVELOPE_NE_BY_ESCRT_III	REACTOME_SEALING_OF_THE_NUCLEAR_ENVELOPE_NE_BY_ESCRT_III		31	0.698369	1.50123	0.0277778	0.098133	0.965	9037	tags=61%, list=16%, signal=73%
GHANDHI_BYSTANDER_IRRADIATION_UP	GHANDHI_BYSTANDER_IRRADIATION_UP		83	0.7108	1.50092	0.0156863	0.0981512	0.965	6180	tags=61%, list=11%, signal=69%
GARGALOVIC_RESPONSE_TO_OXIDIZED_PHOSPHOLIPIDS_RED_UP	GARGALOVIC_RESPONSE_TO_OXIDIZED_PHOSPHOLIPIDS_RED_UP		16	0.784193	1.50076	0.015873	0.0980559	0.965	4374	tags=50%, list=8%, signal=54%
PID_KIT_PATHWAY	PID_KIT_PATHWAY		52	0.694317	1.50063	0.0102249	0.097958	0.965	6472	tags=48%, list=12%, signal=54%
LINDVALL_IMMORTALIZED_BY_TERT_DN	LINDVALL_IMMORTALIZED_BY_TERT_DN		71	0.764246	1.50058	0.00806452	0.0976808	0.965	4420	tags=59%, list=8%, signal=64%
REACTOME_CLASS_B_2_SECRETIN_FAMILY_RECEPTORS	REACTOME_CLASS_B_2_SECRETIN_FAMILY_RECEPTORS		94	0.63881	1.50056	0.00608519	0.0973768	0.965	6520	tags=45%, list=12%, signal=51%
FOSTER_TOLERANT_MACROPHAGE_DN	FOSTER_TOLERANT_MACROPHAGE_DN		403	0.66833	1.49994	0.0141129	0.0980997	0.968	6903	tags=49%, list=13%, signal=56%
TENEDINI_MEGAKARYOCYTE_MARKERS	TENEDINI_MEGAKARYOCYTE_MARKERS		62	0.679033	1.49965	0.0078125	0.0981417	0.968	8163	tags=61%, list=15%, signal=72%
CAIRO_LIVER_DEVELOPMENT_UP	CAIRO_LIVER_DEVELOPMENT_UP		163	0.67769	1.49963	0.00592885	0.0978278	0.968	7595	tags=58%, list=14%, signal=67%
TURASHVILI_BREAST_LOBULAR_CARCINOMA_VS_LOBULAR_NORMAL_DN	TURASHVILI_BREAST_LOBULAR_CARCINOMA_VS_LOBULAR_NORMAL_DN		73	0.826128	1.49913	0.00980392	0.098228	0.968	3107	tags=64%, list=6%, signal=68%
KEGG_RENAL_CELL_CARCINOMA	KEGG_RENAL_CELL_CARCINOMA		70	0.639067	1.49887	0.00395257	0.0982398	0.968	9394	tags=44%, list=17%, signal=53%
ZHAN_MULTIPLE_MYELOMA_LB_UP	ZHAN_MULTIPLE_MYELOMA_LB_UP		46	0.679566	1.49883	0.01	0.09796	0.968	6405	tags=59%, list=12%, signal=66%
DELPUECH_FOXO3_TARGETS_UP	DELPUECH_FOXO3_TARGETS_UP		64	0.68007	1.49869	0.0100604	0.097891	0.968	7624	tags=61%, list=14%, signal=71%
GUENTHER_GROWTH_SPHERICAL_VS_ADHERENT_UP	GUENTHER_GROWTH_SPHERICAL_VS_ADHERENT_UP		22	0.775338	1.49869	0.004	0.0975733	0.968	8505	tags=73%, list=15%, signal=86%
LI_LUNG_CANCER	LI_LUNG_CANCER		41	0.682403	1.49861	0.0252427	0.0973497	0.968	3679	tags=39%, list=7%, signal=42%
PID_INTEGRIN_A9B1_PATHWAY	PID_INTEGRIN_A9B1_PATHWAY		25	0.739394	1.49853	0.018	0.0971499	0.968	5647	tags=56%, list=10%, signal=62%
HERNANDEZ_MITOTIC_ARREST_BY_DOCETAXEL_2_UP	HERNANDEZ_MITOTIC_ARREST_BY_DOCETAXEL_2_UP		59	0.674088	1.49852	0.00598802	0.0968548	0.968	6947	tags=59%, list=13%, signal=68%
PASQUALUCCI_LYMPHOMA_BY_GC_STAGE_DN	PASQUALUCCI_LYMPHOMA_BY_GC_STAGE_DN	pasqualucci_lymphoma_by_gc_stage_dn	166	0.664973	1.49837	0	0.0967668	0.968	8238	tags=58%, list=15%, signal=68%
RORIE_TARGETS_OF_EWSR1_FLI1_FUSION_UP	RORIE_TARGETS_OF_EWSR1_FLI1_FUSION_UP		27	0.721445	1.49823	0.0199601	0.0966969	0.968	5323	tags=52%, list=10%, signal=57%
REACTOME_ANTI_INFLAMMATORY_RESPONSE_FAVOURING_LEISHMANIA_PARASITE_INFECTION	REACTOME_ANTI_INFLAMMATORY_RESPONSE_FAVOURING_LEISHMANIA_PARASITE_INFECTION		223	0.708041	1.49818	0.00804829	0.0965006	0.968	7312	tags=53%, list=13%, signal=61%
SNIJDERS_AMPLIFIED_IN_HEAD_AND_NECK_TUMORS	SNIJDERS_AMPLIFIED_IN_HEAD_AND_NECK_TUMORS		37	0.730509	1.49818	0.0122951	0.0961863	0.968	7757	tags=54%, list=14%, signal=63%
LEI_MYB_TARGETS	LEI_MYB_TARGETS		320	0.604082	1.49811	0.00570342	0.0959344	0.968	6576	tags=42%, list=12%, signal=47%
AKL_HTLV1_INFECTION_DN	AKL_HTLV1_INFECTION_DN		69	0.691752	1.49759	0.012	0.096262	0.968	6194	tags=43%, list=11%, signal=49%
SMIRNOV_RESPONSE_TO_IR_6HR_DN	SMIRNOV_RESPONSE_TO_IR_6HR_DN		112	0.742612	1.49756	0.00389105	0.0959928	0.968	5172	tags=63%, list=9%, signal=70%
MARZEC_IL2_SIGNALING_UP	MARZEC_IL2_SIGNALING_UP		114	0.691514	1.49655	0.0198413	0.0971888	0.969	7372	tags=58%, list=13%, signal=67%
NAKAMURA_ADIPOGENESIS_EARLY_DN	NAKAMURA_ADIPOGENESIS_EARLY_DN		36	0.776539	1.49655	0.0115385	0.0968773	0.969	4505	tags=53%, list=8%, signal=57%
REACTOME_RHO_GTPASE_EFFECTORS	REACTOME_RHO_GTPASE_EFFECTORS	reactome_rho_gtpase_effectors	262	0.645624	1.49646	0	0.0967006	0.969	7974	tags=50%, list=14%, signal=59%
MIKKELSEN_NPC_HCP_WITH_H3K4ME3_AND_H3K27ME3	MIKKELSEN_NPC_HCP_WITH_H3K4ME3_AND_H3K27ME3		209	0.652472	1.49645	0.00204499	0.0964228	0.969	8484	tags=60%, list=15%, signal=71%
RIGGI_EWING_SARCOMA_PROGENITOR_UP	RIGGI_EWING_SARCOMA_PROGENITOR_UP		418	0.663174	1.49617	0.00400802	0.0966283	0.969	6962	tags=58%, list=13%, signal=65%
MARTORIATI_MDM4_TARGETS_NEUROEPITHELIUM_DN	MARTORIATI_MDM4_TARGETS_NEUROEPITHELIUM_DN		159	0.637992	1.49611	0.00198807	0.0964396	0.97	6817	tags=45%, list=12%, signal=51%
REACTOME_CLASS_A_1_RHODOPSIN_LIKE_RECEPTORS	REACTOME_CLASS_A_1_RHODOPSIN_LIKE_RECEPTORS		329	0.618073	1.49605	0.00801603	0.09622	0.97	6959	tags=44%, list=13%, signal=50%
REACTOME_TNFS_BIND_THEIR_PHYSIOLOGICAL_RECEPTORS	REACTOME_TNFS_BIND_THEIR_PHYSIOLOGICAL_RECEPTORS		29	0.813506	1.49597	0.00817996	0.0960846	0.97	7144	tags=76%, list=13%, signal=87%
KAN_RESPONSE_TO_ARSENIC_TRIOXIDE	KAN_RESPONSE_TO_ARSENIC_TRIOXIDE		123	0.668284	1.49596	0.00572519	0.0957904	0.97	4776	tags=50%, list=9%, signal=55%
FIGUEROA_AML_METHYLATION_CLUSTER_1_DN	FIGUEROA_AML_METHYLATION_CLUSTER_1_DN		43	0.620657	1.49551	0.00392927	0.096131	0.97	4631	tags=37%, list=8%, signal=41%
BORLAK_LIVER_CANCER_EGF_UP	BORLAK_LIVER_CANCER_EGF_UP		49	0.724711	1.4955	0.0157791	0.0958359	0.97	7492	tags=63%, list=14%, signal=73%
SUZUKI_AMPLIFIED_IN_ORAL_CANCER	SUZUKI_AMPLIFIED_IN_ORAL_CANCER		16	0.761118	1.49493	0.014553	0.0963172	0.97	4080	tags=38%, list=7%, signal=40%
LI_WILMS_TUMOR_VS_FETAL_KIDNEY_2_DN	LI_WILMS_TUMOR_VS_FETAL_KIDNEY_2_DN		49	0.769493	1.49488	0.0160321	0.0961152	0.97	3706	tags=57%, list=7%, signal=61%
SCHAEFFER_PROSTATE_DEVELOPMENT_48HR_DN	SCHAEFFER_PROSTATE_DEVELOPMENT_48HR_DN		407	0.651124	1.49467	0.00200401	0.0961566	0.97	7542	tags=56%, list=14%, signal=65%
BIOCARTA_BCR_PATHWAY	BIOCARTA_BCR_PATHWAY		33	0.710415	1.49434	0.00613497	0.0963491	0.97	8120	tags=48%, list=15%, signal=57%
ONDER_CDH1_TARGETS_1_DN	ONDER_CDH1_TARGETS_1_DN		167	0.626631	1.49432	0.00776699	0.0960743	0.97	7556	tags=46%, list=14%, signal=53%
BOYLAN_MULTIPLE_MYELOMA_D_DN	BOYLAN_MULTIPLE_MYELOMA_D_DN		78	0.674288	1.49424	0.01	0.0959293	0.97	6358	tags=54%, list=12%, signal=61%
SATO_SILENCED_BY_METHYLATION_IN_PANCREATIC_CANCER_2	SATO_SILENCED_BY_METHYLATION_IN_PANCREATIC_CANCER_2	sato_silenced_by_methylation_in_pancreatic_cancer_2	47	0.695655	1.49424	0	0.0956432	0.97	6647	tags=53%, list=12%, signal=60%
KEGG_BLADDER_CANCER	KEGG_BLADDER_CANCER		42	0.661749	1.49376	0.0130112	0.0960676	0.97	9622	tags=52%, list=17%, signal=63%
SHETH_LIVER_CANCER_VS_TXNIP_LOSS_PAM2	SHETH_LIVER_CANCER_VS_TXNIP_LOSS_PAM2		163	0.637961	1.49375	0.00186567	0.0957861	0.97	8369	tags=58%, list=15%, signal=69%
KEGG_SMALL_CELL_LUNG_CANCER	KEGG_SMALL_CELL_LUNG_CANCER		84	0.672174	1.49354	0.0101626	0.0958807	0.97	7711	tags=52%, list=14%, signal=61%
PID_ANTHRAX_PATHWAY	PID_ANTHRAX_PATHWAY		18	0.765891	1.49347	0.00819672	0.0956792	0.97	7157	tags=61%, list=13%, signal=70%
CHIBA_RESPONSE_TO_TSA_UP	CHIBA_RESPONSE_TO_TSA_UP		50	0.717999	1.4933	0.00806452	0.0956052	0.97	5928	tags=60%, list=11%, signal=67%
PEDERSEN_METASTASIS_BY_ERBB2_ISOFORM_1	PEDERSEN_METASTASIS_BY_ERBB2_ISOFORM_1		45	0.777856	1.49289	0.016129	0.0960054	0.97	7547	tags=78%, list=14%, signal=90%
PHONG_TNF_RESPONSE_NOT_VIA_P38	PHONG_TNF_RESPONSE_NOT_VIA_P38		337	0.631737	1.4926	0.00795229	0.0960898	0.97	5496	tags=44%, list=10%, signal=49%
REACTOME_GAB1_SIGNALOSOME	REACTOME_GAB1_SIGNALOSOME		17	0.769684	1.49252	0.0248447	0.0958765	0.97	3359	tags=47%, list=6%, signal=50%
VERRECCHIA_EARLY_RESPONSE_TO_TGFB1	VERRECCHIA_EARLY_RESPONSE_TO_TGFB1		54	0.75176	1.49248	0.0214425	0.095651	0.97	8621	tags=70%, list=16%, signal=83%
PETROVA_PROX1_TARGETS_DN	PETROVA_PROX1_TARGETS_DN		57	0.7798	1.49244	0.00813008	0.0954604	0.97	4772	tags=65%, list=9%, signal=71%
REACTOME_RAB_GEFS_EXCHANGE_GTP_FOR_GDP_ON_RABS	REACTOME_RAB_GEFS_EXCHANGE_GTP_FOR_GDP_ON_RABS		88	0.605408	1.492	0.00607287	0.0957493	0.97	7337	tags=36%, list=13%, signal=42%
SENESE_HDAC1_TARGETS_UP	SENESE_HDAC1_TARGETS_UP		444	0.638788	1.49187	0.015873	0.0956544	0.97	7963	tags=49%, list=14%, signal=57%
MARTENS_BOUND_BY_PML_RARA_FUSION	MARTENS_BOUND_BY_PML_RARA_FUSION		445	0.593822	1.49178	0.00399202	0.0955181	0.97	6341	tags=40%, list=12%, signal=45%
PID_SYNDECAN_1_PATHWAY	PID_SYNDECAN_1_PATHWAY		46	0.824186	1.49161	0.002	0.0954327	0.97	5163	tags=72%, list=9%, signal=79%
OKUMURA_INFLAMMATORY_RESPONSE_LPS	OKUMURA_INFLAMMATORY_RESPONSE_LPS		179	0.620054	1.49155	0.004	0.0952164	0.97	5480	tags=42%, list=10%, signal=46%
JECHLINGER_EPITHELIAL_TO_MESENCHYMAL_TRANSITION_UP	JECHLINGER_EPITHELIAL_TO_MESENCHYMAL_TRANSITION_UP		66	0.752833	1.49146	0.0175781	0.0950407	0.97	6072	tags=65%, list=11%, signal=73%
ALCALAY_AML_BY_NPM1_LOCALIZATION_UP	ALCALAY_AML_BY_NPM1_LOCALIZATION_UP		134	0.627717	1.49134	0.00406504	0.0948947	0.971	7417	tags=54%, list=13%, signal=62%
LIAN_LIPA_TARGETS_6M	LIAN_LIPA_TARGETS_6M		81	0.796209	1.49063	0.00621118	0.095626	0.971	5099	tags=58%, list=9%, signal=64%
SATO_SILENCED_BY_METHYLATION_IN_PANCREATIC_CANCER_1	SATO_SILENCED_BY_METHYLATION_IN_PANCREATIC_CANCER_1	sato_silenced_by_methylation_in_pancreatic_cancer_1	417	0.611517	1.49058	0	0.0954621	0.971	7136	tags=52%, list=13%, signal=59%
NEMETH_INFLAMMATORY_RESPONSE_LPS_UP	NEMETH_INFLAMMATORY_RESPONSE_LPS_UP		80	0.711182	1.49003	0.022449	0.0959909	0.971	8427	tags=61%, list=15%, signal=72%
KHETCHOUMIAN_TRIM24_TARGETS_UP	KHETCHOUMIAN_TRIM24_TARGETS_UP		46	0.783936	1.48978	0.0135397	0.0960582	0.971	7355	tags=72%, list=13%, signal=83%
HUANG_DASATINIB_RESISTANCE_UP	HUANG_DASATINIB_RESISTANCE_UP		78	0.754276	1.48974	0.0146138	0.0959108	0.971	5820	tags=63%, list=11%, signal=70%
XU_HGF_SIGNALING_NOT_VIA_AKT1_48HR_DN	XU_HGF_SIGNALING_NOT_VIA_AKT1_48HR_DN		19	0.852004	1.48888	0.00186567	0.0969811	0.971	3902	tags=63%, list=7%, signal=68%
TONKS_TARGETS_OF_RUNX1_RUNX1T1_FUSION_HSC_DN	TONKS_TARGETS_OF_RUNX1_RUNX1T1_FUSION_HSC_DN		193	0.692707	1.48871	0.00826446	0.0969114	0.971	5652	tags=55%, list=10%, signal=61%
SPIELMAN_LYMPHOBLAST_EUROPEAN_VS_ASIAN_2FC_DN	SPIELMAN_LYMPHOBLAST_EUROPEAN_VS_ASIAN_2FC_DN		21	0.79067	1.4885	0.0143443	0.0969323	0.971	3723	tags=67%, list=7%, signal=71%
HELLER_SILENCED_BY_METHYLATION_UP	HELLER_SILENCED_BY_METHYLATION_UP		277	0.674827	1.48846	0.00607287	0.0966981	0.971	5943	tags=51%, list=11%, signal=57%
LIANG_SILENCED_BY_METHYLATION_UP	LIANG_SILENCED_BY_METHYLATION_UP		30	0.746913	1.48841	0.0144628	0.0965156	0.971	5797	tags=63%, list=11%, signal=71%
BIOCARTA_FMLP_PATHWAY	BIOCARTA_FMLP_PATHWAY		34	0.657901	1.48839	0.00612245	0.0962708	0.971	8426	tags=44%, list=15%, signal=52%
MEISSNER_NPC_HCP_WITH_H3K4ME2_AND_H3K27ME3	MEISSNER_NPC_HCP_WITH_H3K4ME2_AND_H3K27ME3		348	0.624116	1.48828	0.00607287	0.0961559	0.972	8465	tags=55%, list=15%, signal=64%
PID_TXA2PATHWAY	PID_TXA2PATHWAY		56	0.745007	1.48811	0.00210526	0.0961597	0.972	7221	tags=55%, list=13%, signal=64%
KEGG_CYTOKINE_CYTOKINE_RECEPTOR_INTERACTION	KEGG_CYTOKINE_CYTOKINE_RECEPTOR_INTERACTION		264	0.694748	1.48793	0.00826446	0.0961535	0.972	7259	tags=54%, list=13%, signal=62%
SASAI_RESISTANCE_TO_NEOPLASTIC_TRANSFROMATION	SASAI_RESISTANCE_TO_NEOPLASTIC_TRANSFROMATION		48	0.767785	1.48747	0.0155642	0.0965084	0.975	5627	tags=63%, list=10%, signal=70%
AZARE_NEOPLASTIC_TRANSFORMATION_BY_STAT3_DN	AZARE_NEOPLASTIC_TRANSFORMATION_BY_STAT3_DN		18	0.748817	1.48743	0.0262626	0.0962877	0.975	6320	tags=56%, list=11%, signal=63%
PID_S1P_S1P3_PATHWAY	PID_S1P_S1P3_PATHWAY		29	0.742372	1.48742	0.0213592	0.0960309	0.975	5644	tags=45%, list=10%, signal=50%
XU_HGF_SIGNALING_NOT_VIA_AKT1_6HR	XU_HGF_SIGNALING_NOT_VIA_AKT1_6HR		25	0.736552	1.48721	0.0122951	0.0960362	0.975	5264	tags=52%, list=10%, signal=57%
KEGG_MELANOMA	KEGG_MELANOMA		71	0.634573	1.48688	0.00203666	0.0962126	0.975	9394	tags=51%, list=17%, signal=61%
REACTOME_CRMPS_IN_SEMA3A_SIGNALING	REACTOME_CRMPS_IN_SEMA3A_SIGNALING		16	0.797148	1.48686	0.0199203	0.0959653	0.975	4636	tags=63%, list=8%, signal=68%
NAKAMURA_TUMOR_ZONE_PERIPHERAL_VS_CENTRAL_UP	NAKAMURA_TUMOR_ZONE_PERIPHERAL_VS_CENTRAL_UP		282	0.609195	1.4868	0.00372439	0.095806	0.975	7460	tags=46%, list=14%, signal=53%
CHIANG_LIVER_CANCER_SUBCLASS_POLYSOMY7_DN	CHIANG_LIVER_CANCER_SUBCLASS_POLYSOMY7_DN		24	0.826812	1.4868	0.0173077	0.0955484	0.975	7556	tags=92%, list=14%, signal=106%
REACTOME_NEUTROPHIL_DEGRANULATION	REACTOME_NEUTROPHIL_DEGRANULATION		476	0.612992	1.48664	0.015748	0.0956102	0.976	8301	tags=47%, list=15%, signal=55%
DOANE_BREAST_CANCER_CLASSES_DN	DOANE_BREAST_CANCER_CLASSES_DN		32	0.693861	1.48616	0.0133843	0.0960356	0.977	4552	tags=63%, list=8%, signal=68%
BIOCARTA_RACC_PATHWAY	BIOCARTA_RACC_PATHWAY		15	0.807918	1.48595	0.0158103	0.0960905	0.977	5999	tags=67%, list=11%, signal=75%
VALK_AML_CLUSTER_12	VALK_AML_CLUSTER_12		30	0.69491	1.48584	0.01	0.095955	0.977	8016	tags=70%, list=15%, signal=82%
REACTOME_KERATINIZATION	REACTOME_KERATINIZATION		217	0.595789	1.48571	0.0163599	0.0959594	0.977	11991	tags=32%, list=22%, signal=41%
KEGG_DORSO_VENTRAL_AXIS_FORMATION	KEGG_DORSO_VENTRAL_AXIS_FORMATION		24	0.726865	1.4854	0.0163599	0.096088	0.977	5163	tags=46%, list=9%, signal=51%
SAMOLS_TARGETS_OF_KHSV_MIRNAS_DN	SAMOLS_TARGETS_OF_KHSV_MIRNAS_DN		59	0.661203	1.48503	0.00798403	0.0963269	0.977	6736	tags=58%, list=12%, signal=66%
RICKMAN_HEAD_AND_NECK_CANCER_A	RICKMAN_HEAD_AND_NECK_CANCER_A		102	0.674911	1.48493	0.00199203	0.096215	0.977	6045	tags=61%, list=11%, signal=68%
PANGAS_TUMOR_SUPPRESSION_BY_SMAD1_AND_SMAD5_UP	PANGAS_TUMOR_SUPPRESSION_BY_SMAD1_AND_SMAD5_UP		127	0.698663	1.48488	0.010142	0.0960782	0.977	6200	tags=57%, list=11%, signal=65%
CHEOK_RESPONSE_TO_HD_MTX_UP	CHEOK_RESPONSE_TO_HD_MTX_UP		23	0.766738	1.48445	0.0192308	0.0964328	0.977	7830	tags=61%, list=14%, signal=71%
WANG_SMARCE1_TARGETS_UP	WANG_SMARCE1_TARGETS_UP		287	0.699397	1.48439	0.0139721	0.0962661	0.977	6200	tags=59%, list=11%, signal=66%
JAEGER_METASTASIS_DN	JAEGER_METASTASIS_DN		256	0.634558	1.48423	0.00986193	0.0962019	0.977	6722	tags=54%, list=12%, signal=61%
BASSO_HAIRY_CELL_LEUKEMIA_UP	BASSO_HAIRY_CELL_LEUKEMIA_UP		77	0.681458	1.48418	0.0120482	0.0960137	0.977	7500	tags=53%, list=14%, signal=62%
ROSS_AML_WITH_CBFB_MYH11_FUSION	ROSS_AML_WITH_CBFB_MYH11_FUSION		52	0.771138	1.48394	0.0140845	0.096164	0.977	5876	tags=67%, list=11%, signal=75%
VALK_AML_CLUSTER_15	VALK_AML_CLUSTER_15		31	0.703812	1.48381	0.0116279	0.0960981	0.977	4790	tags=55%, list=9%, signal=60%
XU_CREBBP_TARGETS_UP	XU_CREBBP_TARGETS_UP		21	0.720313	1.48374	0.0212766	0.0959885	0.977	5448	tags=38%, list=10%, signal=42%
REACTOME_MET_PROMOTES_CELL_MOTILITY	REACTOME_MET_PROMOTES_CELL_MOTILITY		41	0.766551	1.48356	0.012024	0.0959849	0.977	5148	tags=54%, list=9%, signal=59%
VALK_AML_CLUSTER_6	VALK_AML_CLUSTER_6		34	0.698806	1.48349	0.0139721	0.0958559	0.977	6006	tags=56%, list=11%, signal=63%
LEE_LIVER_CANCER_HEPATOBLAST	LEE_LIVER_CANCER_HEPATOBLAST		16	0.90135	1.48339	0.00395257	0.0956927	0.977	4219	tags=88%, list=8%, signal=95%
REACTOME_SHC1_EVENTS_IN_ERBB2_SIGNALING	REACTOME_SHC1_EVENTS_IN_ERBB2_SIGNALING		22	0.70513	1.48303	0.0276134	0.0959686	0.977	8157	tags=64%, list=15%, signal=75%
REACTOME_G_ALPHA_12_13_SIGNALLING_EVENTS	REACTOME_G_ALPHA_12_13_SIGNALLING_EVENTS		80	0.660782	1.48265	0.0100806	0.0962922	0.977	5644	tags=46%, list=10%, signal=51%
JEON_SMAD6_TARGETS_UP	JEON_SMAD6_TARGETS_UP		24	0.809947	1.48247	0.0162602	0.0962936	0.977	7401	tags=83%, list=13%, signal=96%
TURASHVILI_BREAST_DUCTAL_CARCINOMA_VS_LOBULAR_NORMAL_UP	TURASHVILI_BREAST_DUCTAL_CARCINOMA_VS_LOBULAR_NORMAL_UP		72	0.726632	1.4824	0.0111111	0.0961769	0.977	6072	tags=54%, list=11%, signal=61%
REACTOME_GAP_JUNCTION_TRAFFICKING_AND_REGULATION	REACTOME_GAP_JUNCTION_TRAFFICKING_AND_REGULATION		50	0.661424	1.4824	0.00784314	0.0959336	0.977	9422	tags=58%, list=17%, signal=70%
KRIEG_HYPOXIA_VIA_KDM3A	KRIEG_HYPOXIA_VIA_KDM3A		52	0.724518	1.48239	0.0157791	0.0956969	0.977	5219	tags=65%, list=9%, signal=72%
REACTOME_KINESINS	REACTOME_KINESINS		60	0.739891	1.48121	0.00965251	0.0970578	0.978	7447	tags=62%, list=14%, signal=71%
LAMB_CCND1_TARGETS	LAMB_CCND1_TARGETS		20	0.702465	1.48118	0.0158103	0.0968302	0.978	5340	tags=45%, list=10%, signal=50%
REACTOME_CARDIAC_CONDUCTION	REACTOME_CARDIAC_CONDUCTION		137	0.63853	1.48097	0.00614754	0.0969036	0.978	6543	tags=47%, list=12%, signal=54%
YAMASHITA_METHYLATED_IN_PROSTATE_CANCER	YAMASHITA_METHYLATED_IN_PROSTATE_CANCER		64	0.678891	1.48061	0.00588235	0.0971724	0.979	6800	tags=59%, list=12%, signal=68%
LINDSTEDT_DENDRITIC_CELL_MATURATION_D	LINDSTEDT_DENDRITIC_CELL_MATURATION_D		62	0.760249	1.48032	0.0103306	0.0973668	0.979	4990	tags=55%, list=9%, signal=60%
PID_LYSOPHOSPHOLIPID_PATHWAY	PID_LYSOPHOSPHOLIPID_PATHWAY		65	0.666018	1.48026	0.00819672	0.0971859	0.979	7312	tags=45%, list=13%, signal=51%
DAZARD_UV_RESPONSE_CLUSTER_G24	DAZARD_UV_RESPONSE_CLUSTER_G24		21	0.730548	1.47966	0.0176471	0.0977933	0.979	3648	tags=43%, list=7%, signal=46%
REACTOME_ION_HOMEOSTASIS	REACTOME_ION_HOMEOSTASIS		54	0.657864	1.47944	0.00806452	0.0978638	0.979	6012	tags=46%, list=11%, signal=52%
NABA_SECRETED_FACTORS	NABA_SECRETED_FACTORS		342	0.622637	1.47902	0.00612245	0.098288	0.979	8484	tags=51%, list=15%, signal=60%
REACTOME_INTEGRIN_CELL_SURFACE_INTERACTIONS	REACTOME_INTEGRIN_CELL_SURFACE_INTERACTIONS		85	0.770649	1.47899	0.010142	0.0980622	0.979	4407	tags=61%, list=8%, signal=66%
MARKEY_RB1_CHRONIC_LOF_DN	MARKEY_RB1_CHRONIC_LOF_DN		117	0.687503	1.47892	0.0181452	0.0979537	0.979	5075	tags=46%, list=9%, signal=51%
SHETH_LIVER_CANCER_VS_TXNIP_LOSS_PAM1	SHETH_LIVER_CANCER_VS_TXNIP_LOSS_PAM1		249	0.58453	1.47879	0.00184502	0.0978972	0.979	7748	tags=49%, list=14%, signal=57%
ZHAN_MULTIPLE_MYELOMA_CD2_UP	ZHAN_MULTIPLE_MYELOMA_CD2_UP		46	0.695983	1.47879	0.0163934	0.0976663	0.979	7274	tags=63%, list=13%, signal=73%
HOLLERN_SOLID_NODULAR_BREAST_TUMOR_DN	HOLLERN_SOLID_NODULAR_BREAST_TUMOR_DN		30	0.773007	1.47865	0.0100604	0.0976074	0.979	6539	tags=67%, list=12%, signal=76%
SENESE_HDAC1_AND_HDAC2_TARGETS_DN	SENESE_HDAC1_AND_HDAC2_TARGETS_DN		227	0.631636	1.47856	0.00965251	0.0974814	0.979	6622	tags=55%, list=12%, signal=62%
DAVIES_MULTIPLE_MYELOMA_VS_MGUS_DN	DAVIES_MULTIPLE_MYELOMA_VS_MGUS_DN		26	0.749449	1.47846	0.0194553	0.0973738	0.979	8400	tags=73%, list=15%, signal=86%
LIM_MAMMARY_LUMINAL_MATURE_DN	LIM_MAMMARY_LUMINAL_MATURE_DN		94	0.734403	1.47806	0.010101	0.0978022	0.98	4899	tags=62%, list=9%, signal=68%
BROWNE_HCMV_INFECTION_8HR_DN	BROWNE_HCMV_INFECTION_8HR_DN		46	0.682665	1.47785	0.00994036	0.0978883	0.981	6924	tags=52%, list=13%, signal=60%
FERRANDO_T_ALL_WITH_MLL_ENL_FUSION_UP	FERRANDO_T_ALL_WITH_MLL_ENL_FUSION_UP		89	0.67421	1.47776	0.00801603	0.0977954	0.982	9302	tags=57%, list=17%, signal=69%
KANG_IMMORTALIZED_BY_TERT_UP	KANG_IMMORTALIZED_BY_TERT_UP		88	0.645952	1.47772	0.006	0.0976318	0.982	7348	tags=48%, list=13%, signal=55%
LU_IL4_SIGNALING	LU_IL4_SIGNALING		89	0.711198	1.47717	0.0123457	0.0981939	0.983	7403	tags=62%, list=13%, signal=71%
LU_AGING_BRAIN_DN	LU_AGING_BRAIN_DN	lu_aging_brain_dn	151	0.573404	1.47695	0	0.0982306	0.983	10601	tags=50%, list=19%, signal=61%
REACTOME_NUCLEOTIDE_BINDING_DOMAIN_LEUCINE_RICH_REPEAT_CONTAINING_RECEPTOR_NLR_SIGNALING_PATHWAYS	REACTOME_NUCLEOTIDE_BINDING_DOMAIN_LEUCINE_RICH_REPEAT_CONTAINING_RECEPTOR_NLR_SIGNALING_PATHWAYS		55	0.656223	1.47681	0.0164948	0.0981713	0.983	6368	tags=47%, list=12%, signal=53%
SWEET_KRAS_TARGETS_UP	SWEET_KRAS_TARGETS_UP		81	0.72145	1.4768	0.0178926	0.0979438	0.983	7579	tags=65%, list=14%, signal=76%
SAGIV_CD24_TARGETS_DN	SAGIV_CD24_TARGETS_DN		45	0.714241	1.4768	0.0138889	0.0977158	0.983	6530	tags=58%, list=12%, signal=65%
VALK_AML_CLUSTER_4	VALK_AML_CLUSTER_4		30	0.698509	1.4768	0.0202429	0.097482	0.983	6023	tags=57%, list=11%, signal=64%
RUTELLA_RESPONSE_TO_CSF2RB_AND_IL4_UP	RUTELLA_RESPONSE_TO_CSF2RB_AND_IL4_UP		334	0.613667	1.47674	0.00984252	0.0973382	0.983	7777	tags=51%, list=14%, signal=59%
REACTOME_SHC_MEDIATED_CASCADE_FGFR3	REACTOME_SHC_MEDIATED_CASCADE_FGFR3		18	0.691292	1.47647	0.0103734	0.097435	0.983	10178	tags=56%, list=18%, signal=68%
ISSAEVA_MLL2_TARGETS	ISSAEVA_MLL2_TARGETS		60	0.728194	1.47641	0.00996016	0.0972801	0.983	5745	tags=63%, list=10%, signal=71%
LIAN_LIPA_TARGETS_3M	LIAN_LIPA_TARGETS_3M		65	0.810024	1.47641	0.0101833	0.0970617	0.983	5099	tags=62%, list=9%, signal=68%
REACTOME_ACTIVATION_OF_NMDA_RECEPTORS_AND_POSTSYNAPTIC_EVENTS	REACTOME_ACTIVATION_OF_NMDA_RECEPTORS_AND_POSTSYNAPTIC_EVENTS		93	0.597235	1.47611	0.00421053	0.0971866	0.983	8364	tags=52%, list=15%, signal=61%
VERHAAK_AML_WITH_NPM1_MUTATED_DN	VERHAAK_AML_WITH_NPM1_MUTATED_DN		246	0.678938	1.47597	0.0101626	0.097153	0.983	6999	tags=63%, list=13%, signal=71%
MEISSNER_NPC_HCP_WITH_H3K4ME3_AND_H3K27ME3	MEISSNER_NPC_HCP_WITH_H3K4ME3_AND_H3K27ME3		143	0.638208	1.47587	0.00788955	0.0970802	0.983	8597	tags=59%, list=16%, signal=69%
ASTIER_INTEGRIN_SIGNALING	ASTIER_INTEGRIN_SIGNALING		56	0.603209	1.47579	0.00978474	0.0969897	0.983	7770	tags=45%, list=14%, signal=52%
NOUSHMEHR_GBM_SILENCED_BY_METHYLATION	NOUSHMEHR_GBM_SILENCED_BY_METHYLATION		49	0.658583	1.47577	0.00821355	0.0967822	0.983	2758	tags=41%, list=5%, signal=43%
MOREAUX_MULTIPLE_MYELOMA_BY_TACI_UP	MOREAUX_MULTIPLE_MYELOMA_BY_TACI_UP	moreaux_multiple_myeloma_by_taci_up	367	0.571561	1.47574	0	0.0965972	0.983	6724	tags=42%, list=12%, signal=47%
VANDESLUIS_COMMD1_TARGETS_GROUP_2_UP	VANDESLUIS_COMMD1_TARGETS_GROUP_2_UP		15	0.772209	1.4757	0.0203666	0.0964392	0.983	6970	tags=67%, list=13%, signal=76%
ZHANG_RESPONSE_TO_IKK_INHIBITOR_AND_TNF_UP	ZHANG_RESPONSE_TO_IKK_INHIBITOR_AND_TNF_UP		221	0.665789	1.47529	0.0160321	0.0967487	0.983	7664	tags=56%, list=14%, signal=65%
NAKAMURA_ADIPOGENESIS_LATE_DN	NAKAMURA_ADIPOGENESIS_LATE_DN		35	0.745656	1.4751	0.011811	0.0967825	0.983	5627	tags=51%, list=10%, signal=57%
TSENG_IRS1_TARGETS_UP	TSENG_IRS1_TARGETS_UP		111	0.592416	1.47488	0.00560748	0.0969012	0.984	7595	tags=50%, list=14%, signal=57%
MORI_IMMATURE_B_LYMPHOCYTE_UP	MORI_IMMATURE_B_LYMPHOCYTE_UP		51	0.75779	1.47481	0.0165975	0.0967526	0.984	6640	tags=61%, list=12%, signal=69%
RHEIN_ALL_GLUCOCORTICOID_THERAPY_UP	RHEIN_ALL_GLUCOCORTICOID_THERAPY_UP		75	0.711497	1.47466	0.0147679	0.0967329	0.984	5318	tags=51%, list=10%, signal=56%
YORDY_RECIPROCAL_REGULATION_BY_ETS1_AND_SP100_DN	YORDY_RECIPROCAL_REGULATION_BY_ETS1_AND_SP100_DN		70	0.640985	1.47447	0.0125261	0.0967768	0.984	7859	tags=51%, list=14%, signal=60%
SCHUETZ_BREAST_CANCER_DUCTAL_INVASIVE_UP	SCHUETZ_BREAST_CANCER_DUCTAL_INVASIVE_UP		345	0.800592	1.47445	0.0140281	0.0965778	0.984	5219	tags=70%, list=9%, signal=77%
PODAR_RESPONSE_TO_ADAPHOSTIN_UP	PODAR_RESPONSE_TO_ADAPHOSTIN_UP		142	0.636362	1.47415	0.0194932	0.0968182	0.984	7574	tags=49%, list=14%, signal=56%
HOFFMANN_PRE_BI_TO_LARGE_PRE_BII_LYMPHOCYTE_DN	HOFFMANN_PRE_BI_TO_LARGE_PRE_BII_LYMPHOCYTE_DN		74	0.668122	1.47391	0.0121704	0.0969345	0.984	6848	tags=53%, list=12%, signal=60%
ELVIDGE_HIF1A_AND_HIF2A_TARGETS_DN	ELVIDGE_HIF1A_AND_HIF2A_TARGETS_DN		104	0.664882	1.47384	0.0103306	0.0968225	0.984	5887	tags=56%, list=11%, signal=62%
REACTOME_PROTEIN_PROTEIN_INTERACTIONS_AT_SYNAPSES	REACTOME_PROTEIN_PROTEIN_INTERACTIONS_AT_SYNAPSES		87	0.614901	1.47367	0.00608519	0.0968615	0.985	7857	tags=54%, list=14%, signal=63%
LAIHO_COLORECTAL_CANCER_SERRATED_UP	LAIHO_COLORECTAL_CANCER_SERRATED_UP		112	0.63773	1.47315	0.0178218	0.0973757	0.985	2933	tags=29%, list=5%, signal=31%
HINATA_NFKB_TARGETS_KERATINOCYTE_DN	HINATA_NFKB_TARGETS_KERATINOCYTE_DN		23	0.781822	1.47297	0.0210084	0.0973929	0.985	7177	tags=83%, list=13%, signal=95%
RICKMAN_HEAD_AND_NECK_CANCER_B	RICKMAN_HEAD_AND_NECK_CANCER_B		53	0.695525	1.47278	0.0160966	0.097378	0.985	9571	tags=64%, list=17%, signal=78%
SENGUPTA_NASOPHARYNGEAL_CARCINOMA_UP	SENGUPTA_NASOPHARYNGEAL_CARCINOMA_UP		300	0.720127	1.47253	0.0168856	0.0975392	0.985	8069	tags=65%, list=15%, signal=75%
QI_HYPOXIA_TARGETS_OF_HIF1A_AND_FOXA2	QI_HYPOXIA_TARGETS_OF_HIF1A_AND_FOXA2		34	0.698886	1.47247	0.0250482	0.0973975	0.985	9615	tags=68%, list=17%, signal=82%
RUTELLA_RESPONSE_TO_HGF_VS_CSF2RB_AND_IL4_DN	RUTELLA_RESPONSE_TO_HGF_VS_CSF2RB_AND_IL4_DN		244	0.626497	1.47239	0.00796813	0.0972761	0.985	7302	tags=51%, list=13%, signal=58%
MORI_PLASMA_CELL_DN	MORI_PLASMA_CELL_DN		36	0.771575	1.4722	0.0103093	0.0973549	0.985	6407	tags=61%, list=12%, signal=69%
FIGUEROA_AML_METHYLATION_CLUSTER_5_DN	FIGUEROA_AML_METHYLATION_CLUSTER_5_DN		46	0.659591	1.47204	0.0102669	0.0973659	0.985	5676	tags=41%, list=10%, signal=46%
HOWLIN_CITED1_TARGETS_2_UP	HOWLIN_CITED1_TARGETS_2_UP		17	0.684615	1.47194	0.0174419	0.0972757	0.985	9382	tags=71%, list=17%, signal=85%
PID_CXCR4_PATHWAY	PID_CXCR4_PATHWAY		101	0.702778	1.47189	0.0125	0.097131	0.985	6480	tags=50%, list=12%, signal=56%
BOSCO_ALLERGEN_INDUCED_TH2_ASSOCIATED_MODULE	BOSCO_ALLERGEN_INDUCED_TH2_ASSOCIATED_MODULE		147	0.673572	1.47171	0.0102881	0.09717	0.985	6817	tags=52%, list=12%, signal=60%
MURATA_VIRULENCE_OF_H_PILORI	MURATA_VIRULENCE_OF_H_PILORI		22	0.79055	1.47114	0.0258964	0.0977882	0.985	8427	tags=91%, list=15%, signal=107%
OISHI_CHOLANGIOMA_STEM_CELL_LIKE_DN	OISHI_CHOLANGIOMA_STEM_CELL_LIKE_DN		268	0.709751	1.47042	0.0159681	0.0984811	0.985	6533	tags=65%, list=12%, signal=74%
REACTOME_COPI_DEPENDENT_GOLGI_TO_ER_RETROGRADE_TRAFFIC	REACTOME_COPI_DEPENDENT_GOLGI_TO_ER_RETROGRADE_TRAFFIC		99	0.63789	1.47036	0.011236	0.0983388	0.985	9037	tags=47%, list=16%, signal=57%
PID_S1P_S1P1_PATHWAY	PID_S1P_S1P1_PATHWAY		21	0.740219	1.47022	0.0275049	0.0983158	0.985	5163	tags=38%, list=9%, signal=42%
YAGI_AML_FAB_MARKERS	YAGI_AML_FAB_MARKERS		194	0.605029	1.46977	0.00386847	0.0987445	0.986	5219	tags=42%, list=9%, signal=46%
REACTOME_SEMA3A_PAK_DEPENDENT_AXON_REPULSION	REACTOME_SEMA3A_PAK_DEPENDENT_AXON_REPULSION		16	0.75223	1.46972	0.0275049	0.0985716	0.986	8616	tags=63%, list=16%, signal=74%
ICHIBA_GRAFT_VERSUS_HOST_DISEASE_35D_UP	ICHIBA_GRAFT_VERSUS_HOST_DISEASE_35D_UP		143	0.778715	1.46959	0.0202429	0.0985303	0.986	6106	tags=71%, list=11%, signal=79%
CUI_TCF21_TARGETS_DN	CUI_TCF21_TARGETS_DN		32	0.667626	1.46957	0.0223124	0.0983461	0.986	4818	tags=50%, list=9%, signal=55%
GAUSSMANN_MLL_AF4_FUSION_TARGETS_C_DN	GAUSSMANN_MLL_AF4_FUSION_TARGETS_C_DN		21	0.746985	1.46956	0.0126316	0.0981481	0.986	7357	tags=67%, list=13%, signal=77%
SAKAI_TUMOR_INFILTRATING_MONOCYTES_UP	SAKAI_TUMOR_INFILTRATING_MONOCYTES_UP		27	0.687943	1.46951	0.021611	0.0980182	0.986	8364	tags=56%, list=15%, signal=65%
KAAB_HEART_ATRIUM_VS_VENTRICLE_UP	KAAB_HEART_ATRIUM_VS_VENTRICLE_UP		253	0.623103	1.46946	0.00801603	0.0978758	0.986	6007	tags=45%, list=11%, signal=50%
MCBRYAN_PUBERTAL_BREAST_3_4WK_UP	MCBRYAN_PUBERTAL_BREAST_3_4WK_UP		208	0.623673	1.46938	0.0117647	0.0977644	0.986	6670	tags=52%, list=12%, signal=59%
CROONQUIST_NRAS_SIGNALING_UP	CROONQUIST_NRAS_SIGNALING_UP		41	0.783544	1.46935	0.0120968	0.0976098	0.986	4086	tags=63%, list=7%, signal=68%
REACTOME_NRAGE_SIGNALS_DEATH_THROUGH_JNK	REACTOME_NRAGE_SIGNALS_DEATH_THROUGH_JNK		59	0.702242	1.46921	0.01417	0.0976151	0.986	5644	tags=49%, list=10%, signal=55%
REACTOME_GABA_RECEPTOR_ACTIVATION	REACTOME_GABA_RECEPTOR_ACTIVATION		60	0.619371	1.46899	0.00617284	0.0977179	0.987	7096	tags=42%, list=13%, signal=48%
KOBAYASHI_EGFR_SIGNALING_6HR_DN	KOBAYASHI_EGFR_SIGNALING_6HR_DN		17	0.808497	1.46884	0.0376984	0.0977435	0.987	4672	tags=53%, list=8%, signal=58%
REACTOME_NCAM1_INTERACTIONS	REACTOME_NCAM1_INTERACTIONS		42	0.73382	1.46849	0.0153846	0.0980855	0.987	4407	tags=52%, list=8%, signal=57%
PID_DELTA_NP63_PATHWAY	PID_DELTA_NP63_PATHWAY		47	0.666265	1.4684	0.00570342	0.0980057	0.987	7664	tags=60%, list=14%, signal=69%
YAGI_AML_WITH_T_8_21_TRANSLOCATION	YAGI_AML_WITH_T_8_21_TRANSLOCATION	yagi_aml_with_t_8_21_translocation	362	0.583791	1.46821	0	0.0981108	0.987	6958	tags=46%, list=13%, signal=52%
REACTOME_FORMATION_OF_THE_CORNIFIED_ENVELOPE	REACTOME_FORMATION_OF_THE_CORNIFIED_ENVELOPE		129	0.627083	1.46798	0.0322581	0.0982015	0.987	11991	tags=51%, list=22%, signal=65%
REACTOME_DEATH_RECEPTOR_SIGNALLING	REACTOME_DEATH_RECEPTOR_SIGNALLING		141	0.600858	1.46795	0.00408998	0.0980412	0.987	6988	tags=39%, list=13%, signal=45%
REACTOME_ACYL_CHAIN_REMODELLING_OF_PC	REACTOME_ACYL_CHAIN_REMODELLING_OF_PC		26	0.687331	1.46792	0.018	0.0978504	0.987	7876	tags=54%, list=14%, signal=63%
KEGG_ECM_RECEPTOR_INTERACTION	KEGG_ECM_RECEPTOR_INTERACTION		84	0.726751	1.46768	0.01	0.0979909	0.987	6073	tags=63%, list=11%, signal=71%
GOLDRATH_ANTIGEN_RESPONSE	GOLDRATH_ANTIGEN_RESPONSE		353	0.671022	1.46767	0.00760456	0.0977969	0.987	7717	tags=60%, list=14%, signal=69%
RICKMAN_HEAD_AND_NECK_CANCER_C	RICKMAN_HEAD_AND_NECK_CANCER_C		111	0.615879	1.46767	0.00623701	0.0975936	0.987	7475	tags=52%, list=14%, signal=60%
NAKAYAMA_SOFT_TISSUE_TUMORS_PCA2_UP	NAKAYAMA_SOFT_TISSUE_TUMORS_PCA2_UP		88	0.831699	1.4674	0.00380952	0.0977217	0.987	4697	tags=75%, list=9%, signal=82%
FINETTI_BREAST_CANCERS_KINOME_BLUE	FINETTI_BREAST_CANCERS_KINOME_BLUE		21	0.752848	1.4674	0.014433	0.0975194	0.987	7779	tags=62%, list=14%, signal=72%
SAGIV_CD24_TARGETS_UP	SAGIV_CD24_TARGETS_UP		22	0.753202	1.46715	0.0200401	0.0976008	0.987	7231	tags=68%, list=13%, signal=78%
REACTOME_ACTIVATION_OF_KAINATE_RECEPTORS_UPON_GLUTAMATE_BINDING	REACTOME_ACTIVATION_OF_KAINATE_RECEPTORS_UPON_GLUTAMATE_BINDING		30	0.671941	1.46711	0.0233463	0.0974675	0.987	7913	tags=53%, list=14%, signal=62%
VERRECCHIA_DELAYED_RESPONSE_TO_TGFB1	VERRECCHIA_DELAYED_RESPONSE_TO_TGFB1		37	0.715084	1.46693	0.0298211	0.0974819	0.987	4672	tags=51%, list=8%, signal=56%
HEIDENBLAD_AMPLICON_12P11_12_UP	HEIDENBLAD_AMPLICON_12P11_12_UP		36	0.635373	1.46684	0.0131332	0.0973933	0.987	7613	tags=50%, list=14%, signal=58%
REACTOME_G_PROTEIN_BETA_GAMMA_SIGNALLING	REACTOME_G_PROTEIN_BETA_GAMMA_SIGNALLING		32	0.713977	1.46673	0.0181818	0.0973589	0.987	4870	tags=47%, list=9%, signal=51%
WATANABE_COLON_CANCER_MSI_VS_MSS_UP	WATANABE_COLON_CANCER_MSI_VS_MSS_UP		29	0.707363	1.46648	0.0179283	0.0974867	0.987	4473	tags=55%, list=8%, signal=60%
KORKOLA_TERATOMA	KORKOLA_TERATOMA		42	0.750939	1.46624	0.0150376	0.0976299	0.987	8210	tags=71%, list=15%, signal=84%
RICKMAN_METASTASIS_DN	RICKMAN_METASTASIS_DN		259	0.620383	1.46622	0.0142276	0.097455	0.987	6666	tags=49%, list=12%, signal=56%
BIOCARTA_SPPA_PATHWAY	BIOCARTA_SPPA_PATHWAY		16	0.76215	1.4662	0.0237624	0.0972996	0.987	5163	tags=63%, list=9%, signal=69%
KEGG_T_CELL_RECEPTOR_SIGNALING_PATHWAY	KEGG_T_CELL_RECEPTOR_SIGNALING_PATHWAY		108	0.68957	1.46608	0.0122699	0.0972859	0.987	8685	tags=59%, list=16%, signal=70%
ELVIDGE_HYPOXIA_BY_DMOG_UP	ELVIDGE_HYPOXIA_BY_DMOG_UP		132	0.655462	1.46586	0.0246407	0.0973971	0.987	6910	tags=58%, list=13%, signal=66%
REACTOME_STING_MEDIATED_INDUCTION_OF_HOST_IMMUNE_RESPONSES	REACTOME_STING_MEDIATED_INDUCTION_OF_HOST_IMMUNE_RESPONSES		15	0.743861	1.46582	0.0277778	0.0972519	0.987	10000	tags=60%, list=18%, signal=73%
DACOSTA_ERCC3_ALLELE_XPCS_VS_TTD_UP	DACOSTA_ERCC3_ALLELE_XPCS_VS_TTD_UP		28	0.748326	1.46572	0.0153846	0.0971858	0.987	6450	tags=68%, list=12%, signal=77%
REACTOME_GAP_JUNCTION_ASSEMBLY	REACTOME_GAP_JUNCTION_ASSEMBLY		37	0.689159	1.46546	0.00980392	0.0973751	0.988	9037	tags=59%, list=16%, signal=71%
MARKS_HDAC_TARGETS_DN	MARKS_HDAC_TARGETS_DN		15	0.780658	1.46541	0.0253906	0.097255	0.988	7612	tags=67%, list=14%, signal=77%
TSAI_RESPONSE_TO_IONIZING_RADIATION	TSAI_RESPONSE_TO_IONIZING_RADIATION		145	0.634879	1.46472	0.0137795	0.0979468	0.988	7525	tags=49%, list=14%, signal=57%
REACTOME_REGULATION_OF_KIT_SIGNALING	REACTOME_REGULATION_OF_KIT_SIGNALING		16	0.774384	1.46463	0.0244399	0.0978833	0.989	6472	tags=63%, list=12%, signal=71%
GENTILE_UV_RESPONSE_CLUSTER_D6	GENTILE_UV_RESPONSE_CLUSTER_D6		35	0.712691	1.46461	0.0216963	0.0977093	0.989	8378	tags=57%, list=15%, signal=67%
LI_INDUCED_T_TO_NATURAL_KILLER_UP	LI_INDUCED_T_TO_NATURAL_KILLER_UP		313	0.657287	1.46456	0.016632	0.0975906	0.989	5965	tags=53%, list=11%, signal=59%
WANG_BARRETTS_ESOPHAGUS_AND_ESOPHAGUS_CANCER_DN	WANG_BARRETTS_ESOPHAGUS_AND_ESOPHAGUS_CANCER_DN		36	0.671002	1.46439	0.0140281	0.0976676	0.99	8309	tags=67%, list=15%, signal=78%
ZHAN_LATE_DIFFERENTIATION_GENES_UP	ZHAN_LATE_DIFFERENTIATION_GENES_UP		33	0.709796	1.46435	0.0241449	0.0975044	0.99	6021	tags=58%, list=11%, signal=65%
LIU_PROSTATE_CANCER_DN	LIU_PROSTATE_CANCER_DN		485	0.676655	1.4643	0.012024	0.0973719	0.99	6026	tags=56%, list=11%, signal=62%
SHIN_B_CELL_LYMPHOMA_CLUSTER_5	SHIN_B_CELL_LYMPHOMA_CLUSTER_5		17	0.759317	1.46419	0.0149254	0.0973708	0.99	6830	tags=47%, list=12%, signal=54%
REACTOME_POST_CHAPERONIN_TUBULIN_FOLDING_PATHWAY	REACTOME_POST_CHAPERONIN_TUBULIN_FOLDING_PATHWAY		22	0.747122	1.46412	0.028	0.0972636	0.99	9037	tags=73%, list=16%, signal=87%
REACTOME_TRANSPORT_OF_CONNEXONS_TO_THE_PLASMA_MEMBRANE	REACTOME_TRANSPORT_OF_CONNEXONS_TO_THE_PLASMA_MEMBRANE		20	0.757674	1.46403	0.0143737	0.0971894	0.99	9037	tags=80%, list=16%, signal=96%
REACTOME_COPI_MEDIATED_ANTEROGRADE_TRANSPORT	REACTOME_COPI_MEDIATED_ANTEROGRADE_TRANSPORT		100	0.563667	1.46385	0.00759013	0.0972024	0.99	10376	tags=46%, list=19%, signal=57%
VERRECCHIA_RESPONSE_TO_TGFB1_C2	VERRECCHIA_RESPONSE_TO_TGFB1_C2		21	0.808327	1.46381	0.0157791	0.0970468	0.99	3421	tags=57%, list=6%, signal=61%
MEISSNER_NPC_ICP_WITH_H3_UNMETHYLATED	MEISSNER_NPC_ICP_WITH_H3_UNMETHYLATED		21	0.722775	1.46352	0.0101833	0.0972482	0.99	7393	tags=62%, list=13%, signal=71%
SU_PANCREAS	SU_PANCREAS		49	0.621115	1.46329	0.0101626	0.0974049	0.99	6366	tags=37%, list=12%, signal=41%
HATADA_METHYLATED_IN_LUNG_CANCER_DN	HATADA_METHYLATED_IN_LUNG_CANCER_DN		35	0.654133	1.46321	0.0115163	0.0972965	0.99	8476	tags=54%, list=15%, signal=64%
NAKAMURA_METASTASIS_MODEL_UP	NAKAMURA_METASTASIS_MODEL_UP		45	0.683656	1.46309	0.0154739	0.0972742	0.99	6442	tags=58%, list=12%, signal=65%
REACTOME_DAG_AND_IP3_SIGNALING	REACTOME_DAG_AND_IP3_SIGNALING		41	0.690941	1.46307	0.028866	0.0971078	0.99	8157	tags=51%, list=15%, signal=60%
REACTOME_REGULATION_OF_INSULIN_SECRETION	REACTOME_REGULATION_OF_INSULIN_SECRETION		78	0.61403	1.46277	0.00613497	0.0973155	0.99	4886	tags=35%, list=9%, signal=38%
TAKEDA_TARGETS_OF_NUP98_HOXA9_FUSION_3D_DN	TAKEDA_TARGETS_OF_NUP98_HOXA9_FUSION_3D_DN		30	0.756384	1.46263	0.0162602	0.0973338	0.99	4932	tags=63%, list=9%, signal=70%
KOYAMA_SEMA3B_TARGETS_UP	KOYAMA_SEMA3B_TARGETS_UP		259	0.591961	1.46246	0.00410678	0.0973435	0.99	6838	tags=44%, list=12%, signal=50%
HOEBEKE_LYMPHOID_STEM_CELL_UP	HOEBEKE_LYMPHOID_STEM_CELL_UP		96	0.67768	1.46242	0.0284553	0.0972166	0.99	7538	tags=52%, list=14%, signal=60%
ROZANOV_MMP14_TARGETS_SUBSET	ROZANOV_MMP14_TARGETS_SUBSET		33	0.800497	1.46217	0.0174757	0.0973894	0.99	4769	tags=67%, list=9%, signal=73%
LEE_NEURAL_CREST_STEM_CELL_UP	LEE_NEURAL_CREST_STEM_CELL_UP		146	0.677386	1.46207	0.00817996	0.097335	0.99	5966	tags=52%, list=11%, signal=58%
MCMURRAY_TP53_HRAS_COOPERATION_RESPONSE_UP	MCMURRAY_TP53_HRAS_COOPERATION_RESPONSE_UP		28	0.707445	1.46203	0.011811	0.0971966	0.99	5645	tags=57%, list=10%, signal=64%
SMIRNOV_CIRCULATING_ENDOTHELIOCYTES_IN_CANCER_UP	SMIRNOV_CIRCULATING_ENDOTHELIOCYTES_IN_CANCER_UP		156	0.670334	1.46176	0.0119522	0.0973797	0.99	6056	tags=56%, list=11%, signal=63%
REACTOME_TRAFFICKING_OF_AMPA_RECEPTORS	REACTOME_TRAFFICKING_OF_AMPA_RECEPTORS		31	0.633736	1.46175	0.0105485	0.0972211	0.99	6960	tags=35%, list=13%, signal=41%
TONKS_TARGETS_OF_RUNX1_RUNX1T1_FUSION_HSC_UP	TONKS_TARGETS_OF_RUNX1_RUNX1T1_FUSION_HSC_UP		182	0.660038	1.46158	0.0102459	0.0972409	0.99	5628	tags=46%, list=10%, signal=51%
GU_PDEF_TARGETS_UP	GU_PDEF_TARGETS_UP		70	0.715602	1.46144	0.0179283	0.0972209	0.99	6056	tags=59%, list=11%, signal=66%
LENAOUR_DENDRITIC_CELL_MATURATION_DN	LENAOUR_DENDRITIC_CELL_MATURATION_DN		127	0.713219	1.46143	0.0221328	0.0970366	0.99	3550	tags=46%, list=6%, signal=50%
REACTOME_MET_ACTIVATES_PTK2_SIGNALING	REACTOME_MET_ACTIVATES_PTK2_SIGNALING		30	0.806581	1.46124	0.0240481	0.097154	0.99	4074	tags=63%, list=7%, signal=68%
REACTOME_RHO_GTPASES_ACTIVATE_NADPH_OXIDASES	REACTOME_RHO_GTPASES_ACTIVATE_NADPH_OXIDASES		24	0.723119	1.46121	0.0159681	0.0969937	0.99	5163	tags=50%, list=9%, signal=55%
ENK_UV_RESPONSE_EPIDERMIS_UP	ENK_UV_RESPONSE_EPIDERMIS_UP		291	0.549089	1.46096	0.00371747	0.0971865	0.99	7894	tags=44%, list=14%, signal=51%
SABATES_COLORECTAL_ADENOMA_UP	SABATES_COLORECTAL_ADENOMA_UP		139	0.649839	1.45999	0.012	0.0982945	0.99	6803	tags=62%, list=12%, signal=70%
REACTOME_ESTROGEN_DEPENDENT_NUCLEAR_EVENTS_DOWNSTREAM_OF_ESR_MEMBRANE_SIGNALING	REACTOME_ESTROGEN_DEPENDENT_NUCLEAR_EVENTS_DOWNSTREAM_OF_ESR_MEMBRANE_SIGNALING		24	0.710796	1.45988	0.0368852	0.0982595	0.99	5163	tags=42%, list=9%, signal=46%
REACTOME_SIGNALING_BY_INTERLEUKINS	REACTOME_SIGNALING_BY_INTERLEUKINS		448	0.606123	1.45977	0.0139442	0.0982358	0.991	8771	tags=48%, list=16%, signal=56%
KEGG_TOLL_LIKE_RECEPTOR_SIGNALING_PATHWAY	KEGG_TOLL_LIKE_RECEPTOR_SIGNALING_PATHWAY		102	0.661551	1.45938	0.020284	0.0985552	0.991	8677	tags=49%, list=16%, signal=58%
FERRANDO_TAL1_NEIGHBORS	FERRANDO_TAL1_NEIGHBORS		20	0.884597	1.4592	0.00808081	0.098628	0.991	5121	tags=85%, list=9%, signal=94%
BIOCARTA_NKT_PATHWAY	BIOCARTA_NKT_PATHWAY		26	0.861353	1.45918	0.0183673	0.0984581	0.991	5460	tags=73%, list=10%, signal=81%
ROY_WOUND_BLOOD_VESSEL_UP	ROY_WOUND_BLOOD_VESSEL_UP		48	0.751748	1.45914	0.029703	0.0983402	0.991	5845	tags=63%, list=11%, signal=70%
MATTHEWS_AP1_TARGETS	MATTHEWS_AP1_TARGETS		15	0.819238	1.45887	0.0194932	0.09849	0.991	3598	tags=67%, list=7%, signal=71%
REACTOME_SIGNALLING_TO_ERKS	REACTOME_SIGNALLING_TO_ERKS		34	0.631562	1.45875	0.0332681	0.0984851	0.991	10178	tags=59%, list=18%, signal=72%
HESS_TARGETS_OF_HOXA9_AND_MEIS1_DN	HESS_TARGETS_OF_HOXA9_AND_MEIS1_DN		83	0.764009	1.45827	0.0165289	0.0989409	0.991	5245	tags=63%, list=10%, signal=69%
BOYAULT_LIVER_CANCER_SUBCLASS_G5_DN	BOYAULT_LIVER_CANCER_SUBCLASS_G5_DN		28	0.900151	1.45815	0.00395257	0.0989412	0.992	3598	tags=82%, list=7%, signal=88%
BERENJENO_TRANSFORMED_BY_RHOA_FOREVER_DN	BERENJENO_TRANSFORMED_BY_RHOA_FOREVER_DN		30	0.754466	1.45797	0.0241449	0.0989629	0.993	7305	tags=70%, list=13%, signal=81%
YANG_BREAST_CANCER_ESR1_LASER_DN	YANG_BREAST_CANCER_ESR1_LASER_DN		47	0.641911	1.45769	0.0133843	0.099174	0.993	8605	tags=57%, list=16%, signal=68%
TONKS_TARGETS_OF_RUNX1_RUNX1T1_FUSION_MONOCYTE_DN	TONKS_TARGETS_OF_RUNX1_RUNX1T1_FUSION_MONOCYTE_DN		55	0.741527	1.45762	0.0107527	0.0991179	0.993	6442	tags=60%, list=12%, signal=68%
MIKKELSEN_IPS_WITH_HCP_H3K27ME3	MIKKELSEN_IPS_WITH_HCP_H3K27ME3		103	0.651943	1.45732	0.0203252	0.0993822	0.993	8540	tags=58%, list=15%, signal=69%
LIN_NPAS4_TARGETS_UP	LIN_NPAS4_TARGETS_UP		166	0.56104	1.45674	0.00196078	0.0999267	0.993	8128	tags=44%, list=15%, signal=51%
MIKKELSEN_NPC_HCP_WITH_H3K27ME3	MIKKELSEN_NPC_HCP_WITH_H3K27ME3		343	0.610795	1.4566	0.00595238	0.0999438	0.994	8516	tags=52%, list=15%, signal=62%
REACTOME_DEFENSINS	REACTOME_DEFENSINS		52	0.706319	1.45656	0.0427699	0.0998219	0.994	10386	tags=19%, list=19%, signal=24%
PID_INTEGRIN1_PATHWAY	PID_INTEGRIN1_PATHWAY		66	0.757375	1.45642	0.0335306	0.099865	0.994	5219	tags=65%, list=9%, signal=72%
WAMUNYOKOLI_OVARIAN_CANCER_LMP_DN	WAMUNYOKOLI_OVARIAN_CANCER_LMP_DN		196	0.670765	1.45637	0.0301205	0.0997604	0.994	6393	tags=51%, list=12%, signal=57%
LINDSTEDT_DENDRITIC_CELL_MATURATION_C	LINDSTEDT_DENDRITIC_CELL_MATURATION_C		62	0.661428	1.45615	0.0141988	0.0998697	0.994	5460	tags=48%, list=10%, signal=54%
PLASARI_TGFB1_TARGETS_10HR_UP	PLASARI_TGFB1_TARGETS_10HR_UP		192	0.67519	1.45612	0.0159046	0.0997155	0.994	6842	tags=57%, list=12%, signal=65%
CHEBOTAEV_GR_TARGETS_DN	CHEBOTAEV_GR_TARGETS_DN		121	0.648716	1.45607	0.00816326	0.0996045	0.994	5790	tags=55%, list=11%, signal=62%
DELASERNA_MYOD_TARGETS_DN	DELASERNA_MYOD_TARGETS_DN		57	0.649146	1.45554	0.00594059	0.100181	0.994	5627	tags=51%, list=10%, signal=57%
LIM_MAMMARY_STEM_CELL_UP	LIM_MAMMARY_STEM_CELL_UP		473	0.689434	1.4553	0.0140562	0.100341	0.994	6539	tags=59%, list=12%, signal=66%
REACTOME_INTERLEUKIN_4_AND_INTERLEUKIN_13_SIGNALING	REACTOME_INTERLEUKIN_4_AND_INTERLEUKIN_13_SIGNALING		111	0.699079	1.45526	0.0162272	0.100198	0.994	5822	tags=54%, list=11%, signal=60%
REACTOME_ACTIVATION_OF_BAD_AND_TRANSLOCATION_TO_MITOCHONDRIA	REACTOME_ACTIVATION_OF_BAD_AND_TRANSLOCATION_TO_MITOCHONDRIA		15	0.682601	1.45519	0.0342857	0.100129	0.994	9926	tags=60%, list=18%, signal=73%
REACTOME_DISEASES_ASSOCIATED_WITH_O_GLYCOSYLATION_OF_PROTEINS	REACTOME_DISEASES_ASSOCIATED_WITH_O_GLYCOSYLATION_OF_PROTEINS		68	0.710222	1.45509	0.00826446	0.100056	0.994	5628	tags=59%, list=10%, signal=65%
KEGG_NEUROTROPHIN_SIGNALING_PATHWAY	KEGG_NEUROTROPHIN_SIGNALING_PATHWAY		126	0.57995	1.4549	0.00831601	0.100181	0.994	9394	tags=50%, list=17%, signal=60%
HOOI_ST7_TARGETS_DN	HOOI_ST7_TARGETS_DN		117	0.629524	1.4546	0.00813008	0.100419	0.995	7324	tags=57%, list=13%, signal=66%
KEGG_O_GLYCAN_BIOSYNTHESIS	KEGG_O_GLYCAN_BIOSYNTHESIS		30	0.711171	1.45457	0.0317125	0.100316	0.995	4920	tags=53%, list=9%, signal=59%
PID_RAS_PATHWAY	PID_RAS_PATHWAY		30	0.67507	1.45449	0.00814664	0.100235	0.995	9320	tags=60%, list=17%, signal=72%
STANELLE_E2F1_TARGETS	STANELLE_E2F1_TARGETS		29	0.674156	1.45438	0.011215	0.100218	0.995	5745	tags=45%, list=10%, signal=50%
REACTOME_RECEPTOR_TYPE_TYROSINE_PROTEIN_PHOSPHATASES	REACTOME_RECEPTOR_TYPE_TYROSINE_PROTEIN_PHOSPHATASES		20	0.726279	1.45435	0.0225873	0.100084	0.995	7389	tags=75%, list=13%, signal=87%
KEGG_PANCREATIC_CANCER	KEGG_PANCREATIC_CANCER		70	0.631236	1.45424	0.00992064	0.100043	0.995	7282	tags=46%, list=13%, signal=53%
REACTOME_HSP90_CHAPERONE_CYCLE_FOR_STEROID_HORMONE_RECEPTORS_SHR	REACTOME_HSP90_CHAPERONE_CYCLE_FOR_STEROID_HORMONE_RECEPTORS_SHR		56	0.595977	1.45322	0.0194553	0.101261	0.995	9209	tags=55%, list=17%, signal=66%
FURUKAWA_DUSP6_TARGETS_PCI35_UP	FURUKAWA_DUSP6_TARGETS_PCI35_UP		71	0.670602	1.45289	0.0140845	0.10152	0.995	5373	tags=49%, list=10%, signal=55%
TURASHVILI_BREAST_LOBULAR_CARCINOMA_VS_DUCTAL_NORMAL_UP	TURASHVILI_BREAST_LOBULAR_CARCINOMA_VS_DUCTAL_NORMAL_UP		67	0.838297	1.45283	0.0157791	0.10143	0.995	3705	tags=66%, list=7%, signal=70%
KEGG_INTESTINAL_IMMUNE_NETWORK_FOR_IGA_PRODUCTION	KEGG_INTESTINAL_IMMUNE_NETWORK_FOR_IGA_PRODUCTION		46	0.83202	1.45283	0.0162602	0.10125	0.995	5857	tags=74%, list=11%, signal=83%
LIU_CDX2_TARGETS_UP	LIU_CDX2_TARGETS_UP		35	0.692161	1.45271	0.021611	0.101222	0.995	8657	tags=57%, list=16%, signal=68%
REACTOME_CROSSLINKING_OF_COLLAGEN_FIBRILS	REACTOME_CROSSLINKING_OF_COLLAGEN_FIBRILS		18	0.86207	1.45266	0.00986193	0.101129	0.995	5321	tags=89%, list=10%, signal=98%
ELVIDGE_HYPOXIA_UP	ELVIDGE_HYPOXIA_UP		169	0.632052	1.45256	0.0184805	0.101034	0.995	6733	tags=53%, list=12%, signal=60%
PEDERSEN_METASTASIS_BY_ERBB2_ISOFORM_7	PEDERSEN_METASTASIS_BY_ERBB2_ISOFORM_7		385	0.587299	1.45233	0.00190114	0.101208	0.995	7405	tags=51%, list=13%, signal=59%
FRIDMAN_SENESCENCE_UP	FRIDMAN_SENESCENCE_UP		75	0.663454	1.45231	0.0255906	0.101066	0.995	5876	tags=49%, list=11%, signal=55%
REACTOME_FCGAMMA_RECEPTOR_FCGR_DEPENDENT_PHAGOCYTOSIS	REACTOME_FCGAMMA_RECEPTOR_FCGR_DEPENDENT_PHAGOCYTOSIS		143	0.76355	1.45223	0.0242915	0.101016	0.995	7603	tags=71%, list=14%, signal=82%
NABA_COLLAGENS	NABA_COLLAGENS		44	0.789623	1.45193	0.0216535	0.101247	0.995	4407	tags=64%, list=8%, signal=69%
REACTOME_COLLAGEN_CHAIN_TRIMERIZATION	REACTOME_COLLAGEN_CHAIN_TRIMERIZATION		44	0.789623	1.45193	0.0216535	0.10107	0.995	4407	tags=64%, list=8%, signal=69%
PID_P53_DOWNSTREAM_PATHWAY	PID_P53_DOWNSTREAM_PATHWAY		137	0.587213	1.45163	0.00770713	0.101392	0.995	7828	tags=42%, list=14%, signal=48%
HOQUE_METHYLATED_IN_CANCER	HOQUE_METHYLATED_IN_CANCER		56	0.65	1.45149	0.012	0.101396	0.995	8193	tags=59%, list=15%, signal=69%
LIAN_NEUTROPHIL_GRANULE_CONSTITUENTS	LIAN_NEUTROPHIL_GRANULE_CONSTITUENTS		25	0.747742	1.45115	0.0271318	0.101629	0.995	5837	tags=52%, list=11%, signal=58%
PID_CXCR3_PATHWAY	PID_CXCR3_PATHWAY		43	0.634387	1.451	0.0182186	0.101667	0.996	9462	tags=53%, list=17%, signal=65%
RAMALHO_STEMNESS_DN	RAMALHO_STEMNESS_DN		72	0.696633	1.45098	0.0144928	0.101528	0.996	4755	tags=49%, list=9%, signal=53%
REACTOME_NOTCH3_ACTIVATION_AND_TRANSMISSION_OF_SIGNAL_TO_THE_NUCLEUS	REACTOME_NOTCH3_ACTIVATION_AND_TRANSMISSION_OF_SIGNAL_TO_THE_NUCLEUS		25	0.670476	1.45073	0.0206379	0.101675	0.996	4696	tags=36%, list=9%, signal=39%
KEGG_AXON_GUIDANCE	KEGG_AXON_GUIDANCE		129	0.638594	1.45071	0.011976	0.101524	0.996	5866	tags=47%, list=11%, signal=52%
WANG_ESOPHAGUS_CANCER_VS_NORMAL_UP	WANG_ESOPHAGUS_CANCER_VS_NORMAL_UP		119	0.64941	1.45062	0.0199601	0.101468	0.996	6202	tags=45%, list=11%, signal=50%
YOKOE_CANCER_TESTIS_ANTIGENS	YOKOE_CANCER_TESTIS_ANTIGENS		36	0.656157	1.44996	0.00580271	0.102233	0.996	6483	tags=58%, list=12%, signal=66%
HUPER_BREAST_BASAL_VS_LUMINAL_DN	HUPER_BREAST_BASAL_VS_LUMINAL_DN		56	0.690847	1.44984	0.0224949	0.102189	0.996	7454	tags=55%, list=14%, signal=64%
KATSANOU_ELAVL1_TARGETS_DN	KATSANOU_ELAVL1_TARGETS_DN		138	0.606864	1.4497	0.00568182	0.102195	0.996	5620	tags=45%, list=10%, signal=50%
NEWMAN_ERCC6_TARGETS_UP	NEWMAN_ERCC6_TARGETS_UP		25	0.720875	1.44967	0.0314342	0.102035	0.996	6259	tags=52%, list=11%, signal=59%
ONO_FOXP3_TARGETS_DN	ONO_FOXP3_TARGETS_DN		42	0.793468	1.4496	0.0241449	0.102016	0.996	6647	tags=69%, list=12%, signal=78%
FRASOR_RESPONSE_TO_ESTRADIOL_DN	FRASOR_RESPONSE_TO_ESTRADIOL_DN		76	0.633961	1.44945	0.0225873	0.10207	0.996	7590	tags=54%, list=14%, signal=62%
REACTOME_INTERLEUKIN_37_SIGNALING	REACTOME_INTERLEUKIN_37_SIGNALING		21	0.706248	1.44926	0.0416667	0.102164	0.996	10990	tags=67%, list=20%, signal=83%
REACTOME_DEFECTIVE_C1GALT1C1_CAUSES_TN_POLYAGGLUTINATION_SYNDROME_TNPS	REACTOME_DEFECTIVE_C1GALT1C1_CAUSES_TN_POLYAGGLUTINATION_SYNDROME_TNPS		17	0.76956	1.44919	0.0301075	0.1021	0.996	4284	tags=59%, list=8%, signal=64%
REACTOME_BETA_DEFENSINS	REACTOME_BETA_DEFENSINS		42	0.786257	1.44882	0.0496894	0.102449	0.996	5411	tags=10%, list=10%, signal=11%
EBAUER_TARGETS_OF_PAX3_FOXO1_FUSION_UP	EBAUER_TARGETS_OF_PAX3_FOXO1_FUSION_UP		197	0.605165	1.4487	0.00621118	0.102407	0.996	7407	tags=47%, list=13%, signal=54%
ALONSO_METASTASIS_NEURAL_UP	ALONSO_METASTASIS_NEURAL_UP		18	0.743321	1.44849	0.0314342	0.102531	0.996	7529	tags=61%, list=14%, signal=71%
KEGG_FOCAL_ADHESION	KEGG_FOCAL_ADHESION		199	0.652806	1.44847	0.0144628	0.102372	0.996	6073	tags=44%, list=11%, signal=50%
FINAK_BREAST_CANCER_SDPP_SIGNATURE	FINAK_BREAST_CANCER_SDPP_SIGNATURE		25	0.818882	1.44839	0.0184805	0.102324	0.996	4155	tags=72%, list=8%, signal=78%
REACTOME_FORMATION_OF_TUBULIN_FOLDING_INTERMEDIATES_BY_CCT_TRIC	REACTOME_FORMATION_OF_TUBULIN_FOLDING_INTERMEDIATES_BY_CCT_TRIC		26	0.703243	1.44814	0.0281125	0.102447	0.996	9037	tags=65%, list=16%, signal=78%
GALINDO_IMMUNE_RESPONSE_TO_ENTEROTOXIN	GALINDO_IMMUNE_RESPONSE_TO_ENTEROTOXIN		80	0.698071	1.44781	0.0264228	0.102768	0.996	5241	tags=51%, list=10%, signal=57%
ZHOU_INFLAMMATORY_RESPONSE_LIVE_UP	ZHOU_INFLAMMATORY_RESPONSE_LIVE_UP		437	0.584836	1.44764	0.00204918	0.10285	0.996	7722	tags=48%, list=14%, signal=55%
LI_CISPLATIN_RESISTANCE_DN	LI_CISPLATIN_RESISTANCE_DN		33	0.669362	1.44754	0.0272904	0.102777	0.996	4293	tags=42%, list=8%, signal=46%
RASHI_RESPONSE_TO_IONIZING_RADIATION_4	RASHI_RESPONSE_TO_IONIZING_RADIATION_4		46	0.645045	1.44742	0.0177165	0.10279	0.996	10143	tags=63%, list=18%, signal=77%
CHIANG_LIVER_CANCER_SUBCLASS_PROLIFERATION_UP	CHIANG_LIVER_CANCER_SUBCLASS_PROLIFERATION_UP		173	0.877918	1.44713	0.00188679	0.102942	0.996	5300	tags=88%, list=10%, signal=97%
BIOCARTA_MEF2D_PATHWAY	BIOCARTA_MEF2D_PATHWAY		18	0.684782	1.44713	0.0364372	0.102783	0.996	12100	tags=61%, list=22%, signal=78%
PID_S1P_META_PATHWAY	PID_S1P_META_PATHWAY		21	0.71619	1.44692	0.0224949	0.102893	0.996	5644	tags=52%, list=10%, signal=58%
KEGG_NEUROACTIVE_LIGAND_RECEPTOR_INTERACTION	KEGG_NEUROACTIVE_LIGAND_RECEPTOR_INTERACTION		271	0.571224	1.4468	0.00201613	0.102903	0.996	8534	tags=46%, list=15%, signal=54%
AMIT_SERUM_RESPONSE_240_MCF10A	AMIT_SERUM_RESPONSE_240_MCF10A		57	0.646026	1.44664	0.0174081	0.102936	0.996	7276	tags=49%, list=13%, signal=57%
CROMER_METASTASIS_DN	CROMER_METASTASIS_DN		77	0.618414	1.44658	0.0214844	0.102851	0.996	7287	tags=42%, list=13%, signal=48%
REACTOME_SIGNALLING_TO_RAS	REACTOME_SIGNALLING_TO_RAS		20	0.681384	1.44651	0.0355731	0.102774	0.996	10178	tags=75%, list=18%, signal=92%
BEGUM_TARGETS_OF_PAX3_FOXO1_FUSION_DN	BEGUM_TARGETS_OF_PAX3_FOXO1_FUSION_DN		43	0.718845	1.44647	0.0314961	0.102662	0.996	6202	tags=58%, list=11%, signal=65%
CROMER_METASTASIS_UP	CROMER_METASTASIS_UP		73	0.617252	1.44639	0.0261569	0.102599	0.996	7444	tags=45%, list=14%, signal=52%
STEARMAN_LUNG_CANCER_EARLY_VS_LATE_DN	STEARMAN_LUNG_CANCER_EARLY_VS_LATE_DN		61	0.666585	1.44628	0.0311891	0.102568	0.996	5143	tags=46%, list=9%, signal=51%
REACTOME_LAMININ_INTERACTIONS	REACTOME_LAMININ_INTERACTIONS		30	0.803065	1.44626	0.0289256	0.102424	0.996	5928	tags=73%, list=11%, signal=82%
SPIRA_SMOKERS_LUNG_CANCER_DN	SPIRA_SMOKERS_LUNG_CANCER_DN		15	0.780235	1.44615	0.0193798	0.102419	0.996	7080	tags=60%, list=13%, signal=69%
GENTILE_UV_RESPONSE_CLUSTER_D1	GENTILE_UV_RESPONSE_CLUSTER_D1		17	0.744272	1.44583	0.0212766	0.102689	0.996	7328	tags=65%, list=13%, signal=75%
KARAKAS_TGFB1_SIGNALING	KARAKAS_TGFB1_SIGNALING		18	0.758621	1.44546	0.0261682	0.10298	0.996	4615	tags=56%, list=8%, signal=61%
GAVIN_FOXP3_TARGETS_CLUSTER_P3	GAVIN_FOXP3_TARGETS_CLUSTER_P3		160	0.629227	1.44518	0.0122951	0.103191	0.996	6946	tags=50%, list=13%, signal=57%
REACTOME_PHASE_2_PLATEAU_PHASE	REACTOME_PHASE_2_PLATEAU_PHASE		25	0.726574	1.44483	0.0217391	0.103493	0.997	7826	tags=60%, list=14%, signal=70%
AZARE_STAT3_TARGETS	AZARE_STAT3_TARGETS		24	0.721679	1.4448	0.0565657	0.103358	0.997	8628	tags=58%, list=16%, signal=69%
FIGUEROA_AML_METHYLATION_CLUSTER_3_DN	FIGUEROA_AML_METHYLATION_CLUSTER_3_DN		38	0.643473	1.44448	0.0163265	0.103648	0.997	8881	tags=53%, list=16%, signal=63%
ENGELMANN_CANCER_PROGENITORS_UP	ENGELMANN_CANCER_PROGENITORS_UP		48	0.669227	1.44435	0.0136187	0.103692	0.997	4818	tags=46%, list=9%, signal=50%
YU_MYC_TARGETS_DN	YU_MYC_TARGETS_DN		58	0.742627	1.44434	0.0247934	0.103536	0.997	7051	tags=66%, list=13%, signal=75%
PID_THROMBIN_PAR1_PATHWAY	PID_THROMBIN_PAR1_PATHWAY		43	0.642508	1.44427	0.0298805	0.103465	0.997	7763	tags=47%, list=14%, signal=54%
KEGG_HEMATOPOIETIC_CELL_LINEAGE	KEGG_HEMATOPOIETIC_CELL_LINEAGE		85	0.728647	1.44419	0.0303644	0.103416	0.997	5913	tags=61%, list=11%, signal=68%
KEGG_CHEMOKINE_SIGNALING_PATHWAY	KEGG_CHEMOKINE_SIGNALING_PATHWAY		188	0.661226	1.44355	0.0190275	0.104096	0.997	8855	tags=57%, list=16%, signal=68%
LI_CISPLATIN_RESISTANCE_UP	LI_CISPLATIN_RESISTANCE_UP		26	0.727046	1.44352	0.0239521	0.103962	0.997	7714	tags=62%, list=14%, signal=72%
PHONG_TNF_RESPONSE_VIA_P38_PARTIAL	PHONG_TNF_RESPONSE_VIA_P38_PARTIAL		164	0.650432	1.44339	0.0236686	0.103957	0.997	7700	tags=55%, list=14%, signal=64%
FLECHNER_PBL_KIDNEY_TRANSPLANT_REJECTED_VS_OK_UP	FLECHNER_PBL_KIDNEY_TRANSPLANT_REJECTED_VS_OK_UP		62	0.586483	1.44337	0.0233463	0.10381	0.997	5836	tags=39%, list=11%, signal=43%
NADLER_OBESITY_UP	NADLER_OBESITY_UP		59	0.741622	1.44255	0.0450098	0.104772	0.997	5676	tags=53%, list=10%, signal=59%
HOLLERN_SQUAMOUS_BREAST_TUMOR	HOLLERN_SQUAMOUS_BREAST_TUMOR		168	0.595523	1.4423	0.00992064	0.104978	0.997	7462	tags=45%, list=14%, signal=51%
REACTOME_ACTIVATION_OF_AMPK_DOWNSTREAM_OF_NMDARS	REACTOME_ACTIVATION_OF_AMPK_DOWNSTREAM_OF_NMDARS		28	0.655867	1.44219	0.0181452	0.104949	0.997	9037	tags=61%, list=16%, signal=73%
VALK_AML_CLUSTER_13	VALK_AML_CLUSTER_13		31	0.690364	1.44204	0.0102041	0.104998	0.997	6958	tags=61%, list=13%, signal=70%
OLSSON_E2F3_TARGETS_UP	OLSSON_E2F3_TARGETS_UP		25	0.69851	1.44201	0.0201613	0.104885	0.997	5520	tags=64%, list=10%, signal=71%
REACTOME_TRANSMISSION_ACROSS_CHEMICAL_SYNAPSES	REACTOME_TRANSMISSION_ACROSS_CHEMICAL_SYNAPSES	reactome_transmission_across_chemical_synapses	268	0.548037	1.4419	0	0.104891	0.997	8260	tags=46%, list=15%, signal=53%
ROSS_ACUTE_MYELOID_LEUKEMIA_CBF	ROSS_ACUTE_MYELOID_LEUKEMIA_CBF		82	0.67481	1.44182	0.0142857	0.10481	0.997	6958	tags=56%, list=13%, signal=64%
PID_UPA_UPAR_PATHWAY	PID_UPA_UPAR_PATHWAY		42	0.704711	1.44166	0.0256917	0.10488	0.997	5047	tags=55%, list=9%, signal=60%
PID_SYNDECAN_3_PATHWAY	PID_SYNDECAN_3_PATHWAY		17	0.699408	1.44162	0.0237581	0.104747	0.997	7756	tags=47%, list=14%, signal=55%
PID_AVB3_OPN_PATHWAY	PID_AVB3_OPN_PATHWAY		31	0.713939	1.44153	0.0342052	0.104697	0.997	5163	tags=42%, list=9%, signal=46%
XU_GH1_AUTOCRINE_TARGETS_DN	XU_GH1_AUTOCRINE_TARGETS_DN		131	0.612667	1.44149	0.0121704	0.104613	0.997	7595	tags=48%, list=14%, signal=56%
SCHOEN_NFKB_SIGNALING	SCHOEN_NFKB_SIGNALING		32	0.775559	1.44148	0.0355731	0.10445	0.997	3548	tags=59%, list=6%, signal=63%
REACTOME_NEUREXINS_AND_NEUROLIGINS	REACTOME_NEUREXINS_AND_NEUROLIGINS		56	0.614833	1.44138	0.00842105	0.104404	0.997	5978	tags=48%, list=11%, signal=54%
REACTOME_EPH_EPHRIN_MEDIATED_REPULSION_OF_CELLS	REACTOME_EPH_EPHRIN_MEDIATED_REPULSION_OF_CELLS		51	0.637132	1.44091	0.0218688	0.104843	0.997	4672	tags=37%, list=8%, signal=41%
XU_HGF_SIGNALING_NOT_VIA_AKT1_48HR_UP	XU_HGF_SIGNALING_NOT_VIA_AKT1_48HR_UP		34	0.709699	1.44069	0.012	0.105027	0.998	5958	tags=59%, list=11%, signal=66%
REACTOME_STIMULI_SENSING_CHANNELS	REACTOME_STIMULI_SENSING_CHANNELS	reactome_stimuli_sensing_channels	106	0.560211	1.44067	0	0.104877	0.998	8022	tags=47%, list=15%, signal=55%
SCHAEFFER_SOX9_TARGETS_IN_PROSTATE_DEVELOPMENT_DN	SCHAEFFER_SOX9_TARGETS_IN_PROSTATE_DEVELOPMENT_DN		45	0.696091	1.44053	0.0263692	0.10487	0.998	7405	tags=53%, list=13%, signal=62%
PID_NFAT_TFPATHWAY	PID_NFAT_TFPATHWAY		45	0.758294	1.44047	0.0372671	0.104798	0.998	5738	tags=53%, list=10%, signal=59%
VILIMAS_NOTCH1_TARGETS_DN	VILIMAS_NOTCH1_TARGETS_DN		25	0.833027	1.44032	0.0321932	0.104845	0.998	4774	tags=60%, list=9%, signal=66%
ZHAN_LATE_DIFFERENTIATION_GENES_DN	ZHAN_LATE_DIFFERENTIATION_GENES_DN		17	0.753879	1.44028	0.0238095	0.104747	0.998	4504	tags=65%, list=8%, signal=70%
LEE_AGING_CEREBELLUM_UP	LEE_AGING_CEREBELLUM_UP		79	0.636838	1.44023	0.0219124	0.104661	0.998	5324	tags=42%, list=10%, signal=46%
PRAMOONJAGO_SOX4_TARGETS_UP	PRAMOONJAGO_SOX4_TARGETS_UP		51	0.687288	1.44018	0.0541082	0.104577	0.998	7237	tags=49%, list=13%, signal=56%
KEGG_PHOSPHATIDYLINOSITOL_SIGNALING_SYSTEM	KEGG_PHOSPHATIDYLINOSITOL_SIGNALING_SYSTEM		76	0.637448	1.44	0.0282828	0.10464	0.998	4372	tags=37%, list=8%, signal=40%
REACTOME_PEPTIDE_LIGAND_BINDING_RECEPTORS	REACTOME_PEPTIDE_LIGAND_BINDING_RECEPTORS		197	0.604212	1.43996	0.0101215	0.104523	0.998	8318	tags=50%, list=15%, signal=58%
REACTOME_CGMP_EFFECTS	REACTOME_CGMP_EFFECTS		16	0.826541	1.43988	0.0263692	0.104489	0.998	2959	tags=69%, list=5%, signal=73%
KEGG_B_CELL_RECEPTOR_SIGNALING_PATHWAY	KEGG_B_CELL_RECEPTOR_SIGNALING_PATHWAY		75	0.68083	1.43972	0.0273109	0.10456	0.998	6472	tags=45%, list=12%, signal=51%
PID_TCR_PATHWAY	PID_TCR_PATHWAY		65	0.772423	1.43961	0.018711	0.104562	0.998	8685	tags=71%, list=16%, signal=84%
REACTOME_TOLL_LIKE_RECEPTOR_4_TLR4_CASCADE	REACTOME_TOLL_LIKE_RECEPTOR_4_TLR4_CASCADE		127	0.599164	1.43914	0.0125786	0.105065	0.998	8677	tags=50%, list=16%, signal=59%
PID_PI3K_PLC_TRK_PATHWAY	PID_PI3K_PLC_TRK_PATHWAY		36	0.62562	1.43912	0.0160643	0.104929	0.998	10178	tags=67%, list=18%, signal=82%
REACTOME_ELASTIC_FIBRE_FORMATION	REACTOME_ELASTIC_FIBRE_FORMATION		45	0.795376	1.43888	0.024	0.105112	0.998	5106	tags=67%, list=9%, signal=73%
CHICAS_RB1_TARGETS_GROWING	CHICAS_RB1_TARGETS_GROWING		241	0.681385	1.43879	0.0148976	0.105063	0.998	7355	tags=59%, list=13%, signal=67%
BIOCARTA_FCER1_PATHWAY	BIOCARTA_FCER1_PATHWAY		39	0.684223	1.4387	0.0248963	0.105035	0.998	8616	tags=51%, list=16%, signal=61%
GHANDHI_DIRECT_IRRADIATION_DN	GHANDHI_DIRECT_IRRADIATION_DN		35	0.678338	1.4385	0.0337972	0.105151	0.998	5339	tags=51%, list=10%, signal=57%
KYNG_ENVIRONMENTAL_STRESS_RESPONSE_NOT_BY_UV_IN_OLD	KYNG_ENVIRONMENTAL_STRESS_RESPONSE_NOT_BY_UV_IN_OLD		23	0.649913	1.43831	0.0342742	0.105211	0.998	3485	tags=35%, list=6%, signal=37%
REACTOME_G_ALPHA_I_SIGNALLING_EVENTS	REACTOME_G_ALPHA_I_SIGNALLING_EVENTS		401	0.56673	1.43827	0.00614754	0.105109	0.998	6817	tags=39%, list=12%, signal=44%
BONCI_TARGETS_OF_MIR15A_AND_MIR16_1	BONCI_TARGETS_OF_MIR15A_AND_MIR16_1		92	0.652609	1.43825	0.0372549	0.104981	0.998	7595	tags=51%, list=14%, signal=59%
REACTOME_DISEASES_OF_PROGRAMMED_CELL_DEATH	REACTOME_DISEASES_OF_PROGRAMMED_CELL_DEATH		24	0.663	1.43779	0.0376344	0.105424	0.998	9205	tags=58%, list=17%, signal=70%
REACTOME_NEF_MEDIATES_DOWN_MODULATION_OF_CELL_SURFACE_RECEPTORS_BY_RECRUITING_THEM_TO_CLATHRIN_ADAPTERS	REACTOME_NEF_MEDIATES_DOWN_MODULATION_OF_CELL_SURFACE_RECEPTORS_BY_RECRUITING_THEM_TO_CLATHRIN_ADAPTERS		21	0.717288	1.43757	0.0522088	0.105581	0.998	4273	tags=38%, list=8%, signal=41%
KORKOLA_SEMINOMA_UP	KORKOLA_SEMINOMA_UP		43	0.681262	1.43751	0.0474308	0.105521	0.998	8110	tags=58%, list=15%, signal=68%
REACTOME_ACYL_CHAIN_REMODELLING_OF_PI	REACTOME_ACYL_CHAIN_REMODELLING_OF_PI		16	0.721423	1.43682	0.0483871	0.106331	0.998	7876	tags=63%, list=14%, signal=73%
PID_PDGFRB_PATHWAY	PID_PDGFRB_PATHWAY		129	0.610828	1.4368	0.0362173	0.106188	0.998	9752	tags=53%, list=18%, signal=65%
MATSUDA_NATURAL_KILLER_DIFFERENTIATION	MATSUDA_NATURAL_KILLER_DIFFERENTIATION		473	0.576056	1.43663	0.00584795	0.10625	0.998	7781	tags=46%, list=14%, signal=53%
REACTOME_NUCLEAR_ENVELOPE_NE_REASSEMBLY	REACTOME_NUCLEAR_ENVELOPE_NE_REASSEMBLY		75	0.650485	1.43638	0.0362595	0.106463	0.998	9481	tags=56%, list=17%, signal=68%
SMID_BREAST_CANCER_RELAPSE_IN_PLEURA_DN	SMID_BREAST_CANCER_RELAPSE_IN_PLEURA_DN		32	0.701548	1.43628	0.0240481	0.106424	0.998	6061	tags=59%, list=11%, signal=67%
REACTOME_ADORA2B_MEDIATED_ANTI_INFLAMMATORY_CYTOKINES_PRODUCTION	REACTOME_ADORA2B_MEDIATED_ANTI_INFLAMMATORY_CYTOKINES_PRODUCTION		133	0.576261	1.43625	0.0102669	0.106295	0.998	8534	tags=38%, list=15%, signal=44%
GRAHAM_NORMAL_QUIESCENT_VS_NORMAL_DIVIDING_UP	GRAHAM_NORMAL_QUIESCENT_VS_NORMAL_DIVIDING_UP		58	0.700897	1.43622	0.03	0.106183	0.998	8478	tags=64%, list=15%, signal=75%
ULE_SPLICING_VIA_NOVA2	ULE_SPLICING_VIA_NOVA2		43	0.646361	1.43621	0.0305499	0.106033	0.998	7913	tags=56%, list=14%, signal=65%
MCMURRAY_TP53_HRAS_COOPERATION_RESPONSE_DN	MCMURRAY_TP53_HRAS_COOPERATION_RESPONSE_DN		67	0.642726	1.43619	0.0181087	0.105896	0.998	5947	tags=55%, list=11%, signal=62%
DE_YY1_TARGETS_UP	DE_YY1_TARGETS_UP		19	0.686193	1.43608	0.042885	0.10589	0.998	7036	tags=53%, list=13%, signal=60%
SYED_ESTRADIOL_RESPONSE	SYED_ESTRADIOL_RESPONSE		18	0.690701	1.43603	0.0307102	0.105789	0.998	5903	tags=56%, list=11%, signal=62%
ONO_AML1_TARGETS_DN	ONO_AML1_TARGETS_DN		40	0.784995	1.43583	0.0184805	0.105879	0.998	6647	tags=68%, list=12%, signal=77%
NUNODA_RESPONSE_TO_DASATINIB_IMATINIB_UP	NUNODA_RESPONSE_TO_DASATINIB_IMATINIB_UP		29	0.699707	1.43575	0.0306513	0.105821	0.998	9622	tags=76%, list=17%, signal=92%
REACTOME_INFLAMMASOMES	REACTOME_INFLAMMASOMES		20	0.761534	1.43555	0.0306122	0.105938	0.998	6368	tags=60%, list=12%, signal=68%
TRAYNOR_RETT_SYNDROM_DN	TRAYNOR_RETT_SYNDROM_DN		15	0.751666	1.43548	0.0351967	0.105878	0.998	3275	tags=60%, list=6%, signal=64%
SWEET_KRAS_TARGETS_DN	SWEET_KRAS_TARGETS_DN		63	0.59253	1.4354	0.0113852	0.105821	0.998	7333	tags=41%, list=13%, signal=48%
WAMUNYOKOLI_OVARIAN_CANCER_GRADES_1_2_DN	WAMUNYOKOLI_OVARIAN_CANCER_GRADES_1_2_DN		71	0.682688	1.43533	0.0286299	0.105761	0.998	7480	tags=55%, list=14%, signal=63%
REACTOME_ACTIVATION_OF_MATRIX_METALLOPROTEINASES	REACTOME_ACTIVATION_OF_MATRIX_METALLOPROTEINASES		33	0.698661	1.43493	0.0199203	0.106148	0.998	4309	tags=58%, list=8%, signal=62%
ELVIDGE_HIF1A_TARGETS_DN	ELVIDGE_HIF1A_TARGETS_DN		91	0.643856	1.43472	0.0165631	0.106267	0.998	6733	tags=57%, list=12%, signal=65%
MEISSNER_BRAIN_HCP_WITH_H3_UNMETHYLATED	MEISSNER_BRAIN_HCP_WITH_H3_UNMETHYLATED		38	0.62716	1.43438	0.0253411	0.106544	0.998	7806	tags=39%, list=14%, signal=46%
THEILGAARD_NEUTROPHIL_AT_SKIN_WOUND_UP	THEILGAARD_NEUTROPHIL_AT_SKIN_WOUND_UP		76	0.651982	1.43408	0.0439122	0.106801	0.998	7639	tags=55%, list=14%, signal=64%
PID_LIS1_PATHWAY	PID_LIS1_PATHWAY		28	0.625015	1.43403	0.0173077	0.106702	0.998	10294	tags=57%, list=19%, signal=70%
MORI_SMALL_PRE_BII_LYMPHOCYTE_UP	MORI_SMALL_PRE_BII_LYMPHOCYTE_UP		76	0.598264	1.43396	0.00996016	0.106666	0.998	9916	tags=58%, list=18%, signal=70%
REACTOME_CELL_SURFACE_INTERACTIONS_AT_THE_VASCULAR_WALL	REACTOME_CELL_SURFACE_INTERACTIONS_AT_THE_VASCULAR_WALL		194	0.71098	1.43384	0.0325866	0.1067	0.998	6472	tags=58%, list=12%, signal=65%
MARTIN_INTERACT_WITH_HDAC	MARTIN_INTERACT_WITH_HDAC		39	0.64673	1.43383	0.0293542	0.106551	0.998	7717	tags=46%, list=14%, signal=54%
RUTELLA_RESPONSE_TO_HGF_UP	RUTELLA_RESPONSE_TO_HGF_UP		416	0.613609	1.43359	0.0159363	0.106694	0.998	7590	tags=53%, list=14%, signal=61%
REACTOME_GRB2_EVENTS_IN_ERBB2_SIGNALING	REACTOME_GRB2_EVENTS_IN_ERBB2_SIGNALING		16	0.729339	1.43346	0.0324544	0.106728	0.998	10178	tags=75%, list=18%, signal=92%
REACTOME_DEFECTIVE_B4GALT7_CAUSES_EDS_PROGEROID_TYPE	REACTOME_DEFECTIVE_B4GALT7_CAUSES_EDS_PROGEROID_TYPE		20	0.732462	1.4332	0.0425139	0.106917	0.998	3860	tags=55%, list=7%, signal=59%
REACTOME_DISEASES_ASSOCIATED_WITH_GLYCOSAMINOGLYCAN_METABOLISM	REACTOME_DISEASES_ASSOCIATED_WITH_GLYCOSAMINOGLYCAN_METABOLISM		41	0.691559	1.4331	0.0429907	0.106901	0.998	5611	tags=51%, list=10%, signal=57%
ZHENG_IL22_SIGNALING_DN	ZHENG_IL22_SIGNALING_DN		37	0.663168	1.43308	0.0281125	0.10677	0.998	5863	tags=49%, list=11%, signal=54%
RUIZ_TNC_TARGETS_DN	RUIZ_TNC_TARGETS_DN		141	0.730687	1.43287	0.0217391	0.106894	0.998	7430	tags=68%, list=13%, signal=78%
REACTOME_SIGNALING_BY_VEGF	REACTOME_SIGNALING_BY_VEGF		106	0.605198	1.43282	0.0160643	0.10681	0.998	9752	tags=55%, list=18%, signal=66%
REACTOME_UPTAKE_AND_ACTIONS_OF_BACTERIAL_TOXINS	REACTOME_UPTAKE_AND_ACTIONS_OF_BACTERIAL_TOXINS		29	0.61521	1.4328	0.0194932	0.106691	0.998	8373	tags=48%, list=15%, signal=57%
ROZANOV_MMP14_TARGETS_UP	ROZANOV_MMP14_TARGETS_UP		258	0.615205	1.43242	0.0100402	0.107063	0.998	6179	tags=47%, list=11%, signal=53%
DURAND_STROMA_S_UP	DURAND_STROMA_S_UP		276	0.643446	1.43218	0.0124481	0.107263	0.998	5828	tags=53%, list=11%, signal=58%
ZHONG_RESPONSE_TO_AZACITIDINE_AND_TSA_UP	ZHONG_RESPONSE_TO_AZACITIDINE_AND_TSA_UP	zhong_response_to_azacitidine_and_tsa_up	181	0.561968	1.43215	0	0.107152	0.998	6623	tags=40%, list=12%, signal=46%
TONKS_TARGETS_OF_RUNX1_RUNX1T1_FUSION_SUSTAINDED_IN_ERYTHROCYTE_UP	TONKS_TARGETS_OF_RUNX1_RUNX1T1_FUSION_SUSTAINDED_IN_ERYTHROCYTE_UP		44	0.688755	1.43175	0.0280561	0.107497	0.998	5226	tags=52%, list=9%, signal=58%
REACTOME_INTERLEUKIN_RECEPTOR_SHC_SIGNALING	REACTOME_INTERLEUKIN_RECEPTOR_SHC_SIGNALING		27	0.758438	1.43166	0.0227743	0.107456	0.998	1627	tags=33%, list=3%, signal=34%
ROSS_LEUKEMIA_WITH_MLL_FUSIONS	ROSS_LEUKEMIA_WITH_MLL_FUSIONS		80	0.613912	1.43124	0.0144628	0.107843	0.999	8362	tags=56%, list=15%, signal=66%
ROSS_AML_WITH_AML1_ETO_FUSION	ROSS_AML_WITH_AML1_ETO_FUSION		74	0.631754	1.4312	0.0204918	0.107735	0.999	6958	tags=54%, list=13%, signal=62%
GHANDHI_DIRECT_IRRADIATION_UP	GHANDHI_DIRECT_IRRADIATION_UP		103	0.646456	1.43116	0.0183673	0.107632	0.999	7664	tags=54%, list=14%, signal=63%
REACTOME_EFFECTS_OF_PIP2_HYDROLYSIS	REACTOME_EFFECTS_OF_PIP2_HYDROLYSIS		27	0.708943	1.43063	0.0352941	0.108242	0.999	4693	tags=52%, list=9%, signal=57%
ASTON_MAJOR_DEPRESSIVE_DISORDER_UP	ASTON_MAJOR_DEPRESSIVE_DISORDER_UP		48	0.640235	1.43036	0.00617284	0.108505	0.999	8197	tags=50%, list=15%, signal=59%
WIERENGA_STAT5A_TARGETS_DN	WIERENGA_STAT5A_TARGETS_DN		191	0.626258	1.42996	0.0161943	0.108881	0.999	6382	tags=52%, list=12%, signal=58%
HOFFMANN_IMMATURE_TO_MATURE_B_LYMPHOCYTE_UP	HOFFMANN_IMMATURE_TO_MATURE_B_LYMPHOCYTE_UP		40	0.665799	1.42916	0.0163934	0.109829	1	6498	tags=63%, list=12%, signal=71%
PID_FOXM1_PATHWAY	PID_FOXM1_PATHWAY		39	0.75369	1.42901	0.0222635	0.109891	1	6830	tags=59%, list=12%, signal=67%
GOTZMANN_EPITHELIAL_TO_MESENCHYMAL_TRANSITION_UP	GOTZMANN_EPITHELIAL_TO_MESENCHYMAL_TRANSITION_UP		68	0.677107	1.42896	0.015873	0.109799	1	9252	tags=69%, list=17%, signal=83%
MCLACHLAN_DENTAL_CARIES_UP	MCLACHLAN_DENTAL_CARIES_UP		263	0.778528	1.42887	0.0346232	0.109793	1	4903	tags=66%, list=9%, signal=72%
VALK_AML_CLUSTER_5	VALK_AML_CLUSTER_5		31	0.7953	1.42876	0.0407332	0.109781	1	6093	tags=77%, list=11%, signal=87%
PLASARI_TGFB1_SIGNALING_VIA_NFIC_10HR_DN	PLASARI_TGFB1_SIGNALING_VIA_NFIC_10HR_DN		31	0.713248	1.42866	0.0280561	0.109787	1	6641	tags=61%, list=12%, signal=70%
REACTOME_EGFR_DOWNREGULATION	REACTOME_EGFR_DOWNREGULATION		31	0.641933	1.42865	0.0229645	0.109645	1	6207	tags=39%, list=11%, signal=44%
BIOCARTA_CDMAC_PATHWAY	BIOCARTA_CDMAC_PATHWAY		16	0.683509	1.42863	0.0511247	0.109508	1	6368	tags=44%, list=12%, signal=49%
PID_CD8_TCR_PATHWAY	PID_CD8_TCR_PATHWAY		53	0.772194	1.42861	0.0210084	0.109397	1	8479	tags=72%, list=15%, signal=85%
REACTOME_TRANSLOCATION_OF_SLC2A4_GLUT4_TO_THE_PLASMA_MEMBRANE	REACTOME_TRANSLOCATION_OF_SLC2A4_GLUT4_TO_THE_PLASMA_MEMBRANE		71	0.563259	1.42833	0.0122699	0.109635	1	9049	tags=49%, list=16%, signal=59%
KIM_WT1_TARGETS_8HR_DN	KIM_WT1_TARGETS_8HR_DN		124	0.551806	1.42828	0.0060241	0.109554	1	8164	tags=43%, list=15%, signal=50%
KIM_GLIS2_TARGETS_UP	KIM_GLIS2_TARGETS_UP		84	0.775646	1.42816	0.0322581	0.109566	1	5935	tags=70%, list=11%, signal=79%
REACTOME_INTERLEUKIN_10_SIGNALING	REACTOME_INTERLEUKIN_10_SIGNALING		45	0.818527	1.42801	0.0354167	0.109633	1	5202	tags=67%, list=9%, signal=74%
BIOCARTA_IL2_PATHWAY	BIOCARTA_IL2_PATHWAY		22	0.730664	1.42776	0.0327198	0.109865	1	7537	tags=50%, list=14%, signal=58%
GERHOLD_ADIPOGENESIS_DN	GERHOLD_ADIPOGENESIS_DN		58	0.671815	1.4276	0.0319361	0.109922	1	7667	tags=55%, list=14%, signal=64%
BIOCARTA_BARRESTIN_SRC_PATHWAY	BIOCARTA_BARRESTIN_SRC_PATHWAY		17	0.693383	1.42754	0.0363985	0.109846	1	5163	tags=41%, list=9%, signal=45%
COLIN_PILOCYTIC_ASTROCYTOMA_VS_GLIOBLASTOMA_UP	COLIN_PILOCYTIC_ASTROCYTOMA_VS_GLIOBLASTOMA_UP		34	0.67149	1.42746	0.0199601	0.109789	1	8506	tags=71%, list=15%, signal=83%
SHARMA_PILOCYTIC_ASTROCYTOMA_LOCATION_UP	SHARMA_PILOCYTIC_ASTROCYTOMA_LOCATION_UP		27	0.715905	1.42733	0.044316	0.109809	1	5428	tags=48%, list=10%, signal=53%
SENGUPTA_NASOPHARYNGEAL_CARCINOMA_WITH_LMP1_UP	SENGUPTA_NASOPHARYNGEAL_CARCINOMA_WITH_LMP1_UP		399	0.609393	1.42733	0.027668	0.109658	1	6106	tags=42%, list=11%, signal=46%
TAKEDA_TARGETS_OF_NUP98_HOXA9_FUSION_16D_UP	TAKEDA_TARGETS_OF_NUP98_HOXA9_FUSION_16D_UP		176	0.671367	1.4271	0.0230126	0.109843	1	7624	tags=62%, list=14%, signal=72%
WINTER_HYPOXIA_METAGENE	WINTER_HYPOXIA_METAGENE		239	0.592197	1.42669	0.0135922	0.110281	1	5887	tags=40%, list=11%, signal=45%
REACTOME_MUSCLE_CONTRACTION	REACTOME_MUSCLE_CONTRACTION		205	0.595217	1.42665	0.0161943	0.110197	1	9118	tags=54%, list=17%, signal=65%
LINDSTEDT_DENDRITIC_CELL_MATURATION_B	LINDSTEDT_DENDRITIC_CELL_MATURATION_B		48	0.714618	1.42663	0.0476191	0.110073	1	7107	tags=67%, list=13%, signal=76%
REACTOME_PHASE_4_RESTING_MEMBRANE_POTENTIAL	REACTOME_PHASE_4_RESTING_MEMBRANE_POTENTIAL		19	0.704716	1.42632	0.0365854	0.110405	1	5882	tags=53%, list=11%, signal=59%
MORI_LARGE_PRE_BII_LYMPHOCYTE_DN	MORI_LARGE_PRE_BII_LYMPHOCYTE_DN		60	0.779145	1.42603	0.0186335	0.110581	1	7824	tags=72%, list=14%, signal=83%
HAHTOLA_SEZARY_SYNDROM_UP	HAHTOLA_SEZARY_SYNDROM_UP		96	0.627925	1.42601	0.0215264	0.110446	1	8330	tags=56%, list=15%, signal=66%
REACTOME_A_TETRASACCHARIDE_LINKER_SEQUENCE_IS_REQUIRED_FOR_GAG_SYNTHESIS	REACTOME_A_TETRASACCHARIDE_LINKER_SEQUENCE_IS_REQUIRED_FOR_GAG_SYNTHESIS		26	0.705897	1.42588	0.0402299	0.110515	1	3860	tags=46%, list=7%, signal=50%
PID_CD8_TCR_DOWNSTREAM_PATHWAY	PID_CD8_TCR_DOWNSTREAM_PATHWAY		65	0.757778	1.42559	0.0248963	0.11074	1	5163	tags=43%, list=9%, signal=47%
REACTOME_THE_ROLE_OF_NEF_IN_HIV_1_REPLICATION_AND_DISEASE_PATHOGENESIS	REACTOME_THE_ROLE_OF_NEF_IN_HIV_1_REPLICATION_AND_DISEASE_PATHOGENESIS		28	0.722553	1.42546	0.0497018	0.110779	1	4273	tags=39%, list=8%, signal=43%
REACTOME_NITRIC_OXIDE_STIMULATES_GUANYLATE_CYCLASE	REACTOME_NITRIC_OXIDE_STIMULATES_GUANYLATE_CYCLASE		22	0.815795	1.42521	0.0384615	0.110953	1	2959	tags=64%, list=5%, signal=67%
HASLINGER_B_CLL_WITH_CHROMOSOME_12_TRISOMY	HASLINGER_B_CLL_WITH_CHROMOSOME_12_TRISOMY		23	0.695349	1.42514	0.0538462	0.110904	1	4092	tags=39%, list=7%, signal=42%
REACTOME_PHOSPHOLIPASE_C_MEDIATED_CASCADE_FGFR2	REACTOME_PHOSPHOLIPASE_C_MEDIATED_CASCADE_FGFR2		18	0.712741	1.42485	0.0235043	0.111134	1	8771	tags=56%, list=16%, signal=66%
PEDERSEN_METASTASIS_BY_ERBB2_ISOFORM_6	PEDERSEN_METASTASIS_BY_ERBB2_ISOFORM_6		29	0.682235	1.4248	0.0265849	0.111057	1	5381	tags=55%, list=10%, signal=61%
COWLING_MYCN_TARGETS	COWLING_MYCN_TARGETS		43	0.712716	1.42463	0.0341365	0.11112	1	8850	tags=77%, list=16%, signal=91%
LEE_LIVER_CANCER_SURVIVAL_DN	LEE_LIVER_CANCER_SURVIVAL_DN		174	0.718605	1.4246	0.0406654	0.110988	1	8010	tags=59%, list=15%, signal=69%
OUELLET_CULTURED_OVARIAN_CANCER_INVASIVE_VS_LMP_DN	OUELLET_CULTURED_OVARIAN_CANCER_INVASIVE_VS_LMP_DN		36	0.6701	1.42444	0.0220441	0.111068	1	8389	tags=53%, list=15%, signal=62%
VART_KSHV_INFECTION_ANGIOGENIC_MARKERS_UP	VART_KSHV_INFECTION_ANGIOGENIC_MARKERS_UP		161	0.706523	1.42432	0.0285714	0.111097	1	6170	tags=56%, list=11%, signal=63%
URS_ADIPOCYTE_DIFFERENTIATION_DN	URS_ADIPOCYTE_DIFFERENTIATION_DN		31	0.722727	1.42424	0.0259481	0.111067	1	6240	tags=61%, list=11%, signal=69%
BIOCARTA_IL17_PATHWAY	BIOCARTA_IL17_PATHWAY		15	0.879866	1.42384	0.0142566	0.11149	1	4273	tags=73%, list=8%, signal=79%
KEGG_VIBRIO_CHOLERAE_INFECTION	KEGG_VIBRIO_CHOLERAE_INFECTION		53	0.563551	1.42384	0.0224033	0.111346	1	9422	tags=45%, list=17%, signal=55%
KIM_MYCL1_AMPLIFICATION_TARGETS_DN	KIM_MYCL1_AMPLIFICATION_TARGETS_DN		19	0.680866	1.42345	0.0246212	0.1118	1	4974	tags=47%, list=9%, signal=52%
SENESE_HDAC3_TARGETS_UP	SENESE_HDAC3_TARGETS_UP		483	0.623904	1.4233	0.0268595	0.111869	1	8286	tags=49%, list=15%, signal=58%
HAHTOLA_CTCL_PATHOGENESIS	HAHTOLA_CTCL_PATHOGENESIS		15	0.879219	1.42324	0.0123967	0.111794	1	6287	tags=93%, list=11%, signal=105%
BOYLAN_MULTIPLE_MYELOMA_PCA1_UP	BOYLAN_MULTIPLE_MYELOMA_PCA1_UP		120	0.665279	1.42322	0.0182927	0.111661	1	7005	tags=57%, list=13%, signal=65%
KEGG_BASAL_CELL_CARCINOMA	KEGG_BASAL_CELL_CARCINOMA		55	0.645994	1.42315	0.0286299	0.111611	1	6425	tags=45%, list=12%, signal=51%
GNATENKO_PLATELET_SIGNATURE	GNATENKO_PLATELET_SIGNATURE		40	0.653306	1.42296	0.042885	0.111725	1	8316	tags=48%, list=15%, signal=56%
KEGG_NATURAL_KILLER_CELL_MEDIATED_CYTOTOXICITY	KEGG_NATURAL_KILLER_CELL_MEDIATED_CYTOTOXICITY		132	0.658767	1.42295	0.0318471	0.111582	1	8666	tags=47%, list=16%, signal=56%
MULLIGHAN_MLL_SIGNATURE_2_DN	MULLIGHAN_MLL_SIGNATURE_2_DN		274	0.584504	1.42295	0.0102041	0.111438	1	7828	tags=48%, list=14%, signal=56%
KANG_CISPLATIN_RESISTANCE_UP	KANG_CISPLATIN_RESISTANCE_UP		21	0.679536	1.42269	0.0524194	0.111615	1	8427	tags=52%, list=15%, signal=62%
WEIGEL_OXIDATIVE_STRESS_BY_TBH_AND_H2O2	WEIGEL_OXIDATIVE_STRESS_BY_TBH_AND_H2O2		35	0.635299	1.42267	0.0361217	0.111492	1	8301	tags=49%, list=15%, signal=57%
WANG_SMARCE1_TARGETS_DN	WANG_SMARCE1_TARGETS_DN		379	0.558577	1.42267	0.0112994	0.11135	1	8039	tags=44%, list=15%, signal=52%
REACTOME_TERMINATION_OF_O_GLYCAN_BIOSYNTHESIS	REACTOME_TERMINATION_OF_O_GLYCAN_BIOSYNTHESIS		23	0.688182	1.42266	0.0292276	0.111209	1	4284	tags=52%, list=8%, signal=57%
REACTOME_ION_TRANSPORT_BY_P_TYPE_ATPASES	REACTOME_ION_TRANSPORT_BY_P_TYPE_ATPASES		55	0.632167	1.42266	0.022449	0.111067	1	6358	tags=47%, list=12%, signal=53%
KEGG_GLYCOSPHINGOLIPID_BIOSYNTHESIS_LACTO_AND_NEOLACTO_SERIES	KEGG_GLYCOSPHINGOLIPID_BIOSYNTHESIS_LACTO_AND_NEOLACTO_SERIES		26	0.651088	1.42243	0.020202	0.111237	1	4125	tags=50%, list=7%, signal=54%
TAKEDA_TARGETS_OF_NUP98_HOXA9_FUSION_16D_DN	TAKEDA_TARGETS_OF_NUP98_HOXA9_FUSION_16D_DN		127	0.588353	1.42224	0.0102249	0.111402	1	7967	tags=50%, list=14%, signal=59%
LANDIS_ERBB2_BREAST_TUMORS_324_UP	LANDIS_ERBB2_BREAST_TUMORS_324_UP		150	0.578576	1.42187	0.0132827	0.111742	1	8120	tags=46%, list=15%, signal=54%
WIERENGA_STAT5A_TARGETS_GROUP2	WIERENGA_STAT5A_TARGETS_GROUP2		54	0.724503	1.4217	0.0207469	0.11183	1	6525	tags=69%, list=12%, signal=78%
KEGG_JAK_STAT_SIGNALING_PATHWAY	KEGG_JAK_STAT_SIGNALING_PATHWAY		155	0.626985	1.42155	0.024948	0.111889	1	7150	tags=40%, list=13%, signal=46%
MIKKELSEN_IPS_HCP_WITH_H3_UNMETHYLATED	MIKKELSEN_IPS_HCP_WITH_H3_UNMETHYLATED		82	0.611799	1.42149	0.00421941	0.111838	1	8924	tags=38%, list=16%, signal=45%
SA_TRKA_RECEPTOR	SA_TRKA_RECEPTOR		17	0.677343	1.42135	0.0401606	0.111903	1	10178	tags=53%, list=18%, signal=65%
REACTOME_CONSTITUTIVE_SIGNALING_BY_ABERRANT_PI3K_IN_CANCER	REACTOME_CONSTITUTIVE_SIGNALING_BY_ABERRANT_PI3K_IN_CANCER		75	0.634811	1.42124	0.0125523	0.111883	1	8771	tags=57%, list=16%, signal=68%
ASGHARZADEH_NEUROBLASTOMA_POOR_SURVIVAL_DN	ASGHARZADEH_NEUROBLASTOMA_POOR_SURVIVAL_DN		40	0.65375	1.42123	0.0102249	0.111755	1	6148	tags=55%, list=11%, signal=62%
CROONQUIST_STROMAL_STIMULATION_UP	CROONQUIST_STROMAL_STIMULATION_UP		55	0.756159	1.42112	0.0415842	0.111767	1	5999	tags=64%, list=11%, signal=71%
REACTOME_DAP12_INTERACTIONS	REACTOME_DAP12_INTERACTIONS		40	0.697793	1.4209	0.022449	0.111908	1	7537	tags=52%, list=14%, signal=61%
MIKKELSEN_MCV6_HCP_WITH_H3K27ME3	MIKKELSEN_MCV6_HCP_WITH_H3K27ME3		432	0.590809	1.42082	0.0159681	0.111887	1	9738	tags=57%, list=18%, signal=69%
REACTOME_GLYCOSAMINOGLYCAN_METABOLISM	REACTOME_GLYCOSAMINOGLYCAN_METABOLISM		124	0.602982	1.42074	0.015748	0.111857	1	7781	tags=55%, list=14%, signal=64%
REACTOME_INOSITOL_PHOSPHATE_METABOLISM	REACTOME_INOSITOL_PHOSPHATE_METABOLISM		48	0.634945	1.42069	0.0221328	0.111798	1	7312	tags=52%, list=13%, signal=60%
REACTOME_PRESYNAPTIC_FUNCTION_OF_KAINATE_RECEPTORS	REACTOME_PRESYNAPTIC_FUNCTION_OF_KAINATE_RECEPTORS		21	0.670637	1.42049	0.041502	0.11194	1	4870	tags=43%, list=9%, signal=47%
BHAT_ESR1_TARGETS_NOT_VIA_AKT1_UP	BHAT_ESR1_TARGETS_NOT_VIA_AKT1_UP	bhat_esr1_targets_not_via_akt1_up	211	0.556893	1.42035	0	0.112006	1	7604	tags=49%, list=14%, signal=57%
REACTOME_NON_INTEGRIN_MEMBRANE_ECM_INTERACTIONS	REACTOME_NON_INTEGRIN_MEMBRANE_ECM_INTERACTIONS		59	0.726074	1.42025	0.0421687	0.111995	1	5148	tags=59%, list=9%, signal=65%
SHETH_LIVER_CANCER_VS_TXNIP_LOSS_PAM3	SHETH_LIVER_CANCER_VS_TXNIP_LOSS_PAM3		70	0.631754	1.42021	0.0170132	0.111919	1	6648	tags=56%, list=12%, signal=63%
YAMAZAKI_TCEB3_TARGETS_UP	YAMAZAKI_TCEB3_TARGETS_UP		165	0.612196	1.41981	0.0205761	0.112351	1	5891	tags=42%, list=11%, signal=47%
BIOCARTA_CALCINEURIN_PATHWAY	BIOCARTA_CALCINEURIN_PATHWAY		18	0.703335	1.41971	0.0455487	0.112332	1	9926	tags=56%, list=18%, signal=68%
KEGG_GNRH_SIGNALING_PATHWAY	KEGG_GNRH_SIGNALING_PATHWAY		101	0.585827	1.41969	0.0124224	0.11221	1	7134	tags=37%, list=13%, signal=42%
YAGI_AML_SURVIVAL	YAGI_AML_SURVIVAL		121	0.536381	1.41955	0.00381679	0.112271	1	8607	tags=45%, list=16%, signal=53%
MEISSNER_NPC_HCP_WITH_H3K27ME3	MEISSNER_NPC_HCP_WITH_H3K27ME3		79	0.641744	1.4195	0.0275049	0.112197	1	9738	tags=56%, list=18%, signal=68%
REACTOME_ADP_SIGNALLING_THROUGH_P2Y_PURINOCEPTOR_1	REACTOME_ADP_SIGNALLING_THROUGH_P2Y_PURINOCEPTOR_1		25	0.671765	1.41933	0.0301811	0.112334	1	4870	tags=40%, list=9%, signal=44%
KEGG_CELL_ADHESION_MOLECULES_CAMS	KEGG_CELL_ADHESION_MOLECULES_CAMS		131	0.694244	1.41931	0.0250522	0.112214	1	4273	tags=52%, list=8%, signal=56%
REACTOME_SIGNALING_BY_NOTCH3	REACTOME_SIGNALING_BY_NOTCH3		49	0.643745	1.41908	0.0290698	0.112379	1	8315	tags=51%, list=15%, signal=60%
HELLER_HDAC_TARGETS_SILENCED_BY_METHYLATION_UP	HELLER_HDAC_TARGETS_SILENCED_BY_METHYLATION_UP		430	0.555615	1.41904	0.0020202	0.11228	1	5943	tags=41%, list=11%, signal=45%
HELLER_HDAC_TARGETS_DN	HELLER_HDAC_TARGETS_DN		290	0.586058	1.41859	0.0197239	0.11275	1	7000	tags=44%, list=13%, signal=50%
REACTOME_GLUCAGON_TYPE_LIGAND_RECEPTORS	REACTOME_GLUCAGON_TYPE_LIGAND_RECEPTORS		33	0.633149	1.41856	0.0187891	0.112637	1	5441	tags=33%, list=10%, signal=37%
PID_TRKR_PATHWAY	PID_TRKR_PATHWAY		61	0.593842	1.41851	0.0185567	0.112574	1	9607	tags=54%, list=17%, signal=65%
NABA_BASEMENT_MEMBRANES	NABA_BASEMENT_MEMBRANES		40	0.761151	1.41837	0.0412371	0.112559	1	6073	tags=65%, list=11%, signal=73%
OHM_METHYLATED_IN_ADULT_CANCERS	OHM_METHYLATED_IN_ADULT_CANCERS		27	0.669561	1.41821	0.0139721	0.112621	1	4540	tags=44%, list=8%, signal=48%
MATZUK_SPERMATOCYTE	MATZUK_SPERMATOCYTE		70	0.620546	1.41815	0.0285171	0.112562	1	9095	tags=51%, list=17%, signal=62%
INGRAM_SHH_TARGETS_DN	INGRAM_SHH_TARGETS_DN		59	0.639399	1.41808	0.0320641	0.112516	1	5876	tags=46%, list=11%, signal=51%
REACTOME_NUCLEOTIDE_LIKE_PURINERGIC_RECEPTORS	REACTOME_NUCLEOTIDE_LIKE_PURINERGIC_RECEPTORS		15	0.751964	1.41795	0.024948	0.11253	1	3558	tags=53%, list=6%, signal=57%
PID_IL23_PATHWAY	PID_IL23_PATHWAY		37	0.752658	1.4179	0.039501	0.112448	1	6842	tags=59%, list=12%, signal=68%
DIAZ_CHRONIC_MEYLOGENOUS_LEUKEMIA_DN	DIAZ_CHRONIC_MEYLOGENOUS_LEUKEMIA_DN		116	0.678287	1.41776	0.0282828	0.112503	1	4978	tags=48%, list=9%, signal=53%
KUMAR_AUTOPHAGY_NETWORK	KUMAR_AUTOPHAGY_NETWORK		70	0.570363	1.41738	0.00787402	0.112853	1	5887	tags=41%, list=11%, signal=46%
CEBALLOS_TARGETS_OF_TP53_AND_MYC_DN	CEBALLOS_TARGETS_OF_TP53_AND_MYC_DN		33	0.63389	1.4171	0.0196464	0.113123	1	7157	tags=52%, list=13%, signal=59%
REACTOME_KERATAN_SULFATE_KERATIN_METABOLISM	REACTOME_KERATAN_SULFATE_KERATIN_METABOLISM		34	0.646298	1.41707	0.0255403	0.113012	1	6065	tags=56%, list=11%, signal=63%
GAUSSMANN_MLL_AF4_FUSION_TARGETS_A_DN	GAUSSMANN_MLL_AF4_FUSION_TARGETS_A_DN		93	0.604859	1.41704	0.00817996	0.112891	1	5576	tags=46%, list=10%, signal=51%
REACTOME_SYNTHESIS_OF_PROSTAGLANDINS_PG_AND_THROMBOXANES_TX	REACTOME_SYNTHESIS_OF_PROSTAGLANDINS_PG_AND_THROMBOXANES_TX		15	0.739502	1.41694	0.0594059	0.112914	1	1751	tags=53%, list=3%, signal=55%
REACTOME_IMMUNOREGULATORY_INTERACTIONS_BETWEEN_A_LYMPHOID_AND_A_NON_LYMPHOID_CELL	REACTOME_IMMUNOREGULATORY_INTERACTIONS_BETWEEN_A_LYMPHOID_AND_A_NON_LYMPHOID_CELL		187	0.79897	1.41647	0.0331263	0.113466	1	7244	tags=75%, list=13%, signal=86%
SHEN_SMARCA2_TARGETS_DN	SHEN_SMARCA2_TARGETS_DN		314	0.535904	1.41646	0.00197628	0.113342	1	8538	tags=45%, list=15%, signal=53%
VERRECCHIA_RESPONSE_TO_TGFB1_C1	VERRECCHIA_RESPONSE_TO_TGFB1_C1		19	0.766361	1.41616	0.0333988	0.113622	1	4323	tags=58%, list=8%, signal=63%
REACTOME_RHO_GTPASES_ACTIVATE_PAKS	REACTOME_RHO_GTPASES_ACTIVATE_PAKS		21	0.689003	1.41602	0.0596421	0.113668	1	8685	tags=57%, list=16%, signal=68%
SENESE_HDAC1_TARGETS_DN	SENESE_HDAC1_TARGETS_DN		253	0.593159	1.41601	0.01222	0.113546	1	6873	tags=49%, list=12%, signal=55%
PID_ERBB_NETWORK_PATHWAY	PID_ERBB_NETWORK_PATHWAY		15	0.754878	1.4158	0.0626263	0.113667	1	7779	tags=73%, list=14%, signal=85%
REACTOME_INTERLEUKIN_2_FAMILY_SIGNALING	REACTOME_INTERLEUKIN_2_FAMILY_SIGNALING		44	0.757621	1.41575	0.0428571	0.113589	1	6945	tags=52%, list=13%, signal=60%
ROZANOV_MMP14_TARGETS_DN	ROZANOV_MMP14_TARGETS_DN		34	0.648627	1.4156	0.0176125	0.113662	1	4538	tags=44%, list=8%, signal=48%
HAN_SATB1_TARGETS_UP	HAN_SATB1_TARGETS_UP		422	0.56437	1.41554	0.00996016	0.113592	1	7710	tags=46%, list=14%, signal=53%
STARK_HYPPOCAMPUS_22Q11_DELETION_UP	STARK_HYPPOCAMPUS_22Q11_DELETION_UP		50	0.620745	1.41549	0.0318725	0.11351	1	8977	tags=52%, list=16%, signal=62%
KIM_MYCN_AMPLIFICATION_TARGETS_UP	KIM_MYCN_AMPLIFICATION_TARGETS_UP		91	0.594733	1.4153	0.0100604	0.113629	1	6568	tags=49%, list=12%, signal=56%
REACTOME_PARASITE_INFECTION	REACTOME_PARASITE_INFECTION		116	0.789746	1.41506	0.0284553	0.113843	1	7538	tags=76%, list=14%, signal=88%
PAPASPYRIDONOS_UNSTABLE_ATEROSCLEROTIC_PLAQUE_DN	PAPASPYRIDONOS_UNSTABLE_ATEROSCLEROTIC_PLAQUE_DN		40	0.779865	1.41492	0.0562249	0.113914	1	6539	tags=70%, list=12%, signal=79%
POS_HISTAMINE_RESPONSE_NETWORK	POS_HISTAMINE_RESPONSE_NETWORK		30	0.658953	1.41474	0.0318091	0.114026	1	5820	tags=50%, list=11%, signal=56%
YAUCH_HEDGEHOG_SIGNALING_PARACRINE_UP	YAUCH_HEDGEHOG_SIGNALING_PARACRINE_UP		140	0.583924	1.41468	0.00592885	0.113964	1	7361	tags=49%, list=13%, signal=57%
TONKS_TARGETS_OF_RUNX1_RUNX1T1_FUSION_GRANULOCYTE_DN	TONKS_TARGETS_OF_RUNX1_RUNX1T1_FUSION_GRANULOCYTE_DN		18	0.810497	1.41452	0.0483193	0.114058	1	5374	tags=67%, list=10%, signal=74%
GROSS_HYPOXIA_VIA_ELK3_UP	GROSS_HYPOXIA_VIA_ELK3_UP		204	0.568203	1.41439	0.0113636	0.114082	1	7320	tags=44%, list=13%, signal=50%
LEE_NAIVE_T_LYMPHOCYTE	LEE_NAIVE_T_LYMPHOCYTE		20	0.7204	1.41426	0.0359281	0.11413	1	6513	tags=60%, list=12%, signal=68%
CHIARETTI_ACUTE_LYMPHOBLASTIC_LEUKEMIA_ZAP70	CHIARETTI_ACUTE_LYMPHOBLASTIC_LEUKEMIA_ZAP70		66	0.610537	1.41416	0.0196464	0.114136	1	9000	tags=53%, list=16%, signal=63%
BIOCARTA_TID_PATHWAY	BIOCARTA_TID_PATHWAY		19	0.69994	1.4141	0.0325203	0.114064	1	6368	tags=53%, list=12%, signal=59%
HINATA_NFKB_TARGETS_KERATINOCYTE_UP	HINATA_NFKB_TARGETS_KERATINOCYTE_UP		85	0.66776	1.41409	0.0365854	0.113947	1	6368	tags=54%, list=12%, signal=61%
CHYLA_CBFA2T3_TARGETS_UP	CHYLA_CBFA2T3_TARGETS_UP		376	0.606499	1.4138	0.0104384	0.114193	1	6525	tags=50%, list=12%, signal=56%
SENESE_HDAC2_TARGETS_UP	SENESE_HDAC2_TARGETS_UP		115	0.605871	1.41344	0.0471513	0.114525	1	7859	tags=42%, list=14%, signal=49%
REACTOME_CHONDROITIN_SULFATE_BIOSYNTHESIS	REACTOME_CHONDROITIN_SULFATE_BIOSYNTHESIS		20	0.756552	1.41333	0.0511811	0.11454	1	5290	tags=70%, list=10%, signal=77%
LINDGREN_BLADDER_CANCER_CLUSTER_1_DN	LINDGREN_BLADDER_CANCER_CLUSTER_1_DN		371	0.618376	1.41327	0.0149813	0.114476	1	7123	tags=54%, list=13%, signal=61%
PEDRIOLI_MIR31_TARGETS_UP	PEDRIOLI_MIR31_TARGETS_UP	pedrioli_mir31_targets_up	219	0.542882	1.41318	0	0.114452	1	8639	tags=48%, list=16%, signal=57%
REACTOME_CD28_CO_STIMULATION	REACTOME_CD28_CO_STIMULATION		33	0.628297	1.41301	0.0302419	0.114543	1	9462	tags=58%, list=17%, signal=69%
SAKAI_CHRONIC_HEPATITIS_VS_LIVER_CANCER_DN	SAKAI_CHRONIC_HEPATITIS_VS_LIVER_CANCER_DN		36	0.652062	1.41289	0.0244399	0.114555	1	3189	tags=33%, list=6%, signal=35%
HERNANDEZ_MITOTIC_ARREST_BY_DOCETAXEL_1_DN	HERNANDEZ_MITOTIC_ARREST_BY_DOCETAXEL_1_DN		37	0.6604	1.41284	0.0199275	0.114465	1	5773	tags=51%, list=10%, signal=57%
PID_AVB3_INTEGRIN_PATHWAY	PID_AVB3_INTEGRIN_PATHWAY		74	0.710527	1.4128	0.0365112	0.114383	1	4407	tags=49%, list=8%, signal=53%
CHUNG_BLISTER_CYTOTOXICITY_DN	CHUNG_BLISTER_CYTOTOXICITY_DN		46	0.711812	1.41245	0.0336842	0.114722	1	4395	tags=50%, list=8%, signal=54%
SHIN_B_CELL_LYMPHOMA_CLUSTER_3	SHIN_B_CELL_LYMPHOMA_CLUSTER_3		28	0.766164	1.41238	0.0424242	0.114683	1	6817	tags=75%, list=12%, signal=86%
PID_FCER1_PATHWAY	PID_FCER1_PATHWAY		60	0.689551	1.41231	0.045929	0.11463	1	8616	tags=58%, list=16%, signal=69%
REACTOME_CHEMOKINE_RECEPTORS_BIND_CHEMOKINES	REACTOME_CHEMOKINE_RECEPTORS_BIND_CHEMOKINES		57	0.74764	1.41229	0.0429448	0.114508	1	8079	tags=79%, list=15%, signal=92%
LEE_TARGETS_OF_PTCH1_AND_SUFU_UP	LEE_TARGETS_OF_PTCH1_AND_SUFU_UP		56	0.648807	1.41214	0.0235756	0.114614	1	6773	tags=54%, list=12%, signal=61%
REACTOME_TOLL_LIKE_RECEPTOR_CASCADES	REACTOME_TOLL_LIKE_RECEPTOR_CASCADES		153	0.585707	1.41212	0.0230126	0.114499	1	8677	tags=48%, list=16%, signal=57%
BIOCARTA_CASPASE_PATHWAY	BIOCARTA_CASPASE_PATHWAY		22	0.730017	1.41129	0.0426829	0.115492	1	9220	tags=68%, list=17%, signal=82%
KASLER_HDAC7_TARGETS_1_DN	KASLER_HDAC7_TARGETS_1_DN		17	0.695003	1.41128	0.0352251	0.115379	1	2734	tags=47%, list=5%, signal=49%
HUMMERICH_SKIN_CANCER_PROGRESSION_UP	HUMMERICH_SKIN_CANCER_PROGRESSION_UP		88	0.645604	1.41119	0.0335968	0.11534	1	7157	tags=58%, list=13%, signal=66%
GUO_HEX_TARGETS_UP	GUO_HEX_TARGETS_UP		75	0.612533	1.41115	0.0303644	0.11524	1	7990	tags=45%, list=14%, signal=53%
WANG_RESPONSE_TO_BEXAROTENE_DN	WANG_RESPONSE_TO_BEXAROTENE_DN		27	0.672597	1.41101	0.0436508	0.115316	1	5839	tags=52%, list=11%, signal=58%
OSWALD_HEMATOPOIETIC_STEM_CELL_IN_COLLAGEN_GEL_UP	OSWALD_HEMATOPOIETIC_STEM_CELL_IN_COLLAGEN_GEL_UP		216	0.590505	1.41097	0.0223577	0.115223	1	7712	tags=45%, list=14%, signal=53%
REACTOME_SYNTHESIS_OF_IP3_AND_IP4_IN_THE_CYTOSOL	REACTOME_SYNTHESIS_OF_IP3_AND_IP4_IN_THE_CYTOSOL		26	0.672675	1.41092	0.05	0.115175	1	7312	tags=54%, list=13%, signal=62%
BASAKI_YBX1_TARGETS_UP	BASAKI_YBX1_TARGETS_UP		285	0.680428	1.41091	0.0259259	0.115045	1	8850	tags=61%, list=16%, signal=73%
ZHAN_MULTIPLE_MYELOMA_CD1_VS_CD2_UP	ZHAN_MULTIPLE_MYELOMA_CD1_VS_CD2_UP		65	0.64958	1.41084	0.0143443	0.114986	1	4918	tags=54%, list=9%, signal=59%
LANG_MYB_FAMILY_TARGETS	LANG_MYB_FAMILY_TARGETS		28	0.617235	1.41084	0.0412758	0.114857	1	1956	tags=21%, list=4%, signal=22%
PEPPER_CHRONIC_LYMPHOCYTIC_LEUKEMIA_UP	PEPPER_CHRONIC_LYMPHOCYTIC_LEUKEMIA_UP		31	0.68691	1.41069	0.0295359	0.114961	1	7909	tags=55%, list=14%, signal=64%
VILIMAS_NOTCH1_TARGETS_UP	VILIMAS_NOTCH1_TARGETS_UP		51	0.818684	1.41051	0.0191083	0.115051	1	5913	tags=76%, list=11%, signal=86%
VALK_AML_WITH_EVI1	VALK_AML_WITH_EVI1		25	0.702099	1.41049	0.0472279	0.114934	1	7830	tags=68%, list=14%, signal=79%
REACTOME_PLATELET_HOMEOSTASIS	REACTOME_PLATELET_HOMEOSTASIS		86	0.638225	1.41043	0.0309278	0.11488	1	5999	tags=43%, list=11%, signal=48%
POMEROY_MEDULLOBLASTOMA_PROGNOSIS_UP	POMEROY_MEDULLOBLASTOMA_PROGNOSIS_UP		47	0.595947	1.41041	0.0253906	0.114756	1	9486	tags=62%, list=17%, signal=74%
SENGUPTA_NASOPHARYNGEAL_CARCINOMA_WITH_LMP1_DN	SENGUPTA_NASOPHARYNGEAL_CARCINOMA_WITH_LMP1_DN		172	0.5902	1.41041	0.012605	0.114629	1	7513	tags=59%, list=14%, signal=68%
MARSON_FOXP3_TARGETS_UP	MARSON_FOXP3_TARGETS_UP		66	0.676346	1.41002	0.0376569	0.115009	1	7646	tags=61%, list=14%, signal=70%
REACTOME_HCMV_EARLY_EVENTS	REACTOME_HCMV_EARLY_EVENTS		74	0.628482	1.40986	0.0572519	0.115093	1	9890	tags=57%, list=18%, signal=69%
REACTOME_RAB_REGULATION_OF_TRAFFICKING	REACTOME_RAB_REGULATION_OF_TRAFFICKING		120	0.543786	1.40959	0.0139165	0.115294	1	7337	tags=33%, list=13%, signal=37%
REACTOME_GABA_B_RECEPTOR_ACTIVATION	REACTOME_GABA_B_RECEPTOR_ACTIVATION		43	0.627286	1.40946	0.018711	0.115305	1	6063	tags=42%, list=11%, signal=47%
WANG_METHYLATED_IN_BREAST_CANCER	WANG_METHYLATED_IN_BREAST_CANCER		35	0.692108	1.40926	0.0461847	0.115418	1	6648	tags=60%, list=12%, signal=68%
MARSON_FOXP3_TARGETS_STIMULATED_UP	MARSON_FOXP3_TARGETS_STIMULATED_UP		30	0.821381	1.40917	0.0148305	0.115365	1	7144	tags=67%, list=13%, signal=77%
PID_INTEGRIN_A4B1_PATHWAY	PID_INTEGRIN_A4B1_PATHWAY		33	0.65045	1.40897	0.0534653	0.115513	1	8350	tags=52%, list=15%, signal=61%
LIU_VAV3_PROSTATE_CARCINOGENESIS_UP	LIU_VAV3_PROSTATE_CARCINOGENESIS_UP		87	0.672064	1.40866	0.0286299	0.115836	1	6802	tags=60%, list=12%, signal=68%
BIOCARTA_CARDIACEGF_PATHWAY	BIOCARTA_CARDIACEGF_PATHWAY		18	0.702166	1.40866	0.0458167	0.115704	1	7312	tags=44%, list=13%, signal=51%
ROPERO_HDAC2_TARGETS	ROPERO_HDAC2_TARGETS	ropero_hdac2_targets	110	0.544643	1.40862	0	0.11563	1	8279	tags=51%, list=15%, signal=60%
BIOCARTA_MPR_PATHWAY	BIOCARTA_MPR_PATHWAY		21	0.680207	1.40862	0.0342205	0.115497	1	6241	tags=48%, list=11%, signal=54%
REACTOME_EPH_EPHRIN_SIGNALING	REACTOME_EPH_EPHRIN_SIGNALING		92	0.57117	1.40859	0.027451	0.115392	1	9026	tags=48%, list=16%, signal=57%
BOHN_PRIMARY_IMMUNODEFICIENCY_SYNDROM_UP	BOHN_PRIMARY_IMMUNODEFICIENCY_SYNDROM_UP		45	0.638481	1.40852	0.0188679	0.115349	1	4697	tags=44%, list=9%, signal=49%
REACTOME_G_BETA_GAMMA_SIGNALLING_THROUGH_PI3KGAMMA	REACTOME_G_BETA_GAMMA_SIGNALLING_THROUGH_PI3KGAMMA		25	0.673522	1.40808	0.0386965	0.115836	1	4870	tags=40%, list=9%, signal=44%
REACTOME_CELL_EXTRACELLULAR_MATRIX_INTERACTIONS	REACTOME_CELL_EXTRACELLULAR_MATRIX_INTERACTIONS		18	0.733373	1.40804	0.052521	0.115782	1	9422	tags=89%, list=17%, signal=107%
FONTAINE_FOLLICULAR_THYROID_ADENOMA_DN	FONTAINE_FOLLICULAR_THYROID_ADENOMA_DN		69	0.608425	1.40797	0.0182186	0.11574	1	6426	tags=46%, list=12%, signal=52%
REACTOME_EPHRIN_SIGNALING	REACTOME_EPHRIN_SIGNALING		19	0.726078	1.40781	0.0480962	0.115821	1	4336	tags=47%, list=8%, signal=51%
GRAHAM_CML_QUIESCENT_VS_NORMAL_QUIESCENT_DN	GRAHAM_CML_QUIESCENT_VS_NORMAL_QUIESCENT_DN		43	0.724937	1.40768	0.0371134	0.115861	1	5732	tags=65%, list=10%, signal=73%
DUTERTRE_ESTRADIOL_RESPONSE_6HR_DN	DUTERTRE_ESTRADIOL_RESPONSE_6HR_DN		90	0.629771	1.40749	0.0293501	0.115961	1	3743	tags=39%, list=7%, signal=42%
BIOCARTA_VIP_PATHWAY	BIOCARTA_VIP_PATHWAY		26	0.675706	1.40746	0.0616016	0.115866	1	9926	tags=54%, list=18%, signal=66%
FAELT_B_CLL_WITH_VH_REARRANGEMENTS_UP	FAELT_B_CLL_WITH_VH_REARRANGEMENTS_UP		48	0.612223	1.40745	0.027027	0.11576	1	1723	tags=29%, list=3%, signal=30%
PID_IL4_2PATHWAY	PID_IL4_2PATHWAY		64	0.672949	1.40732	0.0404858	0.11582	1	7537	tags=58%, list=14%, signal=67%
PARK_TRETINOIN_RESPONSE_AND_RARA_PLZF_FUSION	PARK_TRETINOIN_RESPONSE_AND_RARA_PLZF_FUSION		22	0.750968	1.40728	0.0391753	0.11573	1	1907	tags=50%, list=3%, signal=52%
KYNG_ENVIRONMENTAL_STRESS_RESPONSE_UP	KYNG_ENVIRONMENTAL_STRESS_RESPONSE_UP		52	0.598274	1.40693	0.026	0.116081	1	5112	tags=37%, list=9%, signal=40%
GUILLAUMOND_KLF10_TARGETS_UP	GUILLAUMOND_KLF10_TARGETS_UP		48	0.648315	1.40672	0.0262097	0.116264	1	6315	tags=48%, list=11%, signal=54%
VERRECCHIA_RESPONSE_TO_TGFB1_C5	VERRECCHIA_RESPONSE_TO_TGFB1_C5		21	0.686358	1.40661	0.0467836	0.116315	1	5918	tags=48%, list=11%, signal=53%
GRAHAM_CML_DIVIDING_VS_NORMAL_QUIESCENT_DN	GRAHAM_CML_DIVIDING_VS_NORMAL_QUIESCENT_DN		89	0.690768	1.40652	0.0306122	0.116294	1	7558	tags=62%, list=14%, signal=72%
JOHNSTONE_PARVB_TARGETS_3_UP	JOHNSTONE_PARVB_TARGETS_3_UP		426	0.558105	1.40635	0.0223124	0.116428	1	7320	tags=42%, list=13%, signal=48%
KINSEY_TARGETS_OF_EWSR1_FLII_FUSION_DN	KINSEY_TARGETS_OF_EWSR1_FLII_FUSION_DN		323	0.596922	1.40634	0.0243408	0.116311	1	6068	tags=46%, list=11%, signal=52%
REACTOME_CA2_PATHWAY	REACTOME_CA2_PATHWAY		62	0.5906	1.40628	0.0244399	0.11626	1	9622	tags=48%, list=17%, signal=59%
PID_INTEGRIN3_PATHWAY	PID_INTEGRIN3_PATHWAY		42	0.725689	1.40615	0.0571992	0.116292	1	4407	tags=60%, list=8%, signal=65%
KORKOLA_EMBRYONAL_CARCINOMA_UP	KORKOLA_EMBRYONAL_CARCINOMA_UP		41	0.674604	1.40608	0.0670611	0.116254	1	4406	tags=39%, list=8%, signal=42%
JAATINEN_HEMATOPOIETIC_STEM_CELL_DN	JAATINEN_HEMATOPOIETIC_STEM_CELL_DN		234	0.715488	1.40594	0.0486258	0.116294	1	6025	tags=59%, list=11%, signal=65%
KEGG_GLYCOSAMINOGLYCAN_BIOSYNTHESIS_CHONDROITIN_SULFATE	KEGG_GLYCOSAMINOGLYCAN_BIOSYNTHESIS_CHONDROITIN_SULFATE		22	0.692281	1.40586	0.0403226	0.116308	1	5916	tags=55%, list=11%, signal=61%
SIMBULAN_UV_RESPONSE_IMMORTALIZED_DN	SIMBULAN_UV_RESPONSE_IMMORTALIZED_DN		31	0.703635	1.40584	0.0552147	0.116215	1	6945	tags=52%, list=13%, signal=59%
REACTOME_INTERACTION_BETWEEN_L1_AND_ANKYRINS	REACTOME_INTERACTION_BETWEEN_L1_AND_ANKYRINS		30	0.680073	1.40583	0.0352941	0.116096	1	7414	tags=57%, list=13%, signal=65%
KEGG_ENDOCYTOSIS	KEGG_ENDOCYTOSIS		181	0.540143	1.4058	0.00413223	0.116001	1	7794	tags=39%, list=14%, signal=46%
VALK_AML_CLUSTER_16	VALK_AML_CLUSTER_16		29	0.622638	1.40572	0.0173913	0.115971	1	6583	tags=55%, list=12%, signal=63%
AMIT_EGF_RESPONSE_120_MCF10A	AMIT_EGF_RESPONSE_120_MCF10A		41	0.666492	1.40553	0.0505837	0.116077	1	9047	tags=54%, list=16%, signal=64%
KUROZUMI_RESPONSE_TO_ONCOCYTIC_VIRUS_AND_CYCLIC_RGD	KUROZUMI_RESPONSE_TO_ONCOCYTIC_VIRUS_AND_CYCLIC_RGD		20	0.862045	1.40542	0.0227743	0.116071	1	5097	tags=75%, list=9%, signal=83%
WANG_TNF_TARGETS	WANG_TNF_TARGETS		24	0.698105	1.40521	0.0348361	0.116223	1	4309	tags=46%, list=8%, signal=50%
GROSS_HYPOXIA_VIA_HIF1A_DN	GROSS_HYPOXIA_VIA_HIF1A_DN		107	0.600537	1.40509	0.034413	0.116269	1	8613	tags=55%, list=16%, signal=65%
PID_NOTCH_PATHWAY	PID_NOTCH_PATHWAY		59	0.650238	1.40508	0.0364372	0.116147	1	8741	tags=51%, list=16%, signal=60%
WANG_IMMORTALIZED_BY_HOXA9_AND_MEIS1_UP	WANG_IMMORTALIZED_BY_HOXA9_AND_MEIS1_UP		31	0.696196	1.40504	0.0302419	0.116052	1	7101	tags=61%, list=13%, signal=70%
DURAND_STROMA_NS_UP	DURAND_STROMA_NS_UP		157	0.592677	1.40477	0.0104167	0.116251	1	4862	tags=45%, list=9%, signal=49%
PUIFFE_INVASION_INHIBITED_BY_ASCITES_UP	PUIFFE_INVASION_INHIBITED_BY_ASCITES_UP		76	0.598773	1.40472	0.0243902	0.116194	1	8232	tags=46%, list=15%, signal=54%
KLEIN_TARGETS_OF_BCR_ABL1_FUSION	KLEIN_TARGETS_OF_BCR_ABL1_FUSION		42	0.764967	1.40467	0.0207469	0.116131	1	4067	tags=55%, list=7%, signal=59%
AMIT_EGF_RESPONSE_120_HELA	AMIT_EGF_RESPONSE_120_HELA		67	0.648392	1.40465	0.0517928	0.116025	1	6658	tags=49%, list=12%, signal=56%
WATANABE_ULCERATIVE_COLITIS_WITH_CANCER_DN	WATANABE_ULCERATIVE_COLITIS_WITH_CANCER_DN		15	0.897416	1.40375	0.0164271	0.11715	1	4001	tags=73%, list=7%, signal=79%
AMIT_EGF_RESPONSE_240_HELA	AMIT_EGF_RESPONSE_240_HELA		59	0.613259	1.40373	0.030303	0.117046	1	7114	tags=46%, list=13%, signal=52%
REACTOME_NUCLEAR_EVENTS_KINASE_AND_TRANSCRIPTION_FACTOR_ACTIVATION	REACTOME_NUCLEAR_EVENTS_KINASE_AND_TRANSCRIPTION_FACTOR_ACTIVATION		61	0.632093	1.40355	0.029703	0.117159	1	8727	tags=54%, list=16%, signal=64%
REACTOME_SIGNAL_AMPLIFICATION	REACTOME_SIGNAL_AMPLIFICATION		33	0.647682	1.40354	0.0374753	0.117037	1	5644	tags=39%, list=10%, signal=44%
BIOCARTA_FAS_PATHWAY	BIOCARTA_FAS_PATHWAY		30	0.660918	1.40348	0.0464646	0.117002	1	9220	tags=57%, list=17%, signal=68%
PID_ERBB1_RECEPTOR_PROXIMAL_PATHWAY	PID_ERBB1_RECEPTOR_PROXIMAL_PATHWAY		35	0.62779	1.4032	0.0397614	0.117179	1	9394	tags=57%, list=17%, signal=69%
REACTOME_ANTIMICROBIAL_PEPTIDES	REACTOME_ANTIMICROBIAL_PEPTIDES		97	0.618274	1.40311	0.034413	0.11713	1	5807	tags=25%, list=11%, signal=28%
DAVICIONI_TARGETS_OF_PAX_FOXO1_FUSIONS_UP	DAVICIONI_TARGETS_OF_PAX_FOXO1_FUSIONS_UP		253	0.614166	1.40302	0.0220884	0.117158	1	8371	tags=58%, list=15%, signal=68%
KEGG_ASTHMA	KEGG_ASTHMA		28	0.827566	1.40301	0.0593047	0.117035	1	5374	tags=64%, list=10%, signal=71%
IWANAGA_CARCINOGENESIS_BY_KRAS_PTEN_DN	IWANAGA_CARCINOGENESIS_BY_KRAS_PTEN_DN		353	0.563319	1.40297	0.00621118	0.116967	1	6929	tags=40%, list=13%, signal=46%
ALONSO_METASTASIS_EMT_UP	ALONSO_METASTASIS_EMT_UP		35	0.671862	1.40292	0.0404624	0.116894	1	6525	tags=51%, list=12%, signal=58%
BOYLAN_MULTIPLE_MYELOMA_C_CLUSTER_DN	BOYLAN_MULTIPLE_MYELOMA_C_CLUSTER_DN		31	0.660327	1.40289	0.030426	0.116799	1	7556	tags=58%, list=14%, signal=67%
MORI_SMALL_PRE_BII_LYMPHOCYTE_DN	MORI_SMALL_PRE_BII_LYMPHOCYTE_DN		74	0.587019	1.4028	0.0390625	0.116784	1	5724	tags=41%, list=10%, signal=45%
REACTOME_CHONDROITIN_SULFATE_DERMATAN_SULFATE_METABOLISM	REACTOME_CHONDROITIN_SULFATE_DERMATAN_SULFATE_METABOLISM		50	0.638947	1.40276	0.0319361	0.116713	1	5916	tags=50%, list=11%, signal=56%
PID_IL12_STAT4_PATHWAY	PID_IL12_STAT4_PATHWAY		33	0.818571	1.40242	0.0168421	0.117072	1	5526	tags=64%, list=10%, signal=71%
SU_THYMUS	SU_THYMUS		20	0.884374	1.40227	0.00823045	0.117158	1	3268	tags=80%, list=6%, signal=85%
SIG_BCR_SIGNALING_PATHWAY	SIG_BCR_SIGNALING_PATHWAY		46	0.673087	1.40223	0.0533049	0.11708	1	5163	tags=39%, list=9%, signal=43%
LIU_SMARCA4_TARGETS	LIU_SMARCA4_TARGETS		51	0.690844	1.40204	0.0383838	0.117221	1	5876	tags=51%, list=11%, signal=57%
HAHTOLA_MYCOSIS_FUNGOIDES_CD4_UP	HAHTOLA_MYCOSIS_FUNGOIDES_CD4_UP		60	0.692098	1.40195	0.0479167	0.117203	1	7590	tags=58%, list=14%, signal=68%
REACTOME_MOLECULES_ASSOCIATED_WITH_ELASTIC_FIBRES	REACTOME_MOLECULES_ASSOCIATED_WITH_ELASTIC_FIBRES		38	0.776493	1.40188	0.0484848	0.117156	1	5106	tags=63%, list=9%, signal=70%
REACTOME_SIGNALING_BY_EGFR	REACTOME_SIGNALING_BY_EGFR		50	0.624586	1.40159	0.0349076	0.117427	1	9394	tags=50%, list=17%, signal=60%
WORSCHECH_TUMOR_REJECTION_UP	WORSCHECH_TUMOR_REJECTION_UP		60	0.743595	1.4015	0.0425532	0.11737	1	5935	tags=57%, list=11%, signal=63%
GHO_ATF5_TARGETS_DN	GHO_ATF5_TARGETS_DN		16	0.701472	1.40147	0.0434783	0.117287	1	6766	tags=56%, list=12%, signal=64%
REACTOME_PHASE_0_RAPID_DEPOLARISATION	REACTOME_PHASE_0_RAPID_DEPOLARISATION		42	0.648875	1.40141	0.0303644	0.117237	1	8039	tags=52%, list=15%, signal=61%
MULLIGHAN_NPM1_SIGNATURE_3_DN	MULLIGHAN_NPM1_SIGNATURE_3_DN		160	0.57227	1.40122	0.0166667	0.117413	1	9386	tags=49%, list=17%, signal=59%
ANDERSEN_CHOLANGIOCARCINOMA_CLASS1	ANDERSEN_CHOLANGIOCARCINOMA_CLASS1		60	0.758832	1.40108	0.0466926	0.117459	1	6710	tags=65%, list=12%, signal=74%
MAINA_VHL_TARGETS_DN	MAINA_VHL_TARGETS_DN		15	0.696129	1.40104	0.0368852	0.117392	1	5876	tags=47%, list=11%, signal=52%
WU_HBX_TARGETS_2_DN	WU_HBX_TARGETS_2_DN		16	0.739863	1.401	0.067623	0.117306	1	6825	tags=63%, list=12%, signal=71%
HERNANDEZ_ABERRANT_MITOSIS_BY_DOCETACEL_2NM_UP	HERNANDEZ_ABERRANT_MITOSIS_BY_DOCETACEL_2NM_UP		73	0.638463	1.4008	0.024	0.117473	1	7654	tags=60%, list=14%, signal=70%
CHANDRAN_METASTASIS_DN	CHANDRAN_METASTASIS_DN		309	0.593786	1.40075	0.0242424	0.117381	1	6181	tags=46%, list=11%, signal=51%
MEISSNER_BRAIN_HCP_WITH_H3K4ME2_AND_H3K27ME3	MEISSNER_BRAIN_HCP_WITH_H3K4ME2_AND_H3K27ME3		59	0.638321	1.4007	0.0218254	0.117332	1	6187	tags=58%, list=11%, signal=65%
QI_PLASMACYTOMA_DN	QI_PLASMACYTOMA_DN		98	0.570771	1.40058	0.0346821	0.117374	1	8997	tags=48%, list=16%, signal=57%
CHEMNITZ_RESPONSE_TO_PROSTAGLANDIN_E2_UP	CHEMNITZ_RESPONSE_TO_PROSTAGLANDIN_E2_UP		145	0.721408	1.40054	0.0222222	0.117299	1	6992	tags=64%, list=13%, signal=73%
SEITZ_NEOPLASTIC_TRANSFORMATION_BY_8P_DELETION_DN	SEITZ_NEOPLASTIC_TRANSFORMATION_BY_8P_DELETION_DN		32	0.651725	1.40046	0.0402299	0.117283	1	8676	tags=66%, list=16%, signal=78%
KORKOLA_EMBRYONIC_CARCINOMA_VS_SEMINOMA_DN	KORKOLA_EMBRYONIC_CARCINOMA_VS_SEMINOMA_DN		25	0.670567	1.40037	0.0411523	0.117282	1	8505	tags=60%, list=15%, signal=71%
KIM_PTEN_TARGETS_UP	KIM_PTEN_TARGETS_UP		18	0.734016	1.40034	0.0469388	0.117185	1	8427	tags=67%, list=15%, signal=79%
WILCOX_RESPONSE_TO_PROGESTERONE_DN	WILCOX_RESPONSE_TO_PROGESTERONE_DN		63	0.674088	1.40029	0.0547945	0.117104	1	6103	tags=51%, list=11%, signal=57%
ALTEMEIER_RESPONSE_TO_LPS_WITH_MECHANICAL_VENTILATION	ALTEMEIER_RESPONSE_TO_LPS_WITH_MECHANICAL_VENTILATION		119	0.726515	1.40029	0.0562249	0.116989	1	5069	tags=57%, list=9%, signal=63%
GAZDA_DIAMOND_BLACKFAN_ANEMIA_PROGENITOR_UP	GAZDA_DIAMOND_BLACKFAN_ANEMIA_PROGENITOR_UP		39	0.645802	1.40016	0.0410678	0.117015	1	8666	tags=54%, list=16%, signal=64%
CHEN_ETV5_TARGETS_SERTOLI	CHEN_ETV5_TARGETS_SERTOLI		25	0.757661	1.3997	0.0517598	0.117508	1	6387	tags=64%, list=12%, signal=72%
KEGG_TYPE_I_DIABETES_MELLITUS	KEGG_TYPE_I_DIABETES_MELLITUS		41	0.808548	1.39968	0.0381356	0.117417	1	8666	tags=80%, list=16%, signal=95%
REACTOME_ADRENALINE_NORADRENALINE_INHIBITS_INSULIN_SECRETION	REACTOME_ADRENALINE_NORADRENALINE_INHIBITS_INSULIN_SECRETION		28	0.649363	1.39953	0.0292969	0.117546	1	7134	tags=43%, list=13%, signal=49%
SARRIO_EPITHELIAL_MESENCHYMAL_TRANSITION_UP	SARRIO_EPITHELIAL_MESENCHYMAL_TRANSITION_UP		175	0.745862	1.39942	0.0299065	0.117584	1	6576	tags=61%, list=12%, signal=69%
CHEOK_RESPONSE_TO_MERCAPTOPURINE_AND_LD_MTX_DN	CHEOK_RESPONSE_TO_MERCAPTOPURINE_AND_LD_MTX_DN		20	0.647578	1.39941	0.0383142	0.117476	1	7475	tags=70%, list=14%, signal=81%
MIKKELSEN_ES_ICP_WITH_H3K27ME3	MIKKELSEN_ES_ICP_WITH_H3K27ME3		43	0.640911	1.39922	0.0221328	0.117602	1	6674	tags=47%, list=12%, signal=53%
TARTE_PLASMA_CELL_VS_B_LYMPHOCYTE_DN	TARTE_PLASMA_CELL_VS_B_LYMPHOCYTE_DN		38	0.73237	1.3992	0.0487805	0.117506	1	7824	tags=66%, list=14%, signal=77%
SA_MMP_CYTOKINE_CONNECTION	SA_MMP_CYTOKINE_CONNECTION		15	0.846817	1.39917	0.0345528	0.117399	1	4687	tags=87%, list=9%, signal=95%
LEE_METASTASIS_AND_ALTERNATIVE_SPLICING_UP	LEE_METASTASIS_AND_ALTERNATIVE_SPLICING_UP		73	0.582073	1.39891	0.0176125	0.117627	1	5048	tags=41%, list=9%, signal=45%
LIANG_HEMATOPOIESIS_STEM_CELL_NUMBER_LARGE_VS_TINY_UP	LIANG_HEMATOPOIESIS_STEM_CELL_NUMBER_LARGE_VS_TINY_UP		41	0.64529	1.39887	0.0476191	0.117561	1	5795	tags=46%, list=11%, signal=52%
BRUINS_UVC_RESPONSE_VIA_TP53_GROUP_D	BRUINS_UVC_RESPONSE_VIA_TP53_GROUP_D		262	0.530642	1.3988	0.00595238	0.117524	1	7346	tags=39%, list=13%, signal=45%
LE_EGR2_TARGETS_UP	LE_EGR2_TARGETS_UP		107	0.74682	1.39871	0.0298507	0.117505	1	5706	tags=63%, list=10%, signal=70%
WOOD_EBV_EBNA1_TARGETS_UP	WOOD_EBV_EBNA1_TARGETS_UP		109	0.560678	1.39858	0.0139721	0.117587	1	7474	tags=40%, list=14%, signal=47%
PID_INTEGRIN5_PATHWAY	PID_INTEGRIN5_PATHWAY		16	0.778147	1.3984	0.0424242	0.117699	1	1564	tags=50%, list=3%, signal=51%
BOYLAN_MULTIPLE_MYELOMA_C_D_DN	BOYLAN_MULTIPLE_MYELOMA_C_D_DN		277	0.641982	1.39836	0.0206612	0.117632	1	6688	tags=54%, list=12%, signal=61%
REACTOME_SIGNALING_BY_PTK6	REACTOME_SIGNALING_BY_PTK6		54	0.580811	1.39833	0.0283976	0.117563	1	9302	tags=52%, list=17%, signal=62%
HUANG_GATA2_TARGETS_DN	HUANG_GATA2_TARGETS_DN		73	0.584304	1.3981	0.00982318	0.11776	1	8011	tags=47%, list=15%, signal=54%
TIAN_TNF_SIGNALING_VIA_NFKB	TIAN_TNF_SIGNALING_VIA_NFKB		25	0.77887	1.39801	0.0711462	0.117759	1	7114	tags=76%, list=13%, signal=87%
HORIUCHI_WTAP_TARGETS_UP	HORIUCHI_WTAP_TARGETS_UP		297	0.605694	1.39786	0.0302419	0.117836	1	6180	tags=44%, list=11%, signal=49%
REACTOME_CARBOXYTERMINAL_POST_TRANSLATIONAL_MODIFICATIONS_OF_TUBULIN	REACTOME_CARBOXYTERMINAL_POST_TRANSLATIONAL_MODIFICATIONS_OF_TUBULIN		42	0.632952	1.39782	0.0305499	0.117757	1	9708	tags=62%, list=18%, signal=75%
SAFFORD_T_LYMPHOCYTE_ANERGY	SAFFORD_T_LYMPHOCYTE_ANERGY		86	0.612506	1.39777	0.0243902	0.117705	1	6442	tags=49%, list=12%, signal=55%
REACTOME_THROMBIN_SIGNALLING_THROUGH_PROTEINASE_ACTIVATED_RECEPTORS_PARS	REACTOME_THROMBIN_SIGNALLING_THROUGH_PROTEINASE_ACTIVATED_RECEPTORS_PARS		32	0.644994	1.39776	0.0481928	0.117585	1	7096	tags=53%, list=13%, signal=61%
GAVIN_PDE3B_TARGETS	GAVIN_PDE3B_TARGETS		22	0.83516	1.39776	0.0325203	0.117463	1	3498	tags=77%, list=6%, signal=82%
BIOCARTA_PTDINS_PATHWAY	BIOCARTA_PTDINS_PATHWAY		23	0.633536	1.3976	0.0571429	0.117558	1	2639	tags=26%, list=5%, signal=27%
MARKEY_RB1_ACUTE_LOF_DN	MARKEY_RB1_ACUTE_LOF_DN		226	0.660479	1.39727	0.0425963	0.117837	1	7240	tags=53%, list=13%, signal=60%
LIM_MAMMARY_LUMINAL_PROGENITOR_UP	LIM_MAMMARY_LUMINAL_PROGENITOR_UP		58	0.631006	1.39726	0.0247423	0.117718	1	4245	tags=47%, list=8%, signal=50%
BIOCARTA_BAD_PATHWAY	BIOCARTA_BAD_PATHWAY		25	0.664663	1.39717	0.0538922	0.117706	1	6343	tags=44%, list=12%, signal=50%
REACTOME_O_GLYCOSYLATION_OF_TSR_DOMAIN_CONTAINING_PROTEINS	REACTOME_O_GLYCOSYLATION_OF_TSR_DOMAIN_CONTAINING_PROTEINS		39	0.737649	1.39707	0.0338645	0.117704	1	5628	tags=62%, list=10%, signal=68%
CROONQUIST_NRAS_VS_STROMAL_STIMULATION_UP	CROONQUIST_NRAS_VS_STROMAL_STIMULATION_UP		41	0.684063	1.39706	0.040404	0.117591	1	5325	tags=51%, list=10%, signal=57%
GENTILE_UV_LOW_DOSE_DN	GENTILE_UV_LOW_DOSE_DN		64	0.670643	1.39694	0.0444915	0.117637	1	5647	tags=52%, list=10%, signal=57%
MCBRYAN_PUBERTAL_TGFB1_TARGETS_DN	MCBRYAN_PUBERTAL_TGFB1_TARGETS_DN		63	0.61432	1.39682	0.022541	0.117654	1	8276	tags=59%, list=15%, signal=69%
WANG_HCP_PROSTATE_CANCER	WANG_HCP_PROSTATE_CANCER		105	0.5511	1.39676	0.0196078	0.117594	1	7700	tags=46%, list=14%, signal=53%
SUNG_METASTASIS_STROMA_UP	SUNG_METASTASIS_STROMA_UP		108	0.630983	1.39671	0.0316832	0.117528	1	7841	tags=52%, list=14%, signal=60%
PID_BCR_5PATHWAY	PID_BCR_5PATHWAY		63	0.662059	1.39664	0.0644491	0.117502	1	8479	tags=52%, list=15%, signal=62%
VANTVEER_BREAST_CANCER_BRCA1_DN	VANTVEER_BREAST_CANCER_BRCA1_DN		47	0.639098	1.3964	0.0419162	0.117695	1	6736	tags=51%, list=12%, signal=58%
PID_NFAT_3PATHWAY	PID_NFAT_3PATHWAY		53	0.60062	1.3963	0.0346939	0.117686	1	8977	tags=51%, list=16%, signal=61%
RODRIGUES_THYROID_CARCINOMA_DN	RODRIGUES_THYROID_CARCINOMA_DN		76	0.636136	1.39629	0.0493827	0.117583	1	7841	tags=51%, list=14%, signal=60%
KOYAMA_SEMA3B_TARGETS_DN	KOYAMA_SEMA3B_TARGETS_DN		355	0.531758	1.39627	0.0019685	0.117494	1	6835	tags=39%, list=12%, signal=45%
WALLACE_PROSTATE_CANCER_RACE_UP	WALLACE_PROSTATE_CANCER_RACE_UP		299	0.766389	1.3961	0.0375	0.117583	1	4332	tags=61%, list=8%, signal=65%
NAKAMURA_METASTASIS_MODEL_DN	NAKAMURA_METASTASIS_MODEL_DN		43	0.643998	1.3961	0.029703	0.117463	1	6520	tags=56%, list=12%, signal=63%
REACTOME_CLATHRIN_MEDIATED_ENDOCYTOSIS	REACTOME_CLATHRIN_MEDIATED_ENDOCYTOSIS		144	0.523455	1.3951	0.0123203	0.118707	1	10152	tags=51%, list=18%, signal=62%
PETROVA_PROX1_TARGETS_UP	PETROVA_PROX1_TARGETS_UP		25	0.769291	1.39497	0.037594	0.118764	1	6257	tags=72%, list=11%, signal=81%
BROWN_MYELOID_CELL_DEVELOPMENT_UP	BROWN_MYELOID_CELL_DEVELOPMENT_UP		160	0.642938	1.39493	0.0415842	0.118704	1	3721	tags=43%, list=7%, signal=45%
MANALO_HYPOXIA_UP	MANALO_HYPOXIA_UP		203	0.625283	1.39486	0.0368852	0.118656	1	6146	tags=51%, list=11%, signal=57%
HOLLEMAN_VINCRISTINE_RESISTANCE_B_ALL_UP	HOLLEMAN_VINCRISTINE_RESISTANCE_B_ALL_UP		39	0.640823	1.39484	0.0452675	0.118562	1	8229	tags=49%, list=15%, signal=57%
KEGG_CALCIUM_SIGNALING_PATHWAY	KEGG_CALCIUM_SIGNALING_PATHWAY		177	0.581774	1.39484	0.0120968	0.118445	1	6420	tags=40%, list=12%, signal=45%
REACTOME_EPHB_MEDIATED_FORWARD_SIGNALING	REACTOME_EPHB_MEDIATED_FORWARD_SIGNALING		42	0.60443	1.39475	0.0456432	0.118449	1	10178	tags=62%, list=18%, signal=76%
LUI_THYROID_CANCER_CLUSTER_4	LUI_THYROID_CANCER_CLUSTER_4		19	0.882357	1.39462	0.0201207	0.11849	1	3575	tags=79%, list=6%, signal=84%
ROSS_AML_WITH_MLL_FUSIONS	ROSS_AML_WITH_MLL_FUSIONS		80	0.593221	1.39436	0.0177866	0.118711	1	7726	tags=48%, list=14%, signal=55%
ONDER_CDH1_SIGNALING_VIA_CTNNB1	ONDER_CDH1_SIGNALING_VIA_CTNNB1		84	0.688342	1.39432	0.0419162	0.118649	1	6231	tags=60%, list=11%, signal=67%
THEILGAARD_NEUTROPHIL_AT_SKIN_WOUND_DN	THEILGAARD_NEUTROPHIL_AT_SKIN_WOUND_DN		225	0.567947	1.39422	0.035343	0.118655	1	8290	tags=45%, list=15%, signal=53%
REACTOME_PLATELET_CALCIUM_HOMEOSTASIS	REACTOME_PLATELET_CALCIUM_HOMEOSTASIS		28	0.647595	1.39358	0.0195312	0.119388	1	5707	tags=46%, list=10%, signal=52%
JOHNSTONE_PARVB_TARGETS_1_DN	JOHNSTONE_PARVB_TARGETS_1_DN		59	0.675631	1.39303	0.0462777	0.11999	1	8238	tags=63%, list=15%, signal=74%
EHRLICH_ICF_SYNDROM_DN	EHRLICH_ICF_SYNDROM_DN		17	0.801242	1.39298	0.0576132	0.119923	1	10189	tags=88%, list=18%, signal=108%
BIOCARTA_HIF_PATHWAY	BIOCARTA_HIF_PATHWAY		15	0.717965	1.39278	0.0846774	0.120071	1	7682	tags=47%, list=14%, signal=54%
BIOCARTA_GPCR_PATHWAY	BIOCARTA_GPCR_PATHWAY		30	0.618829	1.39238	0.0527383	0.120443	1	8120	tags=43%, list=15%, signal=51%
REACTOME_INTERFERON_GAMMA_SIGNALING	REACTOME_INTERFERON_GAMMA_SIGNALING		91	0.690215	1.39236	0.0557769	0.12035	1	10056	tags=64%, list=18%, signal=78%
GAUSSMANN_MLL_AF4_FUSION_TARGETS_G_UP	GAUSSMANN_MLL_AF4_FUSION_TARGETS_G_UP		242	0.547929	1.39235	0.00621118	0.120236	1	8817	tags=50%, list=16%, signal=59%
REACTOME_DISEASES_OF_GLYCOSYLATION	REACTOME_DISEASES_OF_GLYCOSYLATION		143	0.59845	1.39223	0.0378486	0.12027	1	5628	tags=44%, list=10%, signal=49%
TOMLINS_PROSTATE_CANCER_DN	TOMLINS_PROSTATE_CANCER_DN		39	0.711171	1.39221	0.0672098	0.120187	1	7133	tags=62%, list=13%, signal=71%
HOLLMANN_APOPTOSIS_VIA_CD40_UP	HOLLMANN_APOPTOSIS_VIA_CD40_UP		202	0.563671	1.39217	0.0314961	0.120101	1	7283	tags=45%, list=13%, signal=52%
MUELLER_COMMON_TARGETS_OF_AML_FUSIONS_DN	MUELLER_COMMON_TARGETS_OF_AML_FUSIONS_DN		33	0.614176	1.39212	0.0336634	0.120042	1	7338	tags=39%, list=13%, signal=45%
PETRETTO_CARDIAC_HYPERTROPHY	PETRETTO_CARDIAC_HYPERTROPHY		34	0.747744	1.39205	0.0671937	0.120024	1	5395	tags=62%, list=10%, signal=68%
BEIER_GLIOMA_STEM_CELL_DN	BEIER_GLIOMA_STEM_CELL_DN		66	0.628055	1.39198	0.0371134	0.119975	1	6796	tags=53%, list=12%, signal=60%
MULLIGHAN_NPM1_MUTATED_SIGNATURE_1_DN	MULLIGHAN_NPM1_MUTATED_SIGNATURE_1_DN		124	0.55788	1.39198	0.0245902	0.119857	1	9739	tags=49%, list=18%, signal=60%
PID_ERBB1_INTERNALIZATION_PATHWAY	PID_ERBB1_INTERNALIZATION_PATHWAY		41	0.612341	1.3919	0.0542798	0.119841	1	10178	tags=51%, list=18%, signal=63%
THUM_SYSTOLIC_HEART_FAILURE_UP	THUM_SYSTOLIC_HEART_FAILURE_UP		423	0.620856	1.39175	0.0375783	0.119955	1	6498	tags=44%, list=12%, signal=50%
BIOCARTA_MAPK_PATHWAY	BIOCARTA_MAPK_PATHWAY		81	0.567788	1.3913	0.0285132	0.120445	1	9059	tags=52%, list=16%, signal=62%
REACTOME_RHO_GTPASES_ACTIVATE_ROCKS	REACTOME_RHO_GTPASES_ACTIVATE_ROCKS		19	0.66294	1.39117	0.0650096	0.12048	1	8698	tags=58%, list=16%, signal=69%
NABA_CORE_MATRISOME	NABA_CORE_MATRISOME		269	0.662509	1.39081	0.0428571	0.120807	1	6280	tags=52%, list=11%, signal=58%
MCBRYAN_PUBERTAL_TGFB1_TARGETS_UP	MCBRYAN_PUBERTAL_TGFB1_TARGETS_UP		165	0.614786	1.39061	0.034	0.120968	1	6731	tags=48%, list=12%, signal=54%
STEIN_ESRRA_TARGETS_RESPONSIVE_TO_ESTROGEN_UP	STEIN_ESRRA_TARGETS_RESPONSIVE_TO_ESTROGEN_UP		30	0.633708	1.39056	0.0397727	0.120914	1	9538	tags=57%, list=17%, signal=68%
KIM_WT1_TARGETS_12HR_DN	KIM_WT1_TARGETS_12HR_DN		212	0.540827	1.39051	0.0229446	0.120855	1	7333	tags=39%, list=13%, signal=44%
PID_RHOA_PATHWAY	PID_RHOA_PATHWAY		44	0.608246	1.39016	0.0396825	0.121163	1	9444	tags=57%, list=17%, signal=69%
LEE_INTRATHYMIC_T_PROGENITOR	LEE_INTRATHYMIC_T_PROGENITOR		20	0.692832	1.39007	0.0380762	0.121177	1	4296	tags=50%, list=8%, signal=54%
WIELAND_UP_BY_HBV_INFECTION	WIELAND_UP_BY_HBV_INFECTION		101	0.811916	1.39007	0.0466531	0.121058	1	5172	tags=68%, list=9%, signal=75%
BOYAULT_LIVER_CANCER_SUBCLASS_G23_UP	BOYAULT_LIVER_CANCER_SUBCLASS_G23_UP		51	0.772755	1.38988	0.0552486	0.121174	1	8455	tags=71%, list=15%, signal=83%
LENAOUR_DENDRITIC_CELL_MATURATION_UP	LENAOUR_DENDRITIC_CELL_MATURATION_UP		114	0.638303	1.38982	0.0301205	0.121134	1	4293	tags=50%, list=8%, signal=54%
VILLANUEVA_LIVER_CANCER_KRT19_UP	VILLANUEVA_LIVER_CANCER_KRT19_UP		168	0.781626	1.38953	0.0563107	0.121423	1	7708	tags=74%, list=14%, signal=86%
GAUSSMANN_MLL_AF4_FUSION_TARGETS_A_UP	GAUSSMANN_MLL_AF4_FUSION_TARGETS_A_UP		191	0.578617	1.38928	0.0220441	0.121639	1	7952	tags=47%, list=14%, signal=55%
KLEIN_PRIMARY_EFFUSION_LYMPHOMA_DN	KLEIN_PRIMARY_EFFUSION_LYMPHOMA_DN		57	0.719625	1.38893	0.0419287	0.121989	1	8369	tags=79%, list=15%, signal=93%
PID_GLYPICAN_1PATHWAY	PID_GLYPICAN_1PATHWAY		27	0.720061	1.38883	0.0448065	0.122041	1	2359	tags=48%, list=4%, signal=50%
HELLER_HDAC_TARGETS_SILENCED_BY_METHYLATION_DN	HELLER_HDAC_TARGETS_SILENCED_BY_METHYLATION_DN		275	0.577394	1.38877	0.0177515	0.121997	1	7303	tags=46%, list=13%, signal=53%
KEGG_LONG_TERM_DEPRESSION	KEGG_LONG_TERM_DEPRESSION		70	0.57752	1.38857	0.0225873	0.12216	1	8260	tags=43%, list=15%, signal=50%
ZHANG_ANTIVIRAL_RESPONSE_TO_RIBAVIRIN_DN	ZHANG_ANTIVIRAL_RESPONSE_TO_RIBAVIRIN_DN		46	0.664423	1.38844	0.0541082	0.122174	1	9059	tags=65%, list=16%, signal=78%
SEKI_INFLAMMATORY_RESPONSE_LPS_UP	SEKI_INFLAMMATORY_RESPONSE_LPS_UP		76	0.707959	1.38839	0.0745968	0.122104	1	7417	tags=64%, list=13%, signal=74%
SHIN_B_CELL_LYMPHOMA_CLUSTER_9	SHIN_B_CELL_LYMPHOMA_CLUSTER_9		19	0.72433	1.38836	0.0530612	0.122037	1	9267	tags=79%, list=17%, signal=95%
PID_PTP1B_PATHWAY	PID_PTP1B_PATHWAY		52	0.640203	1.38831	0.0505263	0.121985	1	5257	tags=40%, list=10%, signal=45%
TRAYNOR_RETT_SYNDROM_UP	TRAYNOR_RETT_SYNDROM_UP		40	0.671083	1.38828	0.0524194	0.121917	1	5771	tags=52%, list=10%, signal=59%
REACTOME_SHC_MEDIATED_CASCADE_FGFR1	REACTOME_SHC_MEDIATED_CASCADE_FGFR1		21	0.648556	1.3881	0.0266393	0.122039	1	10178	tags=52%, list=18%, signal=64%
PID_PI3KCI_PATHWAY	PID_PI3KCI_PATHWAY		48	0.685893	1.38717	0.0584551	0.123123	1	9636	tags=60%, list=17%, signal=73%
MARKEY_RB1_CHRONIC_LOF_UP	MARKEY_RB1_CHRONIC_LOF_UP		111	0.615796	1.38714	0.0222222	0.123044	1	6754	tags=55%, list=12%, signal=63%
PID_FGF_PATHWAY	PID_FGF_PATHWAY		55	0.609048	1.38712	0.0386179	0.12294	1	5771	tags=36%, list=10%, signal=41%
SESTO_RESPONSE_TO_UV_C3	SESTO_RESPONSE_TO_UV_C3		19	0.744516	1.38693	0.0838446	0.12308	1	2781	tags=47%, list=5%, signal=50%
BERTUCCI_MEDULLARY_VS_DUCTAL_BREAST_CANCER_UP	BERTUCCI_MEDULLARY_VS_DUCTAL_BREAST_CANCER_UP		202	0.609076	1.38668	0.038	0.123277	1	6898	tags=50%, list=13%, signal=57%
MARTIN_VIRAL_GPCR_SIGNALING_DN	MARTIN_VIRAL_GPCR_SIGNALING_DN		49	0.562234	1.38652	0.01222	0.123393	1	6916	tags=37%, list=13%, signal=42%
REACTOME_TNFR2_NON_CANONICAL_NF_KB_PATHWAY	REACTOME_TNFR2_NON_CANONICAL_NF_KB_PATHWAY		101	0.605669	1.38649	0.0558767	0.123316	1	9063	tags=46%, list=16%, signal=54%
NAKAYAMA_SOFT_TISSUE_TUMORS_PCA1_UP	NAKAYAMA_SOFT_TISSUE_TUMORS_PCA1_UP		81	0.839502	1.38633	0.0375	0.123422	1	4082	tags=78%, list=7%, signal=84%
NATSUME_RESPONSE_TO_INTERFERON_BETA_UP	NATSUME_RESPONSE_TO_INTERFERON_BETA_UP		70	0.578323	1.38632	0.0282258	0.123325	1	7234	tags=47%, list=13%, signal=54%
WANG_NEOPLASTIC_TRANSFORMATION_BY_CCND1_MYC	WANG_NEOPLASTIC_TRANSFORMATION_BY_CCND1_MYC		22	0.714578	1.3862	0.0471311	0.12335	1	5532	tags=55%, list=10%, signal=61%
HADDAD_B_LYMPHOCYTE_PROGENITOR	HADDAD_B_LYMPHOCYTE_PROGENITOR		272	0.58884	1.38615	0.0305499	0.123292	1	8192	tags=49%, list=15%, signal=57%
REACTOME_N_GLYCAN_ANTENNAE_ELONGATION	REACTOME_N_GLYCAN_ANTENNAE_ELONGATION		15	0.679674	1.3861	0.0512821	0.123249	1	7207	tags=53%, list=13%, signal=61%
BROWNE_HCMV_INFECTION_48HR_DN	BROWNE_HCMV_INFECTION_48HR_DN		479	0.541518	1.38604	0.00811359	0.123226	1	7010	tags=42%, list=13%, signal=48%
GARGALOVIC_RESPONSE_TO_OXIDIZED_PHOSPHOLIPIDS_GREEN_DN	GARGALOVIC_RESPONSE_TO_OXIDIZED_PHOSPHOLIPIDS_GREEN_DN		23	0.656436	1.38589	0.0344168	0.123318	1	7789	tags=48%, list=14%, signal=56%
KEGG_ERBB_SIGNALING_PATHWAY	KEGG_ERBB_SIGNALING_PATHWAY		87	0.564106	1.38562	0.0191489	0.123565	1	8616	tags=43%, list=16%, signal=50%
LEIN_LOCALIZED_TO_PROXIMAL_DENDRITES	LEIN_LOCALIZED_TO_PROXIMAL_DENDRITES		37	0.59813	1.38546	0.0215686	0.123718	1	8064	tags=51%, list=15%, signal=60%
MULLIGHAN_MLL_SIGNATURE_2_UP	MULLIGHAN_MLL_SIGNATURE_2_UP		419	0.550116	1.38542	0.0176125	0.123661	1	6886	tags=38%, list=12%, signal=44%
KEGG_HEDGEHOG_SIGNALING_PATHWAY	KEGG_HEDGEHOG_SIGNALING_PATHWAY		56	0.633663	1.38531	0.0393375	0.123683	1	7943	tags=52%, list=14%, signal=60%
REACTOME_AGGREPHAGY	REACTOME_AGGREPHAGY		42	0.592519	1.38531	0.0383065	0.123569	1	9037	tags=55%, list=16%, signal=65%
PID_RHOA_REG_PATHWAY	PID_RHOA_REG_PATHWAY		46	0.673038	1.38514	0.0526316	0.123678	1	5090	tags=46%, list=9%, signal=50%
COULOUARN_TEMPORAL_TGFB1_SIGNATURE_UP	COULOUARN_TEMPORAL_TGFB1_SIGNATURE_UP		108	0.611294	1.38509	0.0529412	0.123646	1	7788	tags=48%, list=14%, signal=56%
JAEGER_METASTASIS_UP	JAEGER_METASTASIS_UP		44	0.673298	1.38501	0.0298507	0.123604	1	4134	tags=48%, list=8%, signal=52%
ODONNELL_TFRC_TARGETS_UP	ODONNELL_TFRC_TARGETS_UP		411	0.537251	1.38493	0.00826446	0.123593	1	7913	tags=42%, list=14%, signal=49%
REACTOME_TRANSPORT_OF_INORGANIC_CATIONS_ANIONS_AND_AMINO_ACIDS_OLIGOPEPTIDES	REACTOME_TRANSPORT_OF_INORGANIC_CATIONS_ANIONS_AND_AMINO_ACIDS_OLIGOPEPTIDES		106	0.567071	1.38487	0.0221328	0.123561	1	5707	tags=42%, list=10%, signal=46%
PID_TNF_PATHWAY	PID_TNF_PATHWAY		46	0.606272	1.38482	0.060241	0.123493	1	9059	tags=59%, list=16%, signal=70%
PEART_HDAC_PROLIFERATION_CLUSTER_DN	PEART_HDAC_PROLIFERATION_CLUSTER_DN		74	0.634315	1.38477	0.0555556	0.123448	1	8051	tags=47%, list=15%, signal=55%
BIOCARTA_NO2IL12_PATHWAY	BIOCARTA_NO2IL12_PATHWAY		16	0.902146	1.38461	0.0338645	0.123518	1	4273	tags=81%, list=8%, signal=88%
RUTELLA_RESPONSE_TO_HGF_VS_CSF2RB_AND_IL4_UP	RUTELLA_RESPONSE_TO_HGF_VS_CSF2RB_AND_IL4_UP		405	0.608202	1.3846	0.0410959	0.123411	1	7590	tags=52%, list=14%, signal=60%
LIN_NPAS4_TARGETS_DN	LIN_NPAS4_TARGETS_DN		68	0.586988	1.38427	0.0218254	0.123728	1	8292	tags=49%, list=15%, signal=57%
GAUSSMANN_MLL_AF4_FUSION_TARGETS_E_UP	GAUSSMANN_MLL_AF4_FUSION_TARGETS_E_UP		97	0.639819	1.38397	0.0437376	0.12397	1	4888	tags=46%, list=9%, signal=51%
CORRE_MULTIPLE_MYELOMA_UP	CORRE_MULTIPLE_MYELOMA_UP		73	0.634971	1.38393	0.0262097	0.1239	1	6648	tags=58%, list=12%, signal=65%
WANG_MLL_TARGETS	WANG_MLL_TARGETS		289	0.610126	1.38391	0.0202429	0.123797	1	6426	tags=55%, list=12%, signal=62%
XU_GH1_AUTOCRINE_TARGETS_UP	XU_GH1_AUTOCRINE_TARGETS_UP	xu_gh1_autocrine_targets_up	189	0.515405	1.38389	0	0.123713	1	8747	tags=39%, list=16%, signal=46%
ASTON_MAJOR_DEPRESSIVE_DISORDER_DN	ASTON_MAJOR_DEPRESSIVE_DISORDER_DN		158	0.551708	1.38365	0.011976	0.123889	1	9349	tags=48%, list=17%, signal=58%
BOHN_PRIMARY_IMMUNODEFICIENCY_SYNDROM_DN	BOHN_PRIMARY_IMMUNODEFICIENCY_SYNDROM_DN		38	0.670382	1.38338	0.0620155	0.124145	1	6613	tags=61%, list=12%, signal=69%
GENTLES_LEUKEMIC_STEM_CELL_DN	GENTLES_LEUKEMIC_STEM_CELL_DN		19	0.75652	1.38324	0.0803738	0.124232	1	7019	tags=58%, list=13%, signal=66%
BROWNE_HCMV_INFECTION_30MIN_DN	BROWNE_HCMV_INFECTION_30MIN_DN		142	0.539108	1.38317	0.01002	0.124213	1	7040	tags=41%, list=13%, signal=47%
BIOCARTA_AGR_PATHWAY	BIOCARTA_AGR_PATHWAY		33	0.635451	1.38306	0.0378151	0.124249	1	8685	tags=61%, list=16%, signal=72%
PID_CASPASE_PATHWAY	PID_CASPASE_PATHWAY		51	0.590652	1.38301	0.0358566	0.124203	1	4776	tags=37%, list=9%, signal=41%
SIMBULAN_PARP1_TARGETS_UP	SIMBULAN_PARP1_TARGETS_UP		29	0.735072	1.38295	0.0721649	0.124195	1	5048	tags=55%, list=9%, signal=61%
DARWICHE_PAPILLOMA_RISK_LOW_UP	DARWICHE_PAPILLOMA_RISK_LOW_UP		159	0.528498	1.38279	0.0135135	0.124307	1	8855	tags=38%, list=16%, signal=46%
LUI_THYROID_CANCER_CLUSTER_1	LUI_THYROID_CANCER_CLUSTER_1		50	0.612457	1.3826	0.039916	0.124457	1	9286	tags=52%, list=17%, signal=62%
VETTER_TARGETS_OF_PRKCA_AND_ETS1_DN	VETTER_TARGETS_OF_PRKCA_AND_ETS1_DN		16	0.729652	1.38252	0.0550098	0.124415	1	5027	tags=50%, list=9%, signal=55%
SMID_BREAST_CANCER_LUMINAL_A_DN	SMID_BREAST_CANCER_LUMINAL_A_DN		18	0.884423	1.38246	0.0192678	0.124365	1	4155	tags=83%, list=8%, signal=90%
GAURNIER_PSMD4_TARGETS	GAURNIER_PSMD4_TARGETS		70	0.772829	1.38225	0.0677618	0.12454	1	7005	tags=70%, list=13%, signal=80%
SHIPP_DLBCL_VS_FOLLICULAR_LYMPHOMA_UP	SHIPP_DLBCL_VS_FOLLICULAR_LYMPHOMA_UP		45	0.707474	1.38214	0.0542056	0.124578	1	4224	tags=36%, list=8%, signal=38%
REACTOME_NEGATIVE_REGULATION_OF_FGFR2_SIGNALING	REACTOME_NEGATIVE_REGULATION_OF_FGFR2_SIGNALING		34	0.597469	1.38212	0.0334029	0.124481	1	8771	tags=38%, list=16%, signal=45%
BHAT_ESR1_TARGETS_VIA_AKT1_UP	BHAT_ESR1_TARGETS_VIA_AKT1_UP		279	0.548872	1.382	0.0161943	0.124529	1	6335	tags=41%, list=11%, signal=46%
HUMMEL_BURKITTS_LYMPHOMA_DN	HUMMEL_BURKITTS_LYMPHOMA_DN		15	0.759062	1.38188	0.0630252	0.124577	1	5075	tags=53%, list=9%, signal=59%
KEGG_PRIMARY_IMMUNODEFICIENCY	KEGG_PRIMARY_IMMUNODEFICIENCY		35	0.801972	1.38186	0.0403226	0.124488	1	4273	tags=63%, list=8%, signal=68%
MIKKELSEN_IPS_ICP_WITH_H3K27ME3	MIKKELSEN_IPS_ICP_WITH_H3K27ME3		55	0.583098	1.38182	0.0214008	0.124436	1	3074	tags=29%, list=6%, signal=31%
GRANDVAUX_IRF3_TARGETS_DN	GRANDVAUX_IRF3_TARGETS_DN		18	0.7227	1.38168	0.0481172	0.124501	1	3721	tags=56%, list=7%, signal=60%
LIEN_BREAST_CARCINOMA_METAPLASTIC	LIEN_BREAST_CARCINOMA_METAPLASTIC		33	0.783067	1.38143	0.0625	0.124772	1	4403	tags=67%, list=8%, signal=72%
ZHANG_PROLIFERATING_VS_QUIESCENT	ZHANG_PROLIFERATING_VS_QUIESCENT		49	0.585571	1.38139	0.0606618	0.12472	1	4343	tags=29%, list=8%, signal=31%
KUROZUMI_RESPONSE_TO_ONCOCYTIC_VIRUS	KUROZUMI_RESPONSE_TO_ONCOCYTIC_VIRUS		44	0.797615	1.38133	0.033543	0.12469	1	4687	tags=68%, list=9%, signal=74%
BIOCARTA_RAC1_PATHWAY	BIOCARTA_RAC1_PATHWAY		21	0.714925	1.38127	0.0469388	0.124663	1	7603	tags=62%, list=14%, signal=72%
REACTOME_ACYL_CHAIN_REMODELLING_OF_PG	REACTOME_ACYL_CHAIN_REMODELLING_OF_PG		18	0.669148	1.38126	0.0462777	0.124553	1	5807	tags=39%, list=11%, signal=43%
SCHLOSSER_SERUM_RESPONSE_UP	SCHLOSSER_SERUM_RESPONSE_UP		125	0.55049	1.38095	0.0309278	0.12485	1	5324	tags=32%, list=10%, signal=35%
VECCHI_GASTRIC_CANCER_EARLY_UP	VECCHI_GASTRIC_CANCER_EARLY_UP		431	0.65617	1.3809	0.0245747	0.124807	1	7484	tags=52%, list=14%, signal=59%
AZARE_NEOPLASTIC_TRANSFORMATION_BY_STAT3_UP	AZARE_NEOPLASTIC_TRANSFORMATION_BY_STAT3_UP		125	0.630153	1.38082	0.0383838	0.124782	1	8117	tags=56%, list=15%, signal=66%
PID_MAPK_TRK_PATHWAY	PID_MAPK_TRK_PATHWAY		34	0.600519	1.38045	0.046748	0.125087	1	9278	tags=53%, list=17%, signal=64%
LE_NEURONAL_DIFFERENTIATION_UP	LE_NEURONAL_DIFFERENTIATION_UP		18	0.691045	1.3803	0.038055	0.125167	1	3868	tags=50%, list=7%, signal=54%
BUCKANOVICH_T_LYMPHOCYTE_HOMING_ON_TUMOR_UP	BUCKANOVICH_T_LYMPHOCYTE_HOMING_ON_TUMOR_UP		22	0.683596	1.38018	0.0527383	0.125231	1	8822	tags=68%, list=16%, signal=81%
GROSS_HYPOXIA_VIA_ELK3_DN	GROSS_HYPOXIA_VIA_ELK3_DN		151	0.621183	1.38018	0.0409836	0.125117	1	8539	tags=54%, list=15%, signal=63%
LEIN_PONS_MARKERS	LEIN_PONS_MARKERS		90	0.531246	1.37981	0.00788955	0.125473	1	8505	tags=46%, list=15%, signal=54%
FOSTER_TOLERANT_MACROPHAGE_UP	FOSTER_TOLERANT_MACROPHAGE_UP		165	0.599817	1.37937	0.0377734	0.125966	1	6137	tags=45%, list=11%, signal=51%
PHESSE_TARGETS_OF_APC_AND_MBD2_UP	PHESSE_TARGETS_OF_APC_AND_MBD2_UP		17	0.65139	1.37934	0.0466531	0.125896	1	10378	tags=76%, list=19%, signal=94%
BIOCARTA_STATHMIN_PATHWAY	BIOCARTA_STATHMIN_PATHWAY		20	0.757742	1.37925	0.0546559	0.125889	1	7924	tags=65%, list=14%, signal=76%
MIKKELSEN_ES_HCP_WITH_H3K27ME3	MIKKELSEN_ES_HCP_WITH_H3K27ME3		40	0.654008	1.37919	0.0472279	0.125863	1	10696	tags=63%, list=19%, signal=77%
KEGG_WNT_SIGNALING_PATHWAY	KEGG_WNT_SIGNALING_PATHWAY		150	0.565125	1.37877	0.0284553	0.126255	1	6560	tags=33%, list=12%, signal=37%
REACTOME_ONCOGENIC_MAPK_SIGNALING	REACTOME_ONCOGENIC_MAPK_SIGNALING		72	0.555276	1.37844	0.0343434	0.126612	1	9727	tags=47%, list=18%, signal=57%
WEI_MIR34A_TARGETS	WEI_MIR34A_TARGETS		146	0.580803	1.37828	0.044	0.126696	1	6286	tags=40%, list=11%, signal=45%
TONKS_TARGETS_OF_RUNX1_RUNX1T1_FUSION_SUSTAINED_IN_MONOCYTE_UP	TONKS_TARGETS_OF_RUNX1_RUNX1T1_FUSION_SUSTAINED_IN_MONOCYTE_UP		21	0.679171	1.37803	0.0569106	0.126898	1	6257	tags=48%, list=11%, signal=54%
FRIDMAN_IMMORTALIZATION_DN	FRIDMAN_IMMORTALIZATION_DN		31	0.713828	1.37768	0.0794297	0.127276	1	8506	tags=65%, list=15%, signal=76%
GAUSSMANN_MLL_AF4_FUSION_TARGETS_F_UP	GAUSSMANN_MLL_AF4_FUSION_TARGETS_F_UP		179	0.61616	1.37757	0.036961	0.127338	1	7579	tags=53%, list=14%, signal=61%
TARTE_PLASMA_CELL_VS_PLASMABLAST_UP	TARTE_PLASMA_CELL_VS_PLASMABLAST_UP		393	0.566748	1.37747	0.0206186	0.127356	1	6021	tags=40%, list=11%, signal=45%
MORI_MATURE_B_LYMPHOCYTE_UP	MORI_MATURE_B_LYMPHOCYTE_UP		94	0.660732	1.37741	0.0492813	0.127321	1	8134	tags=57%, list=15%, signal=67%
PID_ARF6_TRAFFICKING_PATHWAY	PID_ARF6_TRAFFICKING_PATHWAY		49	0.613154	1.37739	0.0605428	0.127239	1	5928	tags=39%, list=11%, signal=43%
SCHRAETS_MLL_TARGETS_DN	SCHRAETS_MLL_TARGETS_DN		31	0.686786	1.37718	0.0685714	0.127406	1	6235	tags=61%, list=11%, signal=69%
REACTOME_SYNDECAN_INTERACTIONS	REACTOME_SYNDECAN_INTERACTIONS		27	0.719383	1.37717	0.0747126	0.127297	1	4829	tags=52%, list=9%, signal=57%
KOINUMA_COLON_CANCER_MSI_UP	KOINUMA_COLON_CANCER_MSI_UP		16	0.721856	1.37703	0.0714286	0.127374	1	5141	tags=38%, list=9%, signal=41%
MATTIOLI_MGUS_VS_PCL	MATTIOLI_MGUS_VS_PCL		127	0.613425	1.37693	0.0567515	0.127401	1	7993	tags=46%, list=15%, signal=53%
SMIRNOV_RESPONSE_TO_IR_2HR_UP	SMIRNOV_RESPONSE_TO_IR_2HR_UP		52	0.640545	1.37688	0.0501044	0.127332	1	5516	tags=42%, list=10%, signal=47%
SARTIPY_BLUNTED_BY_INSULIN_RESISTANCE_UP	SARTIPY_BLUNTED_BY_INSULIN_RESISTANCE_UP		17	0.752045	1.37649	0.0784314	0.127715	1	4459	tags=47%, list=8%, signal=51%
JISON_SICKLE_CELL_DISEASE_UP	JISON_SICKLE_CELL_DISEASE_UP		180	0.598217	1.37645	0.0380228	0.127657	1	8468	tags=50%, list=15%, signal=59%
REACTOME_COOPERATION_OF_PREFOLDIN_AND_TRIC_CCT_IN_ACTIN_AND_TUBULIN_FOLDING	REACTOME_COOPERATION_OF_PREFOLDIN_AND_TRIC_CCT_IN_ACTIN_AND_TUBULIN_FOLDING		33	0.64488	1.37615	0.0797665	0.127967	1	9422	tags=61%, list=17%, signal=73%
MARTORIATI_MDM4_TARGETS_NEUROEPITHELIUM_UP	MARTORIATI_MDM4_TARGETS_NEUROEPITHELIUM_UP		174	0.533457	1.37563	0.00948767	0.128552	1	7290	tags=43%, list=13%, signal=49%
PID_IL27_PATHWAY	PID_IL27_PATHWAY		26	0.745454	1.37558	0.0516529	0.128492	1	5771	tags=62%, list=10%, signal=69%
COLIN_PILOCYTIC_ASTROCYTOMA_VS_GLIOBLASTOMA_DN	COLIN_PILOCYTIC_ASTROCYTOMA_VS_GLIOBLASTOMA_DN		28	0.645477	1.37552	0.0596421	0.128472	1	6970	tags=43%, list=13%, signal=49%
GARGALOVIC_RESPONSE_TO_OXIDIZED_PHOSPHOLIPIDS_YELLOW_DN	GARGALOVIC_RESPONSE_TO_OXIDIZED_PHOSPHOLIPIDS_YELLOW_DN		23	0.621142	1.37529	0.0381679	0.128694	1	4965	tags=48%, list=9%, signal=53%
MOREAUX_B_LYMPHOCYTE_MATURATION_BY_TACI_UP	MOREAUX_B_LYMPHOCYTE_MATURATION_BY_TACI_UP		85	0.569089	1.37521	0.0204082	0.12866	1	6323	tags=47%, list=11%, signal=53%
BURTON_ADIPOGENESIS_2	BURTON_ADIPOGENESIS_2		71	0.596156	1.37457	0.0526316	0.129395	1	6689	tags=51%, list=12%, signal=58%
HUANG_GATA2_TARGETS_UP	HUANG_GATA2_TARGETS_UP		146	0.618782	1.37457	0.055102	0.129282	1	7290	tags=50%, list=13%, signal=57%
WORSCHECH_TUMOR_EVASION_AND_TOLEROGENICITY_UP	WORSCHECH_TUMOR_EVASION_AND_TOLEROGENICITY_UP		32	0.674883	1.37425	0.0603622	0.129583	1	6368	tags=50%, list=12%, signal=56%
PHONG_TNF_TARGETS_UP	PHONG_TNF_TARGETS_UP		63	0.72719	1.37423	0.0746888	0.129492	1	7646	tags=63%, list=14%, signal=74%
REACTOME_SURFACTANT_METABOLISM	REACTOME_SURFACTANT_METABOLISM		30	0.669789	1.37414	0.0604752	0.129479	1	6615	tags=53%, list=12%, signal=61%
HANSON_HRAS_SIGNALING_VIA_NFKB	HANSON_HRAS_SIGNALING_VIA_NFKB		21	0.685028	1.37411	0.0584677	0.129401	1	5132	tags=52%, list=9%, signal=58%
LEE_SP4_THYMOCYTE	LEE_SP4_THYMOCYTE		15	0.757285	1.37406	0.0764331	0.129352	1	1661	tags=40%, list=3%, signal=41%
HASLINGER_B_CLL_WITH_13Q14_DELETION	HASLINGER_B_CLL_WITH_13Q14_DELETION		24	0.667969	1.37402	0.0609756	0.129277	1	2132	tags=42%, list=4%, signal=43%
PID_EPHA_FWDPATHWAY	PID_EPHA_FWDPATHWAY		34	0.670785	1.37392	0.060166	0.129289	1	4672	tags=47%, list=8%, signal=51%
SENGUPTA_EBNA1_ANTICORRELATED	SENGUPTA_EBNA1_ANTICORRELATED		151	0.561657	1.37378	0.0245902	0.129366	1	7794	tags=45%, list=14%, signal=52%
REACTOME_THE_NLRP3_INFLAMMASOME	REACTOME_THE_NLRP3_INFLAMMASOME		15	0.709146	1.37374	0.0856574	0.129311	1	6368	tags=53%, list=12%, signal=60%
DUTTA_APOPTOSIS_VIA_NFKB	DUTTA_APOPTOSIS_VIA_NFKB		31	0.647334	1.37347	0.0530612	0.129572	1	5035	tags=45%, list=9%, signal=50%
HOELZEL_NF1_TARGETS_DN	HOELZEL_NF1_TARGETS_DN		117	0.627137	1.37341	0.0471311	0.129547	1	7729	tags=56%, list=14%, signal=64%
GARGALOVIC_RESPONSE_TO_OXIDIZED_PHOSPHOLIPIDS_GREY_UP	GARGALOVIC_RESPONSE_TO_OXIDIZED_PHOSPHOLIPIDS_GREY_UP		18	0.707896	1.3731	0.0789474	0.129839	1	5381	tags=50%, list=10%, signal=55%
BOSCO_TH1_CYTOTOXIC_MODULE	BOSCO_TH1_CYTOTOXIC_MODULE		113	0.716528	1.37309	0.0421687	0.129746	1	6387	tags=59%, list=12%, signal=67%
TOOKER_GEMCITABINE_RESISTANCE_DN	TOOKER_GEMCITABINE_RESISTANCE_DN		120	0.537431	1.37278	0.0512334	0.130049	1	7973	tags=43%, list=14%, signal=50%
SENGUPTA_NASOPHARYNGEAL_CARCINOMA_DN	SENGUPTA_NASOPHARYNGEAL_CARCINOMA_DN		351	0.549454	1.37272	0.0123711	0.130027	1	7555	tags=48%, list=14%, signal=56%
CUI_TCF21_TARGETS_2_UP	CUI_TCF21_TARGETS_2_UP		420	0.57428	1.37271	0.0148148	0.129914	1	7287	tags=49%, list=13%, signal=56%
JAZAG_TGFB1_SIGNALING_VIA_SMAD4_DN	JAZAG_TGFB1_SIGNALING_VIA_SMAD4_DN		65	0.587983	1.37251	0.0342052	0.130084	1	5958	tags=46%, list=11%, signal=52%
TURASHVILI_BREAST_CARCINOMA_DUCTAL_VS_LOBULAR_UP	TURASHVILI_BREAST_CARCINOMA_DUCTAL_VS_LOBULAR_UP		22	0.684296	1.37249	0.0581162	0.129992	1	6052	tags=55%, list=11%, signal=61%
KOHOUTEK_CCNT1_TARGETS	KOHOUTEK_CCNT1_TARGETS		51	0.619913	1.37244	0.0528455	0.12994	1	5119	tags=45%, list=9%, signal=50%
FARMER_BREAST_CANCER_BASAL_VS_LULMINAL	FARMER_BREAST_CANCER_BASAL_VS_LULMINAL		325	0.53333	1.37241	0.0115163	0.129858	1	6613	tags=45%, list=12%, signal=51%
BOQUEST_STEM_CELL_UP	BOQUEST_STEM_CELL_UP		258	0.669974	1.37227	0.0674603	0.129941	1	6306	tags=63%, list=11%, signal=71%
REACTOME_INTERLEUKIN_12_SIGNALING	REACTOME_INTERLEUKIN_12_SIGNALING		47	0.585371	1.37225	0.0550098	0.129859	1	10601	tags=53%, list=19%, signal=66%
CLASPER_LYMPHATIC_VESSELS_DURING_METASTASIS_DN	CLASPER_LYMPHATIC_VESSELS_DURING_METASTASIS_DN		35	0.798523	1.37218	0.0545809	0.129839	1	3193	tags=71%, list=6%, signal=76%
REACTOME_GPVI_MEDIATED_ACTIVATION_CASCADE	REACTOME_GPVI_MEDIATED_ACTIVATION_CASCADE		35	0.706528	1.37211	0.0557851	0.129808	1	2637	tags=40%, list=5%, signal=42%
REACTOME_PKA_MEDIATED_PHOSPHORYLATION_OF_CREB	REACTOME_PKA_MEDIATED_PHOSPHORYLATION_OF_CREB		20	0.692256	1.3716	0.0828026	0.13038	1	7924	tags=50%, list=14%, signal=58%
REACTOME_FRS_MEDIATED_FGFR2_SIGNALING	REACTOME_FRS_MEDIATED_FGFR2_SIGNALING		25	0.623621	1.37154	0.043299	0.13034	1	10178	tags=48%, list=18%, signal=59%
REACTOME_N_GLYCAN_ANTENNAE_ELONGATION_IN_THE_MEDIAL_TRANS_GOLGI	REACTOME_N_GLYCAN_ANTENNAE_ELONGATION_IN_THE_MEDIAL_TRANS_GOLGI		26	0.629758	1.37153	0.0383795	0.130251	1	7207	tags=50%, list=13%, signal=57%
REACTOME_NETRIN_1_SIGNALING	REACTOME_NETRIN_1_SIGNALING		50	0.633564	1.37135	0.0323887	0.130368	1	8038	tags=56%, list=15%, signal=66%
HIRSCH_CELLULAR_TRANSFORMATION_SIGNATURE_UP	HIRSCH_CELLULAR_TRANSFORMATION_SIGNATURE_UP		241	0.573586	1.37131	0.0368852	0.130296	1	7671	tags=43%, list=14%, signal=49%
CHIARADONNA_NEOPLASTIC_TRANSFORMATION_CDC25_DN	CHIARADONNA_NEOPLASTIC_TRANSFORMATION_CDC25_DN		146	0.583616	1.37112	0.0346232	0.130423	1	6210	tags=44%, list=11%, signal=49%
OUILLETTE_CLL_13Q14_DELETION_DN	OUILLETTE_CLL_13Q14_DELETION_DN		55	0.585733	1.37097	0.0219124	0.130559	1	4942	tags=45%, list=9%, signal=50%
GROSS_ELK3_TARGETS_UP	GROSS_ELK3_TARGETS_UP		26	0.681036	1.37079	0.0454545	0.130694	1	7320	tags=65%, list=13%, signal=75%
YAO_TEMPORAL_RESPONSE_TO_PROGESTERONE_CLUSTER_16	YAO_TEMPORAL_RESPONSE_TO_PROGESTERONE_CLUSTER_16		78	0.644925	1.37074	0.0606061	0.130633	1	5876	tags=55%, list=11%, signal=62%
DANG_REGULATED_BY_MYC_DN	DANG_REGULATED_BY_MYC_DN		246	0.570302	1.37066	0.0316832	0.130623	1	9390	tags=53%, list=17%, signal=63%
LIN_APC_TARGETS	LIN_APC_TARGETS		69	0.57031	1.37058	0.0594059	0.130654	1	5432	tags=32%, list=10%, signal=35%
RUTELLA_RESPONSE_TO_HGF_DN	RUTELLA_RESPONSE_TO_HGF_DN		233	0.618509	1.37055	0.033264	0.130585	1	8336	tags=54%, list=15%, signal=63%
REACTOME_MAPK_FAMILY_SIGNALING_CASCADES	REACTOME_MAPK_FAMILY_SIGNALING_CASCADES		294	0.51408	1.37032	0.0104167	0.130801	1	8771	tags=39%, list=16%, signal=46%
JAATINEN_HEMATOPOIETIC_STEM_CELL_UP	JAATINEN_HEMATOPOIETIC_STEM_CELL_UP		316	0.574353	1.37016	0.0219124	0.130901	1	6018	tags=42%, list=11%, signal=47%
REACTOME_INTRACELLULAR_SIGNALING_BY_SECOND_MESSENGERS	REACTOME_INTRACELLULAR_SIGNALING_BY_SECOND_MESSENGERS		304	0.502717	1.37004	0.00816326	0.13096	1	8779	tags=38%, list=16%, signal=45%
KEGG_MTOR_SIGNALING_PATHWAY	KEGG_MTOR_SIGNALING_PATHWAY		52	0.557551	1.36983	0.0281125	0.131145	1	9462	tags=40%, list=17%, signal=49%
FRASOR_RESPONSE_TO_ESTRADIOL_UP	FRASOR_RESPONSE_TO_ESTRADIOL_UP		34	0.628082	1.36973	0.0374753	0.131155	1	6176	tags=68%, list=11%, signal=76%
LINDGREN_BLADDER_CANCER_CLUSTER_2B	LINDGREN_BLADDER_CANCER_CLUSTER_2B		383	0.697047	1.36965	0.0661157	0.131146	1	5428	tags=57%, list=10%, signal=62%
BIOCARTA_NDKDYNAMIN_PATHWAY	BIOCARTA_NDKDYNAMIN_PATHWAY		17	0.61258	1.3696	0.0782443	0.131106	1	10152	tags=47%, list=18%, signal=58%
REACTOME_ACTIVATION_OF_BH3_ONLY_PROTEINS	REACTOME_ACTIVATION_OF_BH3_ONLY_PROTEINS		30	0.606115	1.3696	0.0572519	0.131	1	9926	tags=53%, list=18%, signal=65%
REACTOME_NGF_STIMULATED_TRANSCRIPTION	REACTOME_NGF_STIMULATED_TRANSCRIPTION		39	0.66467	1.36959	0.0521042	0.130898	1	8727	tags=56%, list=16%, signal=67%
REACTOME_FCGR3A_MEDIATED_IL10_SYNTHESIS	REACTOME_FCGR3A_MEDIATED_IL10_SYNTHESIS		95	0.799082	1.36957	0.0531697	0.130814	1	7312	tags=78%, list=13%, signal=90%
LIN_TUMOR_ESCAPE_FROM_IMMUNE_ATTACK	LIN_TUMOR_ESCAPE_FROM_IMMUNE_ATTACK		20	0.673049	1.36951	0.0510204	0.130795	1	8914	tags=60%, list=16%, signal=72%
REACTOME_INTERLEUKIN_3_INTERLEUKIN_5_AND_GM_CSF_SIGNALING	REACTOME_INTERLEUKIN_3_INTERLEUKIN_5_AND_GM_CSF_SIGNALING		48	0.669815	1.36931	0.0633947	0.130927	1	2203	tags=29%, list=4%, signal=30%
WILLIAMS_ESR1_TARGETS_UP	WILLIAMS_ESR1_TARGETS_UP		26	0.676351	1.36914	0.0460653	0.131047	1	7827	tags=73%, list=14%, signal=85%
REACTOME_NEGATIVE_REGULATION_OF_THE_PI3K_AKT_NETWORK	REACTOME_NEGATIVE_REGULATION_OF_THE_PI3K_AKT_NETWORK		110	0.573763	1.36894	0.0309917	0.131183	1	8771	tags=50%, list=16%, signal=59%
EBAUER_TARGETS_OF_PAX3_FOXO1_FUSION_DN	EBAUER_TARGETS_OF_PAX3_FOXO1_FUSION_DN		47	0.594382	1.36876	0.0451866	0.131322	1	8328	tags=55%, list=15%, signal=65%
KEGG_FC_EPSILON_RI_SIGNALING_PATHWAY	KEGG_FC_EPSILON_RI_SIGNALING_PATHWAY		79	0.583718	1.36871	0.0311203	0.131275	1	6119	tags=34%, list=11%, signal=38%
HASLINGER_B_CLL_WITH_11Q23_DELETION	HASLINGER_B_CLL_WITH_11Q23_DELETION		22	0.682578	1.36866	0.0575397	0.13123	1	7247	tags=55%, list=13%, signal=63%
ZHENG_IL22_SIGNALING_UP	ZHENG_IL22_SIGNALING_UP		58	0.635032	1.36851	0.0435685	0.131297	1	6072	tags=52%, list=11%, signal=58%
PLASARI_TGFB1_TARGETS_1HR_UP	PLASARI_TGFB1_TARGETS_1HR_UP		32	0.755209	1.36779	0.0836653	0.132162	1	5237	tags=72%, list=10%, signal=79%
DEURIG_T_CELL_PROLYMPHOCYTIC_LEUKEMIA_UP	DEURIG_T_CELL_PROLYMPHOCYTIC_LEUKEMIA_UP		352	0.506291	1.36777	0.00380228	0.132069	1	6689	tags=38%, list=12%, signal=43%
VANDESLUIS_NORMAL_EMBRYOS_DN	VANDESLUIS_NORMAL_EMBRYOS_DN		21	0.657812	1.36747	0.0630081	0.132331	1	7192	tags=43%, list=13%, signal=49%
PHONG_TNF_RESPONSE_VIA_P38_COMPLETE	PHONG_TNF_RESPONSE_VIA_P38_COMPLETE		223	0.560824	1.36741	0.0357853	0.132307	1	7646	tags=43%, list=14%, signal=50%
CONCANNON_APOPTOSIS_BY_EPOXOMICIN_DN	CONCANNON_APOPTOSIS_BY_EPOXOMICIN_DN		170	0.58354	1.3674	0.0207156	0.132208	1	5651	tags=47%, list=10%, signal=52%
PEREZ_TP53_AND_TP63_TARGETS	PEREZ_TP53_AND_TP63_TARGETS		205	0.596309	1.36738	0.0337553	0.132128	1	6698	tags=50%, list=12%, signal=57%
GROSS_HYPOXIA_VIA_ELK3_AND_HIF1A_UP	GROSS_HYPOXIA_VIA_ELK3_AND_HIF1A_UP		140	0.598223	1.3673	0.0464646	0.132113	1	7598	tags=51%, list=14%, signal=60%
PID_SYNDECAN_4_PATHWAY	PID_SYNDECAN_4_PATHWAY		32	0.632919	1.36728	0.0537849	0.132038	1	4343	tags=41%, list=8%, signal=44%
SIG_CHEMOTAXIS	SIG_CHEMOTAXIS		45	0.623672	1.36679	0.0730223	0.13257	1	8698	tags=56%, list=16%, signal=66%
JOHNSTONE_PARVB_TARGETS_2_UP	JOHNSTONE_PARVB_TARGETS_2_UP		142	0.582184	1.36669	0.036961	0.132593	1	7800	tags=44%, list=14%, signal=52%
FOURNIER_ACINAR_DEVELOPMENT_LATE_DN	FOURNIER_ACINAR_DEVELOPMENT_LATE_DN		22	0.817831	1.36667	0.0619137	0.132492	1	9422	tags=86%, list=17%, signal=104%
REACTOME_SIGNALING_BY_NOTCH2	REACTOME_SIGNALING_BY_NOTCH2		33	0.628015	1.36657	0.0643863	0.132496	1	8286	tags=48%, list=15%, signal=57%
CASORELLI_ACUTE_PROMYELOCYTIC_LEUKEMIA_UP	CASORELLI_ACUTE_PROMYELOCYTIC_LEUKEMIA_UP		168	0.610351	1.36611	0.0530612	0.132979	1	8016	tags=52%, list=15%, signal=61%
WILENSKY_RESPONSE_TO_DARAPLADIB	WILENSKY_RESPONSE_TO_DARAPLADIB		28	0.871087	1.36554	0.0488798	0.133668	1	4815	tags=82%, list=9%, signal=90%
LI_AMPLIFIED_IN_LUNG_CANCER	LI_AMPLIFIED_IN_LUNG_CANCER		180	0.610999	1.36553	0.0754352	0.133564	1	6206	tags=36%, list=11%, signal=41%
REACTOME_ASSEMBLY_AND_CELL_SURFACE_PRESENTATION_OF_NMDA_RECEPTORS	REACTOME_ASSEMBLY_AND_CELL_SURFACE_PRESENTATION_OF_NMDA_RECEPTORS		43	0.600081	1.36536	0.0434783	0.13369	1	9037	tags=60%, list=16%, signal=72%
IWANAGA_CARCINOGENESIS_BY_KRAS_PTEN_UP	IWANAGA_CARCINOGENESIS_BY_KRAS_PTEN_UP		189	0.526418	1.36518	0.0218254	0.133804	1	7705	tags=40%, list=14%, signal=46%
REACTOME_GENERATION_OF_SECOND_MESSENGER_MOLECULES	REACTOME_GENERATION_OF_SECOND_MESSENGER_MOLECULES		37	0.828076	1.36493	0.0526316	0.134007	1	7623	tags=89%, list=14%, signal=103%
BIOCARTA_IL12_PATHWAY	BIOCARTA_IL12_PATHWAY		20	0.83806	1.36474	0.0236052	0.134177	1	3447	tags=65%, list=6%, signal=69%
BASSO_CD40_SIGNALING_DN	BASSO_CD40_SIGNALING_DN		70	0.631339	1.36424	0.0378151	0.134733	1	6168	tags=57%, list=11%, signal=64%
ANASTASSIOU_MULTICANCER_INVASIVENESS_SIGNATURE	ANASTASSIOU_MULTICANCER_INVASIVENESS_SIGNATURE		64	0.82774	1.36383	0.0644531	0.135214	1	4113	tags=77%, list=7%, signal=83%
DUNNE_TARGETS_OF_AML1_MTG8_FUSION_UP	DUNNE_TARGETS_OF_AML1_MTG8_FUSION_UP		52	0.706093	1.36327	0.073922	0.135876	1	8336	tags=73%, list=15%, signal=86%
MULLIGHAN_MLL_SIGNATURE_1_UP	MULLIGHAN_MLL_SIGNATURE_1_UP		381	0.549257	1.3632	0.03125	0.135844	1	6886	tags=39%, list=12%, signal=44%
ZIRN_TRETINOIN_RESPONSE_WT1_UP	ZIRN_TRETINOIN_RESPONSE_WT1_UP		23	0.699706	1.36314	0.0668016	0.135817	1	3445	tags=48%, list=6%, signal=51%
HOFMANN_MYELODYSPLASTIC_SYNDROM_LOW_RISK_DN	HOFMANN_MYELODYSPLASTIC_SYNDROM_LOW_RISK_DN		28	0.646991	1.36314	0.0881226	0.135708	1	11000	tags=61%, list=20%, signal=76%
ONDER_CDH1_TARGETS_2_UP	ONDER_CDH1_TARGETS_2_UP		250	0.632397	1.36291	0.0604839	0.135873	1	6231	tags=54%, list=11%, signal=61%
WU_HBX_TARGETS_3_UP	WU_HBX_TARGETS_3_UP		18	0.661493	1.3628	0.0648855	0.135916	1	11702	tags=83%, list=21%, signal=106%
FONTAINE_THYROID_TUMOR_UNCERTAIN_MALIGNANCY_DN	FONTAINE_THYROID_TUMOR_UNCERTAIN_MALIGNANCY_DN		26	0.65587	1.36279	0.0476191	0.135812	1	3266	tags=42%, list=6%, signal=45%
DE_YY1_TARGETS_DN	DE_YY1_TARGETS_DN		92	0.65965	1.36262	0.0858283	0.135945	1	6103	tags=37%, list=11%, signal=41%
SHI_SPARC_TARGETS_UP	SHI_SPARC_TARGETS_UP		24	0.644263	1.36259	0.0540541	0.135874	1	3861	tags=42%, list=7%, signal=45%
REACTOME_COSTIMULATION_BY_THE_CD28_FAMILY	REACTOME_COSTIMULATION_BY_THE_CD28_FAMILY		72	0.680604	1.36224	0.0669371	0.136196	1	9462	tags=65%, list=17%, signal=79%
BLALOCK_ALZHEIMERS_DISEASE_INCIPIENT_UP	BLALOCK_ALZHEIMERS_DISEASE_INCIPIENT_UP		380	0.511206	1.36194	0.0174081	0.136514	1	7520	tags=36%, list=14%, signal=41%
DORN_ADENOVIRUS_INFECTION_48HR_DN	DORN_ADENOVIRUS_INFECTION_48HR_DN		38	0.629977	1.36168	0.0705645	0.136784	1	7767	tags=58%, list=14%, signal=67%
PID_SMAD2_3NUCLEAR_PATHWAY	PID_SMAD2_3NUCLEAR_PATHWAY		82	0.579062	1.36146	0.0490196	0.136966	1	9711	tags=56%, list=18%, signal=68%
BIOCARTA_CELLCYCLE_PATHWAY	BIOCARTA_CELLCYCLE_PATHWAY		23	0.708999	1.36139	0.0641026	0.136983	1	7004	tags=65%, list=13%, signal=75%
BIOCARTA_TALL1_PATHWAY	BIOCARTA_TALL1_PATHWAY		15	0.699128	1.36134	0.0780287	0.136937	1	6368	tags=53%, list=12%, signal=60%
REACTOME_CELL_CELL_COMMUNICATION	REACTOME_CELL_CELL_COMMUNICATION		130	0.56112	1.36123	0.0244898	0.136972	1	7113	tags=48%, list=13%, signal=55%
REACTOME_SIGNALING_BY_SCF_KIT	REACTOME_SIGNALING_BY_SCF_KIT		43	0.618475	1.36123	0.0634921	0.136861	1	9483	tags=56%, list=17%, signal=67%
IKEDA_MIR1_TARGETS_UP	IKEDA_MIR1_TARGETS_UP		54	0.661597	1.36101	0.0971074	0.137078	1	10610	tags=59%, list=19%, signal=73%
PID_TAP63_PATHWAY	PID_TAP63_PATHWAY		54	0.582323	1.36098	0.0331384	0.136995	1	6613	tags=43%, list=12%, signal=48%
DURCHDEWALD_SKIN_CARCINOGENESIS_DN	DURCHDEWALD_SKIN_CARCINOGENESIS_DN		266	0.577534	1.36096	0.033264	0.136914	1	7795	tags=44%, list=14%, signal=51%
BYSTROEM_CORRELATED_WITH_IL5_UP	BYSTROEM_CORRELATED_WITH_IL5_UP		38	0.577953	1.36079	0.054902	0.137028	1	7705	tags=45%, list=14%, signal=52%
RICKMAN_HEAD_AND_NECK_CANCER_D	RICKMAN_HEAD_AND_NECK_CANCER_D		39	0.696439	1.36071	0.0857143	0.137028	1	5873	tags=64%, list=11%, signal=72%
REACTOME_SIGNALING_BY_ERBB4	REACTOME_SIGNALING_BY_ERBB4		58	0.545616	1.36041	0.0233546	0.137343	1	8139	tags=43%, list=15%, signal=51%
AFFAR_YY1_TARGETS_DN	AFFAR_YY1_TARGETS_DN		251	0.603098	1.36017	0.0269231	0.137535	1	6852	tags=46%, list=12%, signal=53%
MEISSNER_BRAIN_HCP_WITH_H3K4ME2	MEISSNER_BRAIN_HCP_WITH_H3K4ME2		18	0.670539	1.36014	0.0532544	0.137459	1	4746	tags=50%, list=9%, signal=55%
LIANG_HEMATOPOIESIS_STEM_CELL_NUMBER_QTL	LIANG_HEMATOPOIESIS_STEM_CELL_NUMBER_QTL		15	0.732392	1.36011	0.0440613	0.137388	1	8206	tags=67%, list=15%, signal=78%
SANA_TNF_SIGNALING_UP	SANA_TNF_SIGNALING_UP		82	0.690889	1.3599	0.0841889	0.137594	1	6599	tags=51%, list=12%, signal=58%
TURASHVILI_BREAST_DUCTAL_CARCINOMA_VS_DUCTAL_NORMAL_DN	TURASHVILI_BREAST_DUCTAL_CARCINOMA_VS_DUCTAL_NORMAL_DN		198	0.595937	1.35956	0.042	0.13798	1	6766	tags=53%, list=12%, signal=60%
LEIN_NEURON_MARKERS	LEIN_NEURON_MARKERS		67	0.575753	1.35951	0.0284553	0.137924	1	8064	tags=48%, list=15%, signal=56%
PID_AP1_PATHWAY	PID_AP1_PATHWAY		69	0.628262	1.35931	0.0566802	0.138079	1	4732	tags=38%, list=9%, signal=41%
GREENBAUM_E2A_TARGETS_UP	GREENBAUM_E2A_TARGETS_UP		29	0.83637	1.3592	0.0619137	0.13811	1	6400	tags=86%, list=12%, signal=97%
ACOSTA_PROLIFERATION_INDEPENDENT_MYC_TARGETS_DN	ACOSTA_PROLIFERATION_INDEPENDENT_MYC_TARGETS_DN		116	0.559521	1.3592	0.0411765	0.138001	1	8163	tags=47%, list=15%, signal=56%
FLECHNER_BIOPSY_KIDNEY_TRANSPLANT_REJECTED_VS_OK_UP	FLECHNER_BIOPSY_KIDNEY_TRANSPLANT_REJECTED_VS_OK_UP		87	0.81031	1.35885	0.0628803	0.13833	1	5771	tags=77%, list=10%, signal=86%
REACTOME_TNF_RECEPTOR_SUPERFAMILY_TNFSF_MEMBERS_MEDIATING_NON_CANONICAL_NF_KB_PATHWAY	REACTOME_TNF_RECEPTOR_SUPERFAMILY_TNFSF_MEMBERS_MEDIATING_NON_CANONICAL_NF_KB_PATHWAY		17	0.766884	1.35874	0.078	0.138373	1	9059	tags=82%, list=16%, signal=99%
DARWICHE_PAPILLOMA_RISK_HIGH_UP	DARWICHE_PAPILLOMA_RISK_HIGH_UP		146	0.524649	1.35873	0.0193798	0.138275	1	6647	tags=32%, list=12%, signal=36%
ZHANG_GATA6_TARGETS_DN	ZHANG_GATA6_TARGETS_DN		63	0.589397	1.35867	0.0225873	0.138249	1	4407	tags=44%, list=8%, signal=48%
LI_WILMS_TUMOR_VS_FETAL_KIDNEY_2_UP	LI_WILMS_TUMOR_VS_FETAL_KIDNEY_2_UP		28	0.660523	1.35803	0.0776515	0.139027	1	7077	tags=50%, list=13%, signal=57%
MATTIOLI_MGUS_VS_MULTIPLE_MYELOMA	MATTIOLI_MGUS_VS_MULTIPLE_MYELOMA		17	0.661735	1.35778	0.0921569	0.139227	1	6689	tags=47%, list=12%, signal=54%
REACTOME_FCERI_MEDIATED_MAPK_ACTIVATION	REACTOME_FCERI_MEDIATED_MAPK_ACTIVATION		87	0.789951	1.35775	0.0698152	0.139146	1	7603	tags=77%, list=14%, signal=89%
MAHADEVAN_IMATINIB_RESISTANCE_UP	MAHADEVAN_IMATINIB_RESISTANCE_UP		22	0.706944	1.35752	0.0685484	0.13936	1	8383	tags=68%, list=15%, signal=80%
REACTOME_FGFR1_LIGAND_BINDING_AND_ACTIVATION	REACTOME_FGFR1_LIGAND_BINDING_AND_ACTIVATION		16	0.699866	1.35726	0.0491803	0.139586	1	8771	tags=50%, list=16%, signal=59%
HAN_SATB1_TARGETS_DN	HAN_SATB1_TARGETS_DN		380	0.538569	1.35717	0.0161943	0.139587	1	7454	tags=45%, list=14%, signal=52%
KEGG_VIRAL_MYOCARDITIS	KEGG_VIRAL_MYOCARDITIS		68	0.666507	1.35689	0.0708333	0.139839	1	8666	tags=65%, list=16%, signal=77%
NABA_ECM_GLYCOPROTEINS	NABA_ECM_GLYCOPROTEINS		190	0.62686	1.35688	0.0628803	0.139744	1	6755	tags=50%, list=12%, signal=57%
REACTOME_INTERLEUKIN_12_FAMILY_SIGNALING	REACTOME_INTERLEUKIN_12_FAMILY_SIGNALING		57	0.573122	1.35651	0.0570866	0.140174	1	10601	tags=56%, list=19%, signal=69%
HOFMANN_MYELODYSPLASTIC_SYNDROM_RISK_DN	HOFMANN_MYELODYSPLASTIC_SYNDROM_RISK_DN		23	0.666605	1.35641	0.0549898	0.14019	1	8163	tags=61%, list=15%, signal=71%
BIOCARTA_EICOSANOID_PATHWAY	BIOCARTA_EICOSANOID_PATHWAY		22	0.751342	1.3564	0.0688259	0.140116	1	5316	tags=82%, list=10%, signal=91%
ONO_AML1_TARGETS_UP	ONO_AML1_TARGETS_UP		24	0.802095	1.35631	0.0770791	0.14014	1	5299	tags=71%, list=10%, signal=78%
DELACROIX_RAR_TARGETS_UP	DELACROIX_RAR_TARGETS_UP		46	0.589614	1.35625	0.0604288	0.140105	1	7639	tags=52%, list=14%, signal=61%
LEE_RECENT_THYMIC_EMIGRANT	LEE_RECENT_THYMIC_EMIGRANT		226	0.588825	1.35577	0.0356436	0.140633	1	6604	tags=45%, list=12%, signal=51%
RUTELLA_RESPONSE_TO_CSF2RB_AND_IL4_DN	RUTELLA_RESPONSE_TO_CSF2RB_AND_IL4_DN		315	0.615593	1.35559	0.0486815	0.140765	1	7646	tags=54%, list=14%, signal=62%
GUTIERREZ_CHRONIC_LYMPHOCYTIC_LEUKEMIA_DN	GUTIERREZ_CHRONIC_LYMPHOCYTIC_LEUKEMIA_DN		54	0.641236	1.35557	0.0621242	0.140678	1	5072	tags=52%, list=9%, signal=57%
REACTOME_IL_6_TYPE_CYTOKINE_RECEPTOR_LIGAND_INTERACTIONS	REACTOME_IL_6_TYPE_CYTOKINE_RECEPTOR_LIGAND_INTERACTIONS		17	0.707455	1.35499	0.0671937	0.141375	1	7654	tags=65%, list=14%, signal=75%
LANDEMAINE_LUNG_METASTASIS	LANDEMAINE_LUNG_METASTASIS		21	0.677043	1.35489	0.0570866	0.141389	1	6301	tags=57%, list=11%, signal=64%
RORIE_TARGETS_OF_EWSR1_FLI1_FUSION_DN	RORIE_TARGETS_OF_EWSR1_FLI1_FUSION_DN		27	0.646327	1.35483	0.0583333	0.141364	1	6473	tags=52%, list=12%, signal=59%
HUTTMANN_B_CLL_POOR_SURVIVAL_DN	HUTTMANN_B_CLL_POOR_SURVIVAL_DN		59	0.642803	1.35474	0.0523139	0.141372	1	5693	tags=47%, list=10%, signal=53%
REACTOME_LONG_TERM_POTENTIATION	REACTOME_LONG_TERM_POTENTIATION		23	0.646719	1.35472	0.0560166	0.141276	1	7779	tags=52%, list=14%, signal=61%
REACTOME_FLT3_SIGNALING	REACTOME_FLT3_SIGNALING		264	0.510054	1.35457	0.0104384	0.141387	1	7836	tags=35%, list=14%, signal=40%
IGLESIAS_E2F_TARGETS_UP	IGLESIAS_E2F_TARGETS_UP		133	0.615907	1.35443	0.0627451	0.141479	1	8928	tags=57%, list=16%, signal=68%
PID_WNT_SIGNALING_PATHWAY	PID_WNT_SIGNALING_PATHWAY		28	0.66444	1.35441	0.0495868	0.141399	1	6056	tags=46%, list=11%, signal=52%
FLECHNER_BIOPSY_KIDNEY_TRANSPLANT_OK_VS_DONOR_DN	FLECHNER_BIOPSY_KIDNEY_TRANSPLANT_OK_VS_DONOR_DN		24	0.599257	1.35425	0.0546875	0.141499	1	5565	tags=33%, list=10%, signal=37%
SCHLINGEMANN_SKIN_CARCINOGENESIS_TPA_UP	SCHLINGEMANN_SKIN_CARCINOGENESIS_TPA_UP		36	0.615043	1.35375	0.0531496	0.142105	1	4709	tags=33%, list=9%, signal=36%
REACTOME_NEGATIVE_REGULATION_OF_FGFR1_SIGNALING	REACTOME_NEGATIVE_REGULATION_OF_FGFR1_SIGNALING		33	0.600204	1.35374	0.0590631	0.142012	1	8771	tags=36%, list=16%, signal=43%
GAVIN_FOXP3_TARGETS_CLUSTER_P2	GAVIN_FOXP3_TARGETS_CLUSTER_P2		76	0.59324	1.35369	0.0394191	0.141962	1	8264	tags=57%, list=15%, signal=66%
STEGER_ADIPOGENESIS_DN	STEGER_ADIPOGENESIS_DN		24	0.760959	1.35356	0.0769231	0.141999	1	6056	tags=75%, list=11%, signal=84%
YAMAZAKI_TCEB3_TARGETS_DN	YAMAZAKI_TCEB3_TARGETS_DN		195	0.528883	1.35331	0.0166359	0.142245	1	7545	tags=44%, list=14%, signal=50%
KEGG_NOTCH_SIGNALING_PATHWAY	KEGG_NOTCH_SIGNALING_PATHWAY		47	0.623602	1.35307	0.0589431	0.142468	1	8246	tags=47%, list=15%, signal=55%
GAVIN_FOXP3_TARGETS_CLUSTER_T4	GAVIN_FOXP3_TARGETS_CLUSTER_T4		92	0.60251	1.35297	0.0407332	0.142473	1	5529	tags=40%, list=10%, signal=45%
REACTOME_HEDGEHOG_OFF_STATE	REACTOME_HEDGEHOG_OFF_STATE		113	0.522395	1.35288	0.0366795	0.142503	1	6255	tags=30%, list=11%, signal=34%
HOLLEMAN_VINCRISTINE_RESISTANCE_ALL_UP	HOLLEMAN_VINCRISTINE_RESISTANCE_ALL_UP		27	0.604999	1.35286	0.0512295	0.142427	1	8047	tags=48%, list=15%, signal=56%
REACTOME_CTLA4_INHIBITORY_SIGNALING	REACTOME_CTLA4_INHIBITORY_SIGNALING		21	0.658586	1.35268	0.077551	0.142585	1	2359	tags=33%, list=4%, signal=35%
CHIANG_LIVER_CANCER_SUBCLASS_CTNNB1_DN	CHIANG_LIVER_CANCER_SUBCLASS_CTNNB1_DN		169	0.730587	1.35255	0.101145	0.142651	1	5112	tags=60%, list=9%, signal=66%
KEGG_LEUKOCYTE_TRANSENDOTHELIAL_MIGRATION	KEGG_LEUKOCYTE_TRANSENDOTHELIAL_MIGRATION		116	0.586658	1.35244	0.0557851	0.142695	1	4621	tags=34%, list=8%, signal=37%
ZHENG_BOUND_BY_FOXP3	ZHENG_BOUND_BY_FOXP3		482	0.614049	1.35198	0.0665281	0.143204	1	7707	tags=50%, list=14%, signal=57%
HELLER_HDAC_TARGETS_UP	HELLER_HDAC_TARGETS_UP		289	0.504481	1.35182	0.00588235	0.1433	1	6031	tags=36%, list=11%, signal=40%
REACTOME_NOTCH2_ACTIVATION_AND_TRANSMISSION_OF_SIGNAL_TO_THE_NUCLEUS	REACTOME_NOTCH2_ACTIVATION_AND_TRANSMISSION_OF_SIGNAL_TO_THE_NUCLEUS		22	0.629746	1.35182	0.0745698	0.143195	1	5593	tags=36%, list=10%, signal=40%
MACLACHLAN_BRCA1_TARGETS_DN	MACLACHLAN_BRCA1_TARGETS_DN		16	0.700998	1.35178	0.0910816	0.143134	1	7285	tags=63%, list=13%, signal=72%
DUTERTRE_ESTRADIOL_RESPONSE_24HR_DN	DUTERTRE_ESTRADIOL_RESPONSE_24HR_DN		500	0.596094	1.35146	0.0649895	0.143481	1	7646	tags=47%, list=14%, signal=54%
LEE_LIVER_CANCER_MYC_E2F1_UP	LEE_LIVER_CANCER_MYC_E2F1_UP		56	0.611667	1.35146	0.0527344	0.14337	1	5876	tags=55%, list=11%, signal=62%
CHIARADONNA_NEOPLASTIC_TRANSFORMATION_KRAS_DN	CHIARADONNA_NEOPLASTIC_TRANSFORMATION_KRAS_DN		137	0.598451	1.35131	0.0631164	0.143466	1	6358	tags=46%, list=12%, signal=52%
REACTOME_TCR_SIGNALING	REACTOME_TCR_SIGNALING		122	0.61369	1.35089	0.078125	0.143957	1	8616	tags=47%, list=16%, signal=55%
MODY_HIPPOCAMPUS_NEONATAL	MODY_HIPPOCAMPUS_NEONATAL		31	0.6528	1.35078	0.0817121	0.144035	1	8315	tags=58%, list=15%, signal=68%
DARWICHE_SKIN_TUMOR_PROMOTER_UP	DARWICHE_SKIN_TUMOR_PROMOTER_UP		141	0.526689	1.35069	0.0289575	0.144061	1	8855	tags=42%, list=16%, signal=50%
RASHI_RESPONSE_TO_IONIZING_RADIATION_2	RASHI_RESPONSE_TO_IONIZING_RADIATION_2		123	0.581775	1.35066	0.0693069	0.144007	1	5949	tags=45%, list=11%, signal=50%
KIM_MYC_AMPLIFICATION_TARGETS_DN	KIM_MYC_AMPLIFICATION_TARGETS_DN		96	0.620988	1.35036	0.0732218	0.144255	1	9514	tags=61%, list=17%, signal=74%
BIOCARTA_TCR_PATHWAY	BIOCARTA_TCR_PATHWAY		44	0.671383	1.35015	0.0785563	0.144439	1	8120	tags=50%, list=15%, signal=59%
PID_REG_GR_PATHWAY	PID_REG_GR_PATHWAY		82	0.541135	1.35006	0.0325203	0.144447	1	8030	tags=45%, list=15%, signal=53%
BIOCARTA_INTEGRIN_PATHWAY	BIOCARTA_INTEGRIN_PATHWAY		34	0.576375	1.34991	0.0917969	0.144522	1	10947	tags=50%, list=20%, signal=62%
TOMIDA_METASTASIS_UP	TOMIDA_METASTASIS_UP		25	0.639005	1.3499	0.0806452	0.144417	1	7169	tags=48%, list=13%, signal=55%
BROWNE_HCMV_INFECTION_12HR_DN	BROWNE_HCMV_INFECTION_12HR_DN		98	0.588894	1.3499	0.0475248	0.144306	1	8809	tags=54%, list=16%, signal=64%
REACTOME_INTRA_GOLGI_AND_RETROGRADE_GOLGI_TO_ER_TRAFFIC	REACTOME_INTRA_GOLGI_AND_RETROGRADE_GOLGI_TO_ER_TRAFFIC		202	0.531365	1.34973	0.040619	0.144436	1	10376	tags=45%, list=19%, signal=55%
KAYO_AGING_MUSCLE_UP	KAYO_AGING_MUSCLE_UP		240	0.514259	1.34966	0.00809717	0.144428	1	7365	tags=40%, list=13%, signal=46%
RIZ_ERYTHROID_DIFFERENTIATION_6HR	RIZ_ERYTHROID_DIFFERENTIATION_6HR		37	0.627804	1.34953	0.0518962	0.144511	1	9410	tags=51%, list=17%, signal=62%
TAVAZOIE_METASTASIS	TAVAZOIE_METASTASIS		104	0.567847	1.34922	0.0342052	0.144824	1	7624	tags=48%, list=14%, signal=56%
WUNDER_INFLAMMATORY_RESPONSE_AND_CHOLESTEROL_UP	WUNDER_INFLAMMATORY_RESPONSE_AND_CHOLESTEROL_UP		60	0.682055	1.34897	0.0992063	0.145041	1	7059	tags=63%, list=13%, signal=73%
KORKOLA_EMBRYONIC_CARCINOMA_VS_SEMINOMA_UP	KORKOLA_EMBRYONIC_CARCINOMA_VS_SEMINOMA_UP		24	0.651858	1.34874	0.0614203	0.145249	1	7687	tags=54%, list=14%, signal=63%
ODONNELL_TARGETS_OF_MYC_AND_TFRC_UP	ODONNELL_TARGETS_OF_MYC_AND_TFRC_UP		80	0.669306	1.34837	0.0662393	0.145644	1	7709	tags=60%, list=14%, signal=70%
GAVIN_FOXP3_TARGETS_CLUSTER_P4	GAVIN_FOXP3_TARGETS_CLUSTER_P4		99	0.594859	1.34836	0.0401606	0.145538	1	7000	tags=52%, list=13%, signal=59%
TAKEDA_TARGETS_OF_NUP98_HOXA9_FUSION_6HR_DN	TAKEDA_TARGETS_OF_NUP98_HOXA9_FUSION_6HR_DN		43	0.635737	1.34835	0.0698152	0.145449	1	8683	tags=60%, list=16%, signal=72%
CHIARADONNA_NEOPLASTIC_TRANSFORMATION_CDC25_UP	CHIARADONNA_NEOPLASTIC_TRANSFORMATION_CDC25_UP		122	0.606251	1.34833	0.0606061	0.145367	1	5506	tags=44%, list=10%, signal=49%
JI_RESPONSE_TO_FSH_DN	JI_RESPONSE_TO_FSH_DN		53	0.613076	1.34832	0.0873016	0.145262	1	10064	tags=51%, list=18%, signal=62%
REACTOME_ELEVATION_OF_CYTOSOLIC_CA2_LEVELS	REACTOME_ELEVATION_OF_CYTOSOLIC_CA2_LEVELS		16	0.659057	1.34823	0.0536398	0.145256	1	5387	tags=50%, list=10%, signal=55%
ZHU_CMV_24_HR_DN	ZHU_CMV_24_HR_DN		84	0.659233	1.34821	0.084507	0.145183	1	3676	tags=46%, list=7%, signal=50%
REACTOME_BETA_CATENIN_INDEPENDENT_WNT_SIGNALING	REACTOME_BETA_CATENIN_INDEPENDENT_WNT_SIGNALING		146	0.504531	1.34812	0.03	0.145191	1	7096	tags=27%, list=13%, signal=31%
REACTOME_CD209_DC_SIGN_SIGNALING	REACTOME_CD209_DC_SIGN_SIGNALING		21	0.66846	1.34798	0.0720165	0.145256	1	10178	tags=62%, list=18%, signal=76%
REACTOME_FC_EPSILON_RECEPTOR_FCERI_SIGNALING	REACTOME_FC_EPSILON_RECEPTOR_FCERI_SIGNALING		186	0.641499	1.34793	0.0714286	0.145206	1	8616	tags=53%, list=16%, signal=62%
COATES_MACROPHAGE_M1_VS_M2_DN	COATES_MACROPHAGE_M1_VS_M2_DN		81	0.569268	1.34703	0.0259481	0.146386	1	8691	tags=56%, list=16%, signal=66%
DUTERTRE_ESTRADIOL_RESPONSE_6HR_UP	DUTERTRE_ESTRADIOL_RESPONSE_6HR_UP		222	0.572823	1.34698	0.0369686	0.14632	1	7225	tags=45%, list=13%, signal=52%
PID_TCR_CALCIUM_PATHWAY	PID_TCR_CALCIUM_PATHWAY		28	0.684913	1.34689	0.0985916	0.146311	1	8120	tags=61%, list=15%, signal=71%
GU_PDEF_TARGETS_DN	GU_PDEF_TARGETS_DN		40	0.6319	1.34687	0.0469388	0.14623	1	5647	tags=40%, list=10%, signal=45%
KEGG_CHRONIC_MYELOID_LEUKEMIA	KEGG_CHRONIC_MYELOID_LEUKEMIA		73	0.575164	1.34679	0.0383838	0.146226	1	9622	tags=47%, list=17%, signal=56%
MUELLER_METHYLATED_IN_GLIOBLASTOMA	MUELLER_METHYLATED_IN_GLIOBLASTOMA		43	0.639328	1.34637	0.0682731	0.146692	1	6569	tags=53%, list=12%, signal=61%
CHIN_BREAST_CANCER_COPY_NUMBER_UP	CHIN_BREAST_CANCER_COPY_NUMBER_UP		27	0.650925	1.34626	0.0671937	0.146712	1	9622	tags=63%, list=17%, signal=76%
MASRI_RESISTANCE_TO_TAMOXIFEN_AND_AROMATASE_INHIBITORS_DN	MASRI_RESISTANCE_TO_TAMOXIFEN_AND_AROMATASE_INHIBITORS_DN		18	0.704806	1.34604	0.0905433	0.146904	1	5741	tags=50%, list=10%, signal=56%
VART_KSHV_INFECTION_ANGIOGENIC_MARKERS_DN	VART_KSHV_INFECTION_ANGIOGENIC_MARKERS_DN		130	0.609336	1.34592	0.0484848	0.146928	1	5394	tags=50%, list=10%, signal=55%
MATZUK_MEIOTIC_AND_DNA_REPAIR	MATZUK_MEIOTIC_AND_DNA_REPAIR		39	0.621816	1.34591	0.0481696	0.146827	1	7440	tags=51%, list=13%, signal=59%
REACTOME_TRANSCRIPTIONAL_REGULATION_BY_RUNX1	REACTOME_TRANSCRIPTIONAL_REGULATION_BY_RUNX1		179	0.50457	1.34573	0.0139442	0.146991	1	7859	tags=35%, list=14%, signal=41%
MALTA_CURATED_STEMNESS_MARKERS	MALTA_CURATED_STEMNESS_MARKERS		21	0.66912	1.34573	0.0700389	0.146881	1	4686	tags=48%, list=9%, signal=52%
DEMAGALHAES_AGING_UP	DEMAGALHAES_AGING_UP		53	0.668141	1.34566	0.0890688	0.146879	1	4742	tags=45%, list=9%, signal=49%
REACTOME_TOLL_LIKE_RECEPTOR_TLR1_TLR2_CASCADE	REACTOME_TOLL_LIKE_RECEPTOR_TLR1_TLR2_CASCADE		97	0.550233	1.34563	0.0521921	0.146799	1	8677	tags=47%, list=16%, signal=56%
BAELDE_DIABETIC_NEPHROPATHY_DN	BAELDE_DIABETIC_NEPHROPATHY_DN		428	0.560399	1.34548	0.0441177	0.146888	1	8063	tags=43%, list=15%, signal=50%
ALCALAY_AML_BY_NPM1_LOCALIZATION_DN	ALCALAY_AML_BY_NPM1_LOCALIZATION_DN		183	0.587835	1.3454	0.0272904	0.146888	1	8823	tags=61%, list=16%, signal=72%
BIOCARTA_IL2RB_PATHWAY	BIOCARTA_IL2RB_PATHWAY		37	0.654712	1.34513	0.0863454	0.147157	1	7986	tags=54%, list=14%, signal=63%
PEDERSEN_METASTASIS_BY_ERBB2_ISOFORM_4	PEDERSEN_METASTASIS_BY_ERBB2_ISOFORM_4		105	0.585521	1.3451	0.0365112	0.147088	1	5782	tags=47%, list=10%, signal=52%
MCDOWELL_ACUTE_LUNG_INJURY_UP	MCDOWELL_ACUTE_LUNG_INJURY_UP		43	0.657536	1.34505	0.0801603	0.147042	1	7748	tags=63%, list=14%, signal=73%
KANG_IMMORTALIZED_BY_TERT_DN	KANG_IMMORTALIZED_BY_TERT_DN		99	0.589408	1.34492	0.0409836	0.147097	1	8550	tags=57%, list=16%, signal=67%
MCLACHLAN_DENTAL_CARIES_DN	MCLACHLAN_DENTAL_CARIES_DN		80	0.616402	1.3449	0.053719	0.147007	1	7810	tags=56%, list=14%, signal=65%
RAY_TUMORIGENESIS_BY_ERBB2_CDC25A_UP	RAY_TUMORIGENESIS_BY_ERBB2_CDC25A_UP		197	0.517101	1.34467	0.00932836	0.147257	1	5652	tags=33%, list=10%, signal=37%
SATO_SILENCED_EPIGENETICALLY_IN_PANCREATIC_CANCER	SATO_SILENCED_EPIGENETICALLY_IN_PANCREATIC_CANCER		46	0.583058	1.3445	0.0307692	0.147369	1	7685	tags=50%, list=14%, signal=58%
SIG_CD40PATHWAYMAP	SIG_CD40PATHWAYMAP		34	0.582131	1.3443	0.0565302	0.147534	1	9394	tags=53%, list=17%, signal=64%
KEGG_GLIOMA	KEGG_GLIOMA		65	0.55015	1.34424	0.0250522	0.147496	1	8511	tags=35%, list=15%, signal=42%
MODY_HIPPOCAMPUS_POSTNATAL	MODY_HIPPOCAMPUS_POSTNATAL		56	0.57483	1.34411	0.0514403	0.147567	1	7355	tags=39%, list=13%, signal=45%
REACTOME_ROLE_OF_PHOSPHOLIPIDS_IN_PHAGOCYTOSIS	REACTOME_ROLE_OF_PHOSPHOLIPIDS_IN_PHAGOCYTOSIS		82	0.803836	1.34391	0.0780287	0.147719	1	7312	tags=83%, list=13%, signal=95%
MIKKELSEN_MEF_HCP_WITH_H3_UNMETHYLATED	MIKKELSEN_MEF_HCP_WITH_H3_UNMETHYLATED		231	0.516411	1.34385	0.00826446	0.14769	1	9714	tags=45%, list=18%, signal=54%
REACTOME_FCERI_MEDIATED_CA_2_MOBILIZATION	REACTOME_FCERI_MEDIATED_CA_2_MOBILIZATION		86	0.795407	1.34385	0.0778689	0.147588	1	7537	tags=80%, list=14%, signal=93%
ODONNELL_METASTASIS_UP	ODONNELL_METASTASIS_UP		75	0.575209	1.34375	0.0433071	0.147584	1	9000	tags=55%, list=16%, signal=65%
YAGI_AML_RELAPSE_PROGNOSIS	YAGI_AML_RELAPSE_PROGNOSIS		35	0.611494	1.34366	0.0714286	0.14757	1	8607	tags=46%, list=16%, signal=54%
PLASARI_TGFB1_SIGNALING_VIA_NFIC_1HR_UP	PLASARI_TGFB1_SIGNALING_VIA_NFIC_1HR_UP		32	0.685783	1.34363	0.07	0.147487	1	6688	tags=59%, list=12%, signal=68%
LIU_TARGETS_OF_VMYB_VS_CMYB_UP	LIU_TARGETS_OF_VMYB_VS_CMYB_UP		15	0.685144	1.34361	0.084507	0.147409	1	6012	tags=47%, list=11%, signal=52%
SHEDDEN_LUNG_CANCER_GOOD_SURVIVAL_A12	SHEDDEN_LUNG_CANCER_GOOD_SURVIVAL_A12		314	0.541981	1.34341	0.043659	0.147576	1	8863	tags=48%, list=16%, signal=57%
WANG_TUMOR_INVASIVENESS_DN	WANG_TUMOR_INVASIVENESS_DN		208	0.492028	1.34317	0.0257937	0.147763	1	8139	tags=37%, list=15%, signal=43%
GRYDER_PAX3FOXO1_ENHANCERS_KO_DOWN	GRYDER_PAX3FOXO1_ENHANCERS_KO_DOWN		431	0.549307	1.34317	0.0486815	0.147657	1	8328	tags=45%, list=15%, signal=52%
BOYAULT_LIVER_CANCER_SUBCLASS_G3_UP	BOYAULT_LIVER_CANCER_SUBCLASS_G3_UP		188	0.665881	1.34271	0.100935	0.148124	1	11181	tags=59%, list=20%, signal=74%
KIM_BIPOLAR_DISORDER_OLIGODENDROCYTE_DENSITY_CORR_DN	KIM_BIPOLAR_DISORDER_OLIGODENDROCYTE_DENSITY_CORR_DN		85	0.549899	1.34238	0.0118577	0.148468	1	7276	tags=44%, list=13%, signal=50%
REACTOME_NEGATIVE_REGULATION_OF_TCF_DEPENDENT_SIGNALING_BY_WNT_LIGAND_ANTAGONISTS	REACTOME_NEGATIVE_REGULATION_OF_TCF_DEPENDENT_SIGNALING_BY_WNT_LIGAND_ANTAGONISTS		15	0.699357	1.34182	0.0643863	0.149147	1	6907	tags=60%, list=13%, signal=69%
REACTOME_NOTCH3_INTRACELLULAR_DOMAIN_REGULATES_TRANSCRIPTION	REACTOME_NOTCH3_INTRACELLULAR_DOMAIN_REGULATES_TRANSCRIPTION		25	0.673879	1.34177	0.0800781	0.149087	1	8315	tags=64%, list=15%, signal=75%
DELACROIX_RARG_BOUND_MEF	DELACROIX_RARG_BOUND_MEF		359	0.50489	1.34172	0.0217391	0.149055	1	7787	tags=41%, list=14%, signal=48%
AFFAR_YY1_TARGETS_UP	AFFAR_YY1_TARGETS_UP		191	0.549752	1.34168	0.0187891	0.148997	1	6766	tags=48%, list=12%, signal=54%
TAKEDA_TARGETS_OF_NUP98_HOXA9_FUSION_10D_UP	TAKEDA_TARGETS_OF_NUP98_HOXA9_FUSION_10D_UP		189	0.613309	1.34125	0.0703934	0.149508	1	7177	tags=52%, list=13%, signal=60%
VALK_AML_WITH_11Q23_REARRANGED	VALK_AML_WITH_11Q23_REARRANGED		24	0.602771	1.34122	0.0488798	0.149441	1	6583	tags=58%, list=12%, signal=66%
REACTOME_INTRINSIC_PATHWAY_FOR_APOPTOSIS	REACTOME_INTRINSIC_PATHWAY_FOR_APOPTOSIS		52	0.550828	1.3412	0.0546139	0.149355	1	9302	tags=44%, list=17%, signal=53%
REACTOME_DAP12_SIGNALING	REACTOME_DAP12_SIGNALING		29	0.659567	1.34119	0.0688935	0.149261	1	9394	tags=59%, list=17%, signal=71%
PLASARI_TGFB1_TARGETS_10HR_DN	PLASARI_TGFB1_TARGETS_10HR_DN		250	0.590121	1.34112	0.0517928	0.149236	1	6766	tags=52%, list=12%, signal=59%
MISSIAGLIA_REGULATED_BY_METHYLATION_UP	MISSIAGLIA_REGULATED_BY_METHYLATION_UP		122	0.587955	1.34093	0.0712871	0.149358	1	5947	tags=40%, list=11%, signal=45%
LEE_TARGETS_OF_PTCH1_AND_SUFU_DN	LEE_TARGETS_OF_PTCH1_AND_SUFU_DN		87	0.562614	1.34068	0.0345528	0.149599	1	9167	tags=56%, list=17%, signal=67%
BIOCARTA_IL3_PATHWAY	BIOCARTA_IL3_PATHWAY		15	0.671299	1.34064	0.0763052	0.149539	1	7537	tags=47%, list=14%, signal=54%
DELASERNA_MYOD_TARGETS_UP	DELASERNA_MYOD_TARGETS_UP		84	0.536523	1.34064	0.0175781	0.14943	1	9971	tags=57%, list=18%, signal=70%
REACTOME_LYSOSOME_VESICLE_BIOGENESIS	REACTOME_LYSOSOME_VESICLE_BIOGENESIS		35	0.550461	1.34063	0.0523139	0.149327	1	5870	tags=29%, list=11%, signal=32%
RIZKI_TUMOR_INVASIVENESS_3D_DN	RIZKI_TUMOR_INVASIVENESS_3D_DN	rizki_tumor_invasiveness_3d_dn	261	0.498195	1.34057	0	0.149288	1	8032	tags=40%, list=15%, signal=47%
KASLER_HDAC7_TARGETS_1_UP	KASLER_HDAC7_TARGETS_1_UP		181	0.530268	1.34042	0.046371	0.149382	1	5880	tags=35%, list=11%, signal=39%
IKEDA_MIR133_TARGETS_UP	IKEDA_MIR133_TARGETS_UP		44	0.653672	1.34039	0.0912779	0.149304	1	9812	tags=55%, list=18%, signal=66%
KEGG_PROGESTERONE_MEDIATED_OOCYTE_MATURATION	KEGG_PROGESTERONE_MEDIATED_OOCYTE_MATURATION		85	0.564974	1.34032	0.0299401	0.149274	1	7727	tags=45%, list=14%, signal=52%
GAVIN_FOXP3_TARGETS_CLUSTER_P7	GAVIN_FOXP3_TARGETS_CLUSTER_P7		90	0.606709	1.34026	0.036961	0.149271	1	7516	tags=57%, list=14%, signal=66%
BREDEMEYER_RAG_SIGNALING_VIA_ATM_NOT_VIA_NFKB_UP	BREDEMEYER_RAG_SIGNALING_VIA_ATM_NOT_VIA_NFKB_UP		51	0.578417	1.34024	0.0253165	0.149189	1	3912	tags=39%, list=7%, signal=42%
LIU_IL13_PRIMING_MODEL	LIU_IL13_PRIMING_MODEL		15	0.699692	1.34023	0.0853175	0.149092	1	8022	tags=60%, list=15%, signal=70%
SASAKI_ADULT_T_CELL_LEUKEMIA	SASAKI_ADULT_T_CELL_LEUKEMIA		167	0.559857	1.34023	0.0468165	0.148983	1	8126	tags=49%, list=15%, signal=57%
TORCHIA_TARGETS_OF_EWSR1_FLI1_FUSION_DN	TORCHIA_TARGETS_OF_EWSR1_FLI1_FUSION_DN		313	0.551904	1.33979	0.026694	0.149487	1	6250	tags=45%, list=11%, signal=51%
REACTOME_GLUCAGON_SIGNALING_IN_METABOLIC_REGULATION	REACTOME_GLUCAGON_SIGNALING_IN_METABOLIC_REGULATION		33	0.619444	1.33946	0.0766129	0.149833	1	5846	tags=33%, list=11%, signal=37%
XU_RESPONSE_TO_TRETINOIN_UP	XU_RESPONSE_TO_TRETINOIN_UP		16	0.702293	1.33944	0.0843621	0.149751	1	4395	tags=44%, list=8%, signal=48%
MILI_PSEUDOPODIA_CHEMOTAXIS_DN	MILI_PSEUDOPODIA_CHEMOTAXIS_DN		421	0.509495	1.33924	0.0420842	0.149911	1	6415	tags=32%, list=12%, signal=36%
FLORIO_NEOCORTEX_BASAL_RADIAL_GLIA_DN	FLORIO_NEOCORTEX_BASAL_RADIAL_GLIA_DN		188	0.794597	1.33915	0.0536398	0.149921	1	6809	tags=75%, list=12%, signal=85%
MCCLUNG_DELTA_FOSB_TARGETS_2WK	MCCLUNG_DELTA_FOSB_TARGETS_2WK		45	0.587312	1.339	0.0497018	0.15	1	8373	tags=49%, list=15%, signal=58%
MAHAJAN_RESPONSE_TO_IL1A_UP	MAHAJAN_RESPONSE_TO_IL1A_UP		78	0.604305	1.33899	0.0626263	0.149905	1	5977	tags=44%, list=11%, signal=49%
REACTOME_SIGNALING_BY_THE_B_CELL_RECEPTOR_BCR	REACTOME_SIGNALING_BY_THE_B_CELL_RECEPTOR_BCR		166	0.668968	1.3389	0.0983936	0.149914	1	8227	tags=55%, list=15%, signal=64%
HELLEBREKERS_SILENCED_DURING_TUMOR_ANGIOGENESIS	HELLEBREKERS_SILENCED_DURING_TUMOR_ANGIOGENESIS		77	0.651636	1.33854	0.0733198	0.150334	1	5649	tags=55%, list=10%, signal=61%
PID_EPHRINB_REV_PATHWAY	PID_EPHRINB_REV_PATHWAY		30	0.663811	1.33847	0.0828157	0.150302	1	4298	tags=43%, list=8%, signal=47%
COLLIS_PRKDC_SUBSTRATES	COLLIS_PRKDC_SUBSTRATES		16	0.685851	1.33801	0.106931	0.150822	1	10155	tags=56%, list=18%, signal=69%
BIOCARTA_41BB_PATHWAY	BIOCARTA_41BB_PATHWAY		18	0.633935	1.33801	0.0914634	0.150723	1	6368	tags=44%, list=12%, signal=50%
FISCHER_G1_S_CELL_CYCLE	FISCHER_G1_S_CELL_CYCLE		181	0.644776	1.33788	0.0649351	0.150795	1	8333	tags=59%, list=15%, signal=69%
PID_HIF1_TFPATHWAY	PID_HIF1_TFPATHWAY		66	0.591083	1.33786	0.0686275	0.150722	1	7700	tags=50%, list=14%, signal=58%
SCHLESINGER_METHYLATED_DE_NOVO_IN_CANCER	SCHLESINGER_METHYLATED_DE_NOVO_IN_CANCER		88	0.590605	1.33768	0.0466531	0.150848	1	7112	tags=57%, list=13%, signal=65%
REACTOME_NOD1_2_SIGNALING_PATHWAY	REACTOME_NOD1_2_SIGNALING_PATHWAY		36	0.589204	1.33763	0.0766129	0.150791	1	8677	tags=50%, list=16%, signal=59%
DORN_ADENOVIRUS_INFECTION_32HR_DN	DORN_ADENOVIRUS_INFECTION_32HR_DN		37	0.607542	1.33749	0.101365	0.150897	1	7680	tags=54%, list=14%, signal=63%
ZHENG_FOXP3_TARGETS_IN_T_LYMPHOCYTE_DN	ZHENG_FOXP3_TARGETS_IN_T_LYMPHOCYTE_DN		38	0.726324	1.33745	0.109677	0.150837	1	6987	tags=66%, list=13%, signal=75%
BIOCARTA_NKCELLS_PATHWAY	BIOCARTA_NKCELLS_PATHWAY		20	0.693024	1.33745	0.0942623	0.150742	1	7794	tags=60%, list=14%, signal=70%
REACTOME_GLUCAGON_LIKE_PEPTIDE_1_GLP1_REGULATES_INSULIN_SECRETION	REACTOME_GLUCAGON_LIKE_PEPTIDE_1_GLP1_REGULATES_INSULIN_SECRETION		42	0.587718	1.33711	0.0387755	0.151107	1	5798	tags=33%, list=11%, signal=37%
FUJII_YBX1_TARGETS_UP	FUJII_YBX1_TARGETS_UP		41	0.6218	1.33709	0.0717132	0.151015	1	6146	tags=54%, list=11%, signal=60%
WINTER_HYPOXIA_UP	WINTER_HYPOXIA_UP		94	0.590061	1.33706	0.0448343	0.15096	1	4790	tags=34%, list=9%, signal=37%
ZHANG_RESPONSE_TO_CANTHARIDIN_UP	ZHANG_RESPONSE_TO_CANTHARIDIN_UP		17	0.710741	1.33692	0.0962343	0.151033	1	6387	tags=65%, list=12%, signal=73%
SMIRNOV_RESPONSE_TO_IR_2HR_DN	SMIRNOV_RESPONSE_TO_IR_2HR_DN		56	0.616064	1.33686	0.0617761	0.150996	1	5825	tags=46%, list=11%, signal=52%
VANTVEER_BREAST_CANCER_BRCA1_UP	VANTVEER_BREAST_CANCER_BRCA1_UP		43	0.609093	1.33669	0.0654397	0.151134	1	9934	tags=56%, list=18%, signal=68%
REACTOME_SUMOYLATION_OF_TRANSCRIPTION_FACTORS	REACTOME_SUMOYLATION_OF_TRANSCRIPTION_FACTORS		20	0.650314	1.33652	0.0907372	0.151241	1	9187	tags=55%, list=17%, signal=66%
REACTOME_SIGNALING_BY_MET	REACTOME_SIGNALING_BY_MET		79	0.593823	1.33638	0.0689655	0.151333	1	4263	tags=33%, list=8%, signal=36%
REACTOME_INTRAFLAGELLAR_TRANSPORT	REACTOME_INTRAFLAGELLAR_TRANSPORT		54	0.6215	1.3362	0.0851927	0.151474	1	8850	tags=48%, list=16%, signal=57%
XU_HGF_TARGETS_REPRESSED_BY_AKT1_DN	XU_HGF_TARGETS_REPRESSED_BY_AKT1_DN		88	0.546134	1.33609	0.0229645	0.151509	1	6425	tags=43%, list=12%, signal=49%
REACTOME_CILIUM_ASSEMBLY	REACTOME_CILIUM_ASSEMBLY		200	0.588131	1.33599	0.0779727	0.151518	1	9111	tags=48%, list=17%, signal=57%
CARD_MIR302A_TARGETS	CARD_MIR302A_TARGETS		77	0.621509	1.33594	0.0674847	0.151477	1	7356	tags=47%, list=13%, signal=54%
GEORGES_CELL_CYCLE_MIR192_TARGETS	GEORGES_CELL_CYCLE_MIR192_TARGETS		61	0.681296	1.33557	0.0762082	0.151883	1	9111	tags=57%, list=17%, signal=69%
LINDGREN_BLADDER_CANCER_HIGH_RECURRENCE	LINDGREN_BLADDER_CANCER_HIGH_RECURRENCE		47	0.699715	1.33555	0.116371	0.151811	1	4563	tags=60%, list=8%, signal=65%
WEST_ADRENOCORTICAL_CARCINOMA_VS_ADENOMA_UP	WEST_ADRENOCORTICAL_CARCINOMA_VS_ADENOMA_UP		21	0.641137	1.33553	0.075188	0.15172	1	7266	tags=43%, list=13%, signal=49%
PEREZ_TP63_TARGETS	PEREZ_TP63_TARGETS		349	0.55432	1.33549	0.028866	0.151662	1	6698	tags=46%, list=12%, signal=52%
WHITFIELD_CELL_CYCLE_G2_M	WHITFIELD_CELL_CYCLE_G2_M		201	0.608664	1.33548	0.0692884	0.151568	1	7133	tags=48%, list=13%, signal=55%
GRAHAM_CML_QUIESCENT_VS_NORMAL_DIVIDING_UP	GRAHAM_CML_QUIESCENT_VS_NORMAL_DIVIDING_UP		56	0.626931	1.33538	0.0740741	0.151588	1	7354	tags=48%, list=13%, signal=56%
PID_ERBB1_DOWNSTREAM_PATHWAY	PID_ERBB1_DOWNSTREAM_PATHWAY		105	0.53635	1.33506	0.0521042	0.15198	1	10178	tags=53%, list=18%, signal=65%
KEGG_APOPTOSIS	KEGG_APOPTOSIS		87	0.561441	1.33506	0.0526316	0.151871	1	9607	tags=46%, list=17%, signal=56%
PID_GMCSF_PATHWAY	PID_GMCSF_PATHWAY		36	0.63871	1.33494	0.0845361	0.151936	1	9483	tags=58%, list=17%, signal=70%
RIGGINS_TAMOXIFEN_RESISTANCE_UP	RIGGINS_TAMOXIFEN_RESISTANCE_UP		64	0.579811	1.33488	0.0504032	0.1519	1	6293	tags=48%, list=11%, signal=55%
HOLLERN_MICROACINAR_BREAST_TUMOR_DN	HOLLERN_MICROACINAR_BREAST_TUMOR_DN		15	0.680195	1.33486	0.0715631	0.15182	1	1582	tags=40%, list=3%, signal=41%
DAZARD_UV_RESPONSE_CLUSTER_G2	DAZARD_UV_RESPONSE_CLUSTER_G2		26	0.682537	1.3348	0.10119	0.151807	1	8279	tags=65%, list=15%, signal=77%
BARIS_THYROID_CANCER_DN	BARIS_THYROID_CANCER_DN		58	0.57978	1.3346	0.0665399	0.151993	1	4720	tags=38%, list=9%, signal=41%
BIOCARTA_GRANULOCYTES_PATHWAY	BIOCARTA_GRANULOCYTES_PATHWAY		15	0.805308	1.33448	0.0690377	0.152042	1	3447	tags=53%, list=6%, signal=57%
REACTOME_SIGNALING_BY_HEDGEHOG	REACTOME_SIGNALING_BY_HEDGEHOG		150	0.509434	1.33428	0.0328542	0.152201	1	7257	tags=33%, list=13%, signal=38%
REACTOME_INTERLEUKIN_6_FAMILY_SIGNALING	REACTOME_INTERLEUKIN_6_FAMILY_SIGNALING		24	0.678362	1.33395	0.0841889	0.152566	1	7654	tags=63%, list=14%, signal=73%
SESTO_RESPONSE_TO_UV_C8	SESTO_RESPONSE_TO_UV_C8		69	0.58394	1.33376	0.0756646	0.152753	1	6016	tags=35%, list=11%, signal=39%
WINZEN_DEGRADED_VIA_KHSRP	WINZEN_DEGRADED_VIA_KHSRP		98	0.618731	1.33359	0.0766129	0.152888	1	6179	tags=50%, list=11%, signal=56%
REACTOME_PI3K_AKT_SIGNALING_IN_CANCER	REACTOME_PI3K_AKT_SIGNALING_IN_CANCER		102	0.558053	1.33348	0.0382166	0.15294	1	8771	tags=48%, list=16%, signal=57%
REACTOME_CYCLIN_D_ASSOCIATED_EVENTS_IN_G1	REACTOME_CYCLIN_D_ASSOCIATED_EVENTS_IN_G1		44	0.567364	1.33345	0.0526316	0.152875	1	6931	tags=41%, list=13%, signal=47%
WATANABE_ULCERATIVE_COLITIS_WITH_CANCER_UP	WATANABE_ULCERATIVE_COLITIS_WITH_CANCER_UP		19	0.699506	1.33342	0.088	0.152812	1	5784	tags=63%, list=10%, signal=71%
OSWALD_HEMATOPOIETIC_STEM_CELL_IN_COLLAGEN_GEL_DN	OSWALD_HEMATOPOIETIC_STEM_CELL_IN_COLLAGEN_GEL_DN		273	0.525607	1.33336	0.0310559	0.152783	1	7880	tags=38%, list=14%, signal=44%
REACTOME_REGULATION_OF_SIGNALING_BY_CBL	REACTOME_REGULATION_OF_SIGNALING_BY_CBL		22	0.65573	1.33332	0.0942623	0.152725	1	2203	tags=27%, list=4%, signal=28%
REACTOME_SIGNALING_BY_HIPPO	REACTOME_SIGNALING_BY_HIPPO		20	0.692204	1.33331	0.109053	0.152642	1	8772	tags=60%, list=16%, signal=71%
KEGG_VASOPRESSIN_REGULATED_WATER_REABSORPTION	KEGG_VASOPRESSIN_REGULATED_WATER_REABSORPTION		44	0.545282	1.33315	0.0714286	0.152736	1	8321	tags=39%, list=15%, signal=45%
CUI_TCF21_TARGETS_UP	CUI_TCF21_TARGETS_UP		36	0.656327	1.33283	0.0615385	0.153063	1	4656	tags=50%, list=8%, signal=55%
PURBEY_TARGETS_OF_CTBP1_NOT_SATB1_DN	PURBEY_TARGETS_OF_CTBP1_NOT_SATB1_DN		407	0.476688	1.33282	0.00393701	0.152973	1	7952	tags=41%, list=14%, signal=47%
PID_IL2_STAT5_PATHWAY	PID_IL2_STAT5_PATHWAY		30	0.704854	1.33275	0.091858	0.152954	1	7537	tags=53%, list=14%, signal=62%
VISALA_AGING_LYMPHOCYTE_DN	VISALA_AGING_LYMPHOCYTE_DN		18	0.644947	1.33267	0.0886598	0.152957	1	5954	tags=50%, list=11%, signal=56%
FOSTER_KDM1A_TARGETS_UP	FOSTER_KDM1A_TARGETS_UP		259	0.527342	1.33232	0.0165631	0.153341	1	6812	tags=41%, list=12%, signal=47%
SIMBULAN_PARP1_TARGETS_DN	SIMBULAN_PARP1_TARGETS_DN		16	0.83724	1.33209	0.0539033	0.153564	1	6754	tags=69%, list=12%, signal=78%
WANG_LSD1_TARGETS_UP	WANG_LSD1_TARGETS_UP		24	0.661634	1.33195	0.0671785	0.153658	1	6838	tags=67%, list=12%, signal=76%
KARLSSON_TGFB1_TARGETS_UP	KARLSSON_TGFB1_TARGETS_UP		120	0.562472	1.33158	0.0822669	0.154045	1	9100	tags=41%, list=17%, signal=49%
BROWNE_HCMV_INFECTION_14HR_DN	BROWNE_HCMV_INFECTION_14HR_DN		285	0.526543	1.33091	0.0262626	0.154823	1	6498	tags=41%, list=12%, signal=47%
SILIGAN_BOUND_BY_EWS_FLT1_FUSION	SILIGAN_BOUND_BY_EWS_FLT1_FUSION		46	0.593208	1.33084	0.0866808	0.154817	1	6878	tags=43%, list=12%, signal=50%
DORN_ADENOVIRUS_INFECTION_24HR_DN	DORN_ADENOVIRUS_INFECTION_24HR_DN		39	0.617189	1.33057	0.0813492	0.155085	1	7680	tags=59%, list=14%, signal=68%
REACTOME_OXIDATIVE_STRESS_INDUCED_SENESCENCE	REACTOME_OXIDATIVE_STRESS_INDUCED_SENESCENCE		64	0.568238	1.33042	0.049904	0.15517	1	7356	tags=42%, list=13%, signal=49%
FISCHER_G2_M_CELL_CYCLE	FISCHER_G2_M_CELL_CYCLE		231	0.713647	1.33041	0.0903955	0.155093	1	7210	tags=61%, list=13%, signal=69%
REACTOME_SIGNALING_BY_WNT	REACTOME_SIGNALING_BY_WNT		269	0.489757	1.33032	0.03	0.155111	1	7096	tags=29%, list=13%, signal=33%
YAO_TEMPORAL_RESPONSE_TO_PROGESTERONE_CLUSTER_15	YAO_TEMPORAL_RESPONSE_TO_PROGESTERONE_CLUSTER_15		34	0.615531	1.33027	0.0586011	0.15508	1	7285	tags=62%, list=13%, signal=71%
REACTOME_REGULATION_OF_RUNX1_EXPRESSION_AND_ACTIVITY	REACTOME_REGULATION_OF_RUNX1_EXPRESSION_AND_ACTIVITY		17	0.669212	1.33023	0.102	0.155038	1	7859	tags=47%, list=14%, signal=55%
FINETTI_BREAST_CANCER_KINOME_GREEN	FINETTI_BREAST_CANCER_KINOME_GREEN		16	0.921825	1.32968	0.0386179	0.155743	1	3588	tags=94%, list=7%, signal=100%
REACTOME_ESR_MEDIATED_SIGNALING	REACTOME_ESR_MEDIATED_SIGNALING		161	0.507244	1.32949	0.0294118	0.155898	1	9622	tags=43%, list=17%, signal=52%
REACTOME_SIGNALING_BY_PDGF	REACTOME_SIGNALING_BY_PDGF		58	0.636589	1.32898	0.0860656	0.156476	1	9394	tags=64%, list=17%, signal=77%
BOYAULT_LIVER_CANCER_SUBCLASS_G56_DN	BOYAULT_LIVER_CANCER_SUBCLASS_G56_DN		16	0.784354	1.32862	0.125241	0.156871	1	7308	tags=75%, list=13%, signal=86%
WEINMANN_ADAPTATION_TO_HYPOXIA_DN	WEINMANN_ADAPTATION_TO_HYPOXIA_DN		39	0.653274	1.32843	0.0896947	0.157017	1	8134	tags=69%, list=15%, signal=81%
BROWNE_HCMV_INFECTION_10HR_UP	BROWNE_HCMV_INFECTION_10HR_UP		96	0.533707	1.32821	0.0414201	0.157249	1	7032	tags=36%, list=13%, signal=42%
BILD_E2F3_ONCOGENIC_SIGNATURE	BILD_E2F3_ONCOGENIC_SIGNATURE		242	0.553328	1.3282	0.0392523	0.157153	1	6641	tags=42%, list=12%, signal=48%
CHANG_IMMORTALIZED_BY_HPV31_UP	CHANG_IMMORTALIZED_BY_HPV31_UP		70	0.569562	1.32771	0.0388548	0.157722	1	5699	tags=34%, list=10%, signal=38%
COATES_MACROPHAGE_M1_VS_M2_UP	COATES_MACROPHAGE_M1_VS_M2_UP		85	0.571103	1.3277	0.0464646	0.157617	1	6539	tags=51%, list=12%, signal=57%
REACTOME_HSF1_DEPENDENT_TRANSACTIVATION	REACTOME_HSF1_DEPENDENT_TRANSACTIVATION		38	0.578449	1.32729	0.0766283	0.158122	1	5340	tags=24%, list=10%, signal=26%
SATO_SILENCED_BY_DEACETYLATION_IN_PANCREATIC_CANCER	SATO_SILENCED_BY_DEACETYLATION_IN_PANCREATIC_CANCER		44	0.584202	1.32712	0.0501002	0.158254	1	5845	tags=43%, list=11%, signal=48%
REACTOME_DOWNREGULATION_OF_ERBB2_SIGNALING	REACTOME_DOWNREGULATION_OF_ERBB2_SIGNALING		29	0.574526	1.32711	0.0956175	0.158157	1	7779	tags=41%, list=14%, signal=48%
DUAN_PRDM5_TARGETS	DUAN_PRDM5_TARGETS		76	0.577837	1.32629	0.0531496	0.159233	1	7199	tags=46%, list=13%, signal=53%
SIG_PIP3_SIGNALING_IN_B_LYMPHOCYTES	SIG_PIP3_SIGNALING_IN_B_LYMPHOCYTES		36	0.653206	1.32624	0.0949367	0.159202	1	2203	tags=36%, list=4%, signal=38%
TANG_SENESCENCE_TP53_TARGETS_DN	TANG_SENESCENCE_TP53_TARGETS_DN		55	0.788599	1.32596	0.0857143	0.159461	1	6809	tags=80%, list=12%, signal=91%
LI_WILMS_TUMOR_VS_FETAL_KIDNEY_1_DN	LI_WILMS_TUMOR_VS_FETAL_KIDNEY_1_DN		158	0.680971	1.32592	0.116323	0.159409	1	6931	tags=51%, list=13%, signal=58%
JECHLINGER_EPITHELIAL_TO_MESENCHYMAL_TRANSITION_DN	JECHLINGER_EPITHELIAL_TO_MESENCHYMAL_TRANSITION_DN		57	0.610571	1.32566	0.0744467	0.159672	1	7680	tags=46%, list=14%, signal=53%
REACTOME_RHO_GTPASES_ACTIVATE_FORMINS	REACTOME_RHO_GTPASES_ACTIVATE_FORMINS		139	0.64927	1.3256	0.114723	0.159652	1	9111	tags=56%, list=17%, signal=67%
PID_BETA_CATENIN_NUC_PATHWAY	PID_BETA_CATENIN_NUC_PATHWAY		78	0.559445	1.32545	0.056	0.159772	1	7717	tags=40%, list=14%, signal=46%
REACTOME_AMINO_ACID_TRANSPORT_ACROSS_THE_PLASMA_MEMBRANE	REACTOME_AMINO_ACID_TRANSPORT_ACROSS_THE_PLASMA_MEMBRANE		33	0.620134	1.32541	0.0623782	0.159726	1	5189	tags=55%, list=9%, signal=60%
REACTOME_BLOOD_GROUP_SYSTEMS_BIOSYNTHESIS	REACTOME_BLOOD_GROUP_SYSTEMS_BIOSYNTHESIS		21	0.621628	1.32537	0.048	0.159683	1	5353	tags=62%, list=10%, signal=69%
KUMAR_TARGETS_OF_MLL_AF9_FUSION	KUMAR_TARGETS_OF_MLL_AF9_FUSION		400	0.531895	1.32531	0.0289256	0.159639	1	6184	tags=38%, list=11%, signal=42%
KEGG_LONG_TERM_POTENTIATION	KEGG_LONG_TERM_POTENTIATION		70	0.530251	1.32519	0.0350515	0.159707	1	8139	tags=37%, list=15%, signal=44%
SARTIPY_NORMAL_AT_INSULIN_RESISTANCE_UP	SARTIPY_NORMAL_AT_INSULIN_RESISTANCE_UP		30	0.610647	1.32514	0.0892857	0.159661	1	7104	tags=50%, list=13%, signal=57%
PID_REELIN_PATHWAY	PID_REELIN_PATHWAY		28	0.618614	1.32495	0.0792683	0.159842	1	4074	tags=39%, list=7%, signal=42%
KANG_AR_TARGETS_UP	KANG_AR_TARGETS_UP		17	0.740944	1.32492	0.0887574	0.159767	1	3966	tags=71%, list=7%, signal=76%
YAO_TEMPORAL_RESPONSE_TO_PROGESTERONE_CLUSTER_8	YAO_TEMPORAL_RESPONSE_TO_PROGESTERONE_CLUSTER_8		50	0.585356	1.32482	0.0688976	0.15978	1	8727	tags=46%, list=16%, signal=55%
CHEN_HOXA5_TARGETS_9HR_DN	CHEN_HOXA5_TARGETS_9HR_DN		41	0.609342	1.32475	0.0718336	0.159778	1	3813	tags=39%, list=7%, signal=42%
BIOCARTA_SPRY_PATHWAY	BIOCARTA_SPRY_PATHWAY		17	0.699697	1.32472	0.101626	0.159701	1	7833	tags=47%, list=14%, signal=55%
MCCABE_HOXC6_TARGETS_DN	MCCABE_HOXC6_TARGETS_DN		21	0.671953	1.32434	0.083499	0.160125	1	7603	tags=67%, list=14%, signal=77%
MEISSNER_BRAIN_HCP_WITH_H3K27ME3	MEISSNER_BRAIN_HCP_WITH_H3K27ME3		269	0.572248	1.32428	0.0456349	0.160083	1	8031	tags=50%, list=15%, signal=58%
BANDRES_RESPONSE_TO_CARMUSTIN_MGMT_24HR_DN	BANDRES_RESPONSE_TO_CARMUSTIN_MGMT_24HR_DN		33	0.563493	1.32393	0.0308642	0.160479	1	8795	tags=58%, list=16%, signal=68%
JI_METASTASIS_REPRESSED_BY_STK11	JI_METASTASIS_REPRESSED_BY_STK11		26	0.666515	1.32392	0.106695	0.160383	1	5593	tags=54%, list=10%, signal=60%
GAUSSMANN_MLL_AF4_FUSION_TARGETS_G_DN	GAUSSMANN_MLL_AF4_FUSION_TARGETS_G_DN		34	0.596858	1.32384	0.0589391	0.160396	1	5443	tags=47%, list=10%, signal=52%
ONO_FOXP3_TARGETS_UP	ONO_FOXP3_TARGETS_UP		23	0.737735	1.32379	0.0927835	0.160339	1	3946	tags=52%, list=7%, signal=56%
WANG_RESPONSE_TO_GSK3_INHIBITOR_SB216763_DN	WANG_RESPONSE_TO_GSK3_INHIBITOR_SB216763_DN		357	0.595516	1.32374	0.0646388	0.160294	1	7733	tags=50%, list=14%, signal=57%
JI_CARCINOGENESIS_BY_KRAS_AND_STK11_DN	JI_CARCINOGENESIS_BY_KRAS_AND_STK11_DN		17	0.806704	1.32372	0.109405	0.160219	1	3707	tags=71%, list=7%, signal=76%
NABA_PROTEOGLYCANS	NABA_PROTEOGLYCANS		35	0.696326	1.32371	0.108216	0.160133	1	5395	tags=54%, list=10%, signal=60%
KEGG_ANTIGEN_PROCESSING_AND_PRESENTATION	KEGG_ANTIGEN_PROCESSING_AND_PRESENTATION		81	0.69358	1.32368	0.104938	0.160052	1	9209	tags=47%, list=17%, signal=56%
IGARASHI_ATF4_TARGETS_DN	IGARASHI_ATF4_TARGETS_DN		97	0.566027	1.32366	0.0566802	0.159965	1	7727	tags=51%, list=14%, signal=59%
ABDELMOHSEN_ELAVL4_TARGETS	ABDELMOHSEN_ELAVL4_TARGETS		16	0.642926	1.32366	0.10297	0.159868	1	5068	tags=44%, list=9%, signal=48%
BIOCARTA_CHEMICAL_PATHWAY	BIOCARTA_CHEMICAL_PATHWAY		18	0.633291	1.32359	0.115942	0.159834	1	10155	tags=50%, list=18%, signal=61%
BIOCARTA_G1_PATHWAY	BIOCARTA_G1_PATHWAY		28	0.657085	1.32338	0.0988806	0.160018	1	7004	tags=57%, list=13%, signal=65%
REACTOME_SPHINGOLIPID_METABOLISM	REACTOME_SPHINGOLIPID_METABOLISM		87	0.529481	1.32334	0.0426829	0.159964	1	5519	tags=36%, list=10%, signal=40%
REACTOME_SIGNALING_BY_NOTCH1_HD_DOMAIN_MUTANTS_IN_CANCER	REACTOME_SIGNALING_BY_NOTCH1_HD_DOMAIN_MUTANTS_IN_CANCER		15	0.71262	1.32327	0.107212	0.159943	1	4696	tags=47%, list=9%, signal=51%
REACTOME_FCGR_ACTIVATION	REACTOME_FCGR_ACTIVATION		69	0.850886	1.32324	0.0989899	0.159878	1	7244	tags=91%, list=13%, signal=105%
MARTORIATI_MDM4_TARGETS_FETAL_LIVER_UP	MARTORIATI_MDM4_TARGETS_FETAL_LIVER_UP		231	0.498366	1.32306	0.0157791	0.160011	1	7321	tags=41%, list=13%, signal=47%
FERREIRA_EWINGS_SARCOMA_UNSTABLE_VS_STABLE_UP	FERREIRA_EWINGS_SARCOMA_UNSTABLE_VS_STABLE_UP		161	0.685228	1.32301	0.0809793	0.159987	1	6845	tags=53%, list=12%, signal=60%
PID_RAC1_REG_PATHWAY	PID_RAC1_REG_PATHWAY		37	0.639141	1.32282	0.090535	0.160128	1	4846	tags=43%, list=9%, signal=47%
AMIT_EGF_RESPONSE_60_HELA	AMIT_EGF_RESPONSE_60_HELA		44	0.661666	1.32277	0.107505	0.160098	1	6187	tags=43%, list=11%, signal=49%
BIDUS_METASTASIS_DN	BIDUS_METASTASIS_DN		149	0.548032	1.32275	0.0491803	0.160019	1	6541	tags=42%, list=12%, signal=47%
KUMAR_PATHOGEN_LOAD_BY_MACROPHAGES	KUMAR_PATHOGEN_LOAD_BY_MACROPHAGES		263	0.479145	1.32268	0.00598802	0.159982	1	5939	tags=31%, list=11%, signal=34%
BHATTACHARYA_EMBRYONIC_STEM_CELL	BHATTACHARYA_EMBRYONIC_STEM_CELL		83	0.592169	1.32233	0.0857664	0.160339	1	6539	tags=41%, list=12%, signal=46%
BIOCARTA_TOB1_PATHWAY	BIOCARTA_TOB1_PATHWAY		19	0.735018	1.3223	0.124752	0.160277	1	3447	tags=53%, list=6%, signal=56%
AMIT_EGF_RESPONSE_40_MCF10A	AMIT_EGF_RESPONSE_40_MCF10A		16	0.67537	1.32227	0.0998081	0.160204	1	7355	tags=69%, list=13%, signal=79%
WESTON_VEGFA_TARGETS_12HR	WESTON_VEGFA_TARGETS_12HR		29	0.69835	1.32227	0.0966469	0.160096	1	5820	tags=69%, list=11%, signal=77%
REACTOME_OTHER_INTERLEUKIN_SIGNALING	REACTOME_OTHER_INTERLEUKIN_SIGNALING		24	0.636005	1.32182	0.0961924	0.160603	1	8736	tags=58%, list=16%, signal=69%
BROCKE_APOPTOSIS_REVERSED_BY_IL6	BROCKE_APOPTOSIS_REVERSED_BY_IL6		146	0.598153	1.32146	0.0766129	0.161	1	8272	tags=53%, list=15%, signal=63%
ALFANO_MYC_TARGETS	ALFANO_MYC_TARGETS		236	0.506499	1.32136	0.0414313	0.161023	1	8400	tags=42%, list=15%, signal=49%
HOWLIN_CITED1_TARGETS_1_DN	HOWLIN_CITED1_TARGETS_1_DN		37	0.613674	1.32119	0.0843373	0.161169	1	6970	tags=54%, list=13%, signal=62%
PID_TOLL_ENDOGENOUS_PATHWAY	PID_TOLL_ENDOGENOUS_PATHWAY		24	0.672921	1.3211	0.08125	0.161176	1	7291	tags=54%, list=13%, signal=62%
REACTOME_KERATAN_SULFATE_BIOSYNTHESIS	REACTOME_KERATAN_SULFATE_BIOSYNTHESIS		28	0.630102	1.32101	0.0695825	0.161193	1	6065	tags=57%, list=11%, signal=64%
BURTON_ADIPOGENESIS_3	BURTON_ADIPOGENESIS_3		93	0.797774	1.32089	0.0893536	0.161248	1	7240	tags=75%, list=13%, signal=87%
VALK_AML_WITH_CEBPA	VALK_AML_WITH_CEBPA		37	0.60644	1.32018	0.077381	0.162151	1	8048	tags=57%, list=15%, signal=66%
TORCHIA_TARGETS_OF_EWSR1_FLI1_FUSION_TOP20_DN	TORCHIA_TARGETS_OF_EWSR1_FLI1_FUSION_TOP20_DN		18	0.646301	1.32017	0.0766208	0.162063	1	2437	tags=39%, list=4%, signal=41%
BIOCARTA_PDGF_PATHWAY	BIOCARTA_PDGF_PATHWAY		28	0.618053	1.3201	0.0997963	0.16205	1	10178	tags=57%, list=18%, signal=70%
BERTUCCI_MEDULLARY_VS_DUCTAL_BREAST_CANCER_DN	BERTUCCI_MEDULLARY_VS_DUCTAL_BREAST_CANCER_DN		171	0.610748	1.32006	0.0763052	0.161993	1	5999	tags=50%, list=11%, signal=56%
RASHI_NFKB1_TARGETS	RASHI_NFKB1_TARGETS		17	0.710006	1.31984	0.131783	0.162221	1	5241	tags=47%, list=10%, signal=52%
BILBAN_B_CLL_LPL_DN	BILBAN_B_CLL_LPL_DN		41	0.650644	1.31979	0.0888889	0.162177	1	6377	tags=49%, list=12%, signal=55%
TAKEDA_TARGETS_OF_NUP98_HOXA9_FUSION_3D_UP	TAKEDA_TARGETS_OF_NUP98_HOXA9_FUSION_3D_UP		177	0.612826	1.31961	0.0785124	0.162317	1	5771	tags=42%, list=10%, signal=47%
KYNG_ENVIRONMENTAL_STRESS_RESPONSE_DN	KYNG_ENVIRONMENTAL_STRESS_RESPONSE_DN		17	0.664702	1.31928	0.101833	0.162651	1	3096	tags=35%, list=6%, signal=37%
PID_IL12_2PATHWAY	PID_IL12_2PATHWAY		63	0.720836	1.31919	0.111111	0.162647	1	6842	tags=62%, list=12%, signal=71%
HAHTOLA_MYCOSIS_FUNGOIDES_SKIN_UP	HAHTOLA_MYCOSIS_FUNGOIDES_SKIN_UP		174	0.514353	1.31914	0.0488281	0.162613	1	7393	tags=36%, list=13%, signal=41%
GROSS_HYPOXIA_VIA_ELK3_AND_HIF1A_DN	GROSS_HYPOXIA_VIA_ELK3_AND_HIF1A_DN		99	0.531208	1.31912	0.0429907	0.162531	1	7685	tags=42%, list=14%, signal=49%
LEE_NEURAL_CREST_STEM_CELL_DN	LEE_NEURAL_CREST_STEM_CELL_DN		122	0.572907	1.31907	0.0497925	0.162497	1	7311	tags=48%, list=13%, signal=56%
PURBEY_TARGETS_OF_CTBP1_NOT_SATB1_UP	PURBEY_TARGETS_OF_CTBP1_NOT_SATB1_UP		292	0.472039	1.31827	0.01	0.163497	1	8127	tags=38%, list=15%, signal=44%
LEE_EARLY_T_LYMPHOCYTE_UP	LEE_EARLY_T_LYMPHOCYTE_UP		107	0.765601	1.31812	0.0914286	0.163601	1	5121	tags=70%, list=9%, signal=77%
ZHAN_MULTIPLE_MYELOMA_CD1_DN	ZHAN_MULTIPLE_MYELOMA_CD1_DN		47	0.602463	1.31803	0.104	0.163617	1	7643	tags=60%, list=14%, signal=69%
HUTTMANN_B_CLL_POOR_SURVIVAL_UP	HUTTMANN_B_CLL_POOR_SURVIVAL_UP		277	0.51662	1.31797	0.0398406	0.163607	1	8668	tags=48%, list=16%, signal=56%
TAVOR_CEBPA_TARGETS_UP	TAVOR_CEBPA_TARGETS_UP		51	0.646571	1.31776	0.0783505	0.16379	1	6910	tags=57%, list=13%, signal=65%
BIOCARTA_EPO_PATHWAY	BIOCARTA_EPO_PATHWAY		19	0.583055	1.31772	0.09375	0.163738	1	7537	tags=42%, list=14%, signal=49%
PEDRIOLI_MIR31_TARGETS_DN	PEDRIOLI_MIR31_TARGETS_DN		410	0.538225	1.31771	0.0336842	0.163645	1	8039	tags=47%, list=15%, signal=54%
BENPORATH_ES_1	BENPORATH_ES_1		375	0.572168	1.31762	0.0513308	0.163687	1	8104	tags=46%, list=15%, signal=53%
REACTOME_MYOGENESIS	REACTOME_MYOGENESIS		29	0.612211	1.31745	0.106557	0.163838	1	9711	tags=55%, list=18%, signal=67%
WEIGEL_OXIDATIVE_STRESS_BY_HNE_AND_TBH	WEIGEL_OXIDATIVE_STRESS_BY_HNE_AND_TBH		59	0.540798	1.3173	0.062753	0.16393	1	9621	tags=49%, list=17%, signal=59%
BERENJENO_ROCK_SIGNALING_NOT_VIA_RHOA_DN	BERENJENO_ROCK_SIGNALING_NOT_VIA_RHOA_DN		48	0.65002	1.31728	0.121212	0.163845	1	8836	tags=58%, list=16%, signal=69%
PETROVA_ENDOTHELIUM_LYMPHATIC_VS_BLOOD_UP	PETROVA_ENDOTHELIUM_LYMPHATIC_VS_BLOOD_UP		130	0.592867	1.31689	0.0485437	0.164258	1	6890	tags=55%, list=13%, signal=63%
ICHIBA_GRAFT_VERSUS_HOST_DISEASE_D7_UP	ICHIBA_GRAFT_VERSUS_HOST_DISEASE_D7_UP		114	0.687752	1.31689	0.102881	0.164154	1	7157	tags=59%, list=13%, signal=67%
REACTOME_ROLE_OF_LAT2_NTAL_LAB_ON_CALCIUM_MOBILIZATION	REACTOME_ROLE_OF_LAT2_NTAL_LAB_ON_CALCIUM_MOBILIZATION		71	0.797517	1.31684	0.12831	0.164116	1	7537	tags=80%, list=14%, signal=93%
WANG_IMMORTALIZED_BY_HOXA9_AND_MEIS1_DN	WANG_IMMORTALIZED_BY_HOXA9_AND_MEIS1_DN		22	0.746712	1.31678	0.112903	0.164111	1	5857	tags=64%, list=11%, signal=71%
LI_PROSTATE_CANCER_EPIGENETIC	LI_PROSTATE_CANCER_EPIGENETIC		30	0.655806	1.31673	0.0816733	0.164072	1	2933	tags=40%, list=5%, signal=42%
REACTOME_ANTIGEN_ACTIVATES_B_CELL_RECEPTOR_BCR_LEADING_TO_GENERATION_OF_SECOND_MESSENGERS	REACTOME_ANTIGEN_ACTIVATES_B_CELL_RECEPTOR_BCR_LEADING_TO_GENERATION_OF_SECOND_MESSENGERS		86	0.792827	1.31651	0.127049	0.164248	1	7244	tags=80%, list=13%, signal=92%
RASHI_RESPONSE_TO_IONIZING_RADIATION_6	RASHI_RESPONSE_TO_IONIZING_RADIATION_6		83	0.638145	1.31637	0.1002	0.16433	1	7179	tags=57%, list=13%, signal=65%
PID_WNT_NONCANONICAL_PATHWAY	PID_WNT_NONCANONICAL_PATHWAY		32	0.606332	1.316	0.110429	0.164722	1	8927	tags=47%, list=16%, signal=56%
MATTHEWS_SKIN_CARCINOGENESIS_VIA_JUN	MATTHEWS_SKIN_CARCINOGENESIS_VIA_JUN		15	0.659098	1.3159	0.0961145	0.164765	1	1000	tags=27%, list=2%, signal=27%
STREICHER_LSM1_TARGETS_UP	STREICHER_LSM1_TARGETS_UP		43	0.613674	1.31588	0.0772358	0.164693	1	5520	tags=51%, list=10%, signal=57%
PID_ECADHERIN_STABILIZATION_PATHWAY	PID_ECADHERIN_STABILIZATION_PATHWAY		41	0.597416	1.31569	0.117308	0.164851	1	6848	tags=39%, list=12%, signal=45%
CORRE_MULTIPLE_MYELOMA_DN	CORRE_MULTIPLE_MYELOMA_DN		57	0.587983	1.31505	0.0685714	0.165659	1	6257	tags=53%, list=11%, signal=59%
LEE_DIFFERENTIATING_T_LYMPHOCYTE	LEE_DIFFERENTIATING_T_LYMPHOCYTE		195	0.689849	1.31463	0.109705	0.16614	1	6017	tags=54%, list=11%, signal=61%
REACTOME_PKA_ACTIVATION_IN_GLUCAGON_SIGNALLING	REACTOME_PKA_ACTIVATION_IN_GLUCAGON_SIGNALLING		17	0.659932	1.31438	0.124236	0.166368	1	5846	tags=35%, list=11%, signal=39%
FULCHER_INFLAMMATORY_RESPONSE_LECTIN_VS_LPS_DN	FULCHER_INFLAMMATORY_RESPONSE_LECTIN_VS_LPS_DN		441	0.593002	1.31436	0.0944558	0.166297	1	7579	tags=46%, list=14%, signal=53%
ZHAN_MULTIPLE_MYELOMA_HP_DN	ZHAN_MULTIPLE_MYELOMA_HP_DN		44	0.563443	1.31428	0.05	0.166288	1	5565	tags=41%, list=10%, signal=45%
HAMAI_APOPTOSIS_VIA_TRAIL_DN	HAMAI_APOPTOSIS_VIA_TRAIL_DN		196	0.551374	1.31394	0.0547945	0.166674	1	8019	tags=49%, list=15%, signal=58%
HOOI_ST7_TARGETS_UP	HOOI_ST7_TARGETS_UP		90	0.561965	1.31365	0.034413	0.166952	1	5939	tags=46%, list=11%, signal=51%
SMID_BREAST_CANCER_NORMAL_LIKE_UP	SMID_BREAST_CANCER_NORMAL_LIKE_UP		480	0.687062	1.31321	0.100858	0.167499	1	6341	tags=62%, list=12%, signal=69%
REACTOME_ANCHORING_OF_THE_BASAL_BODY_TO_THE_PLASMA_MEMBRANE	REACTOME_ANCHORING_OF_THE_BASAL_BODY_TO_THE_PLASMA_MEMBRANE		96	0.621954	1.31273	0.105163	0.168048	1	9111	tags=53%, list=17%, signal=64%
SANSOM_APC_TARGETS	SANSOM_APC_TARGETS		201	0.50067	1.31273	0.0246212	0.167944	1	8105	tags=43%, list=15%, signal=50%
MYLLYKANGAS_AMPLIFICATION_HOT_SPOT_17	MYLLYKANGAS_AMPLIFICATION_HOT_SPOT_17		18	0.651705	1.31265	0.109804	0.167927	1	9094	tags=56%, list=17%, signal=67%
STEIN_ESR1_TARGETS	STEIN_ESR1_TARGETS		83	0.587844	1.31238	0.0853432	0.168211	1	5899	tags=46%, list=11%, signal=51%
AMIT_EGF_RESPONSE_240_MCF10A	AMIT_EGF_RESPONSE_240_MCF10A		21	0.65445	1.31236	0.0928854	0.168125	1	2002	tags=38%, list=4%, signal=40%
MURAKAMI_UV_RESPONSE_6HR_DN	MURAKAMI_UV_RESPONSE_6HR_DN		21	0.624852	1.31234	0.078629	0.168044	1	7828	tags=57%, list=14%, signal=67%
IVANOVA_HEMATOPOIESIS_STEM_CELL_LONG_TERM	IVANOVA_HEMATOPOIESIS_STEM_CELL_LONG_TERM		214	0.550741	1.31228	0.055794	0.168012	1	7145	tags=45%, list=13%, signal=52%
RODRIGUES_NTN1_TARGETS_DN	RODRIGUES_NTN1_TARGETS_DN		159	0.53971	1.31197	0.0529532	0.168334	1	8350	tags=43%, list=15%, signal=51%
DING_LUNG_CANCER_BY_MUTATION_RATE	DING_LUNG_CANCER_BY_MUTATION_RATE		20	0.637786	1.31189	0.0942308	0.168323	1	7418	tags=60%, list=13%, signal=69%
LINDGREN_BLADDER_CANCER_CLUSTER_3_DN	LINDGREN_BLADDER_CANCER_CLUSTER_3_DN		224	0.514465	1.31181	0.0290456	0.168344	1	6766	tags=39%, list=12%, signal=44%
FONTAINE_THYROID_TUMOR_UNCERTAIN_MALIGNANCY_UP	FONTAINE_THYROID_TUMOR_UNCERTAIN_MALIGNANCY_UP		38	0.540998	1.31166	0.0587084	0.168442	1	10656	tags=50%, list=19%, signal=62%
BROWNE_HCMV_INFECTION_1HR_UP	BROWNE_HCMV_INFECTION_1HR_UP		52	0.593803	1.31159	0.0619835	0.168431	1	8008	tags=52%, list=15%, signal=61%
DAZARD_UV_RESPONSE_CLUSTER_G28	DAZARD_UV_RESPONSE_CLUSTER_G28		17	0.725451	1.31149	0.139721	0.168464	1	3324	tags=53%, list=6%, signal=56%
REACTOME_EPHA_MEDIATED_GROWTH_CONE_COLLAPSE	REACTOME_EPHA_MEDIATED_GROWTH_CONE_COLLAPSE		29	0.589139	1.31139	0.0753968	0.168511	1	5782	tags=41%, list=10%, signal=46%
BROWNE_HCMV_INFECTION_48HR_UP	BROWNE_HCMV_INFECTION_48HR_UP		177	0.516544	1.31135	0.0291262	0.168458	1	6901	tags=44%, list=13%, signal=50%
BIOCARTA_CTLA4_PATHWAY	BIOCARTA_CTLA4_PATHWAY		20	0.835233	1.31115	0.110883	0.168616	1	3131	tags=65%, list=6%, signal=69%
OUYANG_PROSTATE_CANCER_PROGRESSION_DN	OUYANG_PROSTATE_CANCER_PROGRESSION_DN		21	0.581803	1.31097	0.0694445	0.168756	1	6261	tags=52%, list=11%, signal=59%
SHIN_B_CELL_LYMPHOMA_CLUSTER_7	SHIN_B_CELL_LYMPHOMA_CLUSTER_7		27	0.610829	1.3108	0.0780287	0.168873	1	7525	tags=41%, list=14%, signal=47%
IVANOVA_HEMATOPOIESIS_MATURE_CELL	IVANOVA_HEMATOPOIESIS_MATURE_CELL		287	0.516621	1.31075	0.056338	0.16883	1	6847	tags=35%, list=12%, signal=40%
PID_LYMPH_ANGIOGENESIS_PATHWAY	PID_LYMPH_ANGIOGENESIS_PATHWAY		25	0.657341	1.31062	0.134021	0.168899	1	7682	tags=48%, list=14%, signal=56%
REACTOME_SIGNALING_BY_EGFR_IN_CANCER	REACTOME_SIGNALING_BY_EGFR_IN_CANCER		25	0.590939	1.31044	0.0766045	0.169071	1	3359	tags=28%, list=6%, signal=30%
YAO_HOXA10_TARGETS_VIA_PROGESTERONE_DN	YAO_HOXA10_TARGETS_VIA_PROGESTERONE_DN		19	0.628391	1.31008	0.0845865	0.1695	1	9016	tags=53%, list=16%, signal=63%
LEIN_MIDBRAIN_MARKERS	LEIN_MIDBRAIN_MARKERS		84	0.526127	1.31004	0.0348162	0.169453	1	5430	tags=33%, list=10%, signal=37%
HAHTOLA_MYCOSIS_FUNGOIDES_SKIN_DN	HAHTOLA_MYCOSIS_FUNGOIDES_SKIN_DN		27	0.619008	1.31001	0.106931	0.169385	1	8927	tags=56%, list=16%, signal=66%
REACTOME_TRANSCRIPTIONAL_REGULATION_BY_THE_AP_2_TFAP2_FAMILY_OF_TRANSCRIPTION_FACTORS	REACTOME_TRANSCRIPTIONAL_REGULATION_BY_THE_AP_2_TFAP2_FAMILY_OF_TRANSCRIPTION_FACTORS		38	0.55425	1.31	0.0635838	0.169292	1	8427	tags=42%, list=15%, signal=50%
BIOCARTA_AMAN_PATHWAY	BIOCARTA_AMAN_PATHWAY		15	0.643267	1.30997	0.0967742	0.169218	1	4125	tags=40%, list=7%, signal=43%
ALCALA_APOPTOSIS	ALCALA_APOPTOSIS		87	0.546186	1.30933	0.110039	0.170052	1	9209	tags=46%, list=17%, signal=55%
REACTOME_HEPARAN_SULFATE_HEPARIN_HS_GAG_METABOLISM	REACTOME_HEPARAN_SULFATE_HEPARIN_HS_GAG_METABOLISM		55	0.570373	1.3092	0.06917	0.1701	1	7751	tags=45%, list=14%, signal=53%
DAVICIONI_PAX_FOXO1_SIGNATURE_IN_ARMS_DN	DAVICIONI_PAX_FOXO1_SIGNATURE_IN_ARMS_DN		20	0.660961	1.30895	0.0866935	0.170372	1	7122	tags=65%, list=13%, signal=75%
COLINA_TARGETS_OF_4EBP1_AND_4EBP2	COLINA_TARGETS_OF_4EBP1_AND_4EBP2		336	0.513202	1.30888	0.0348162	0.170354	1	6502	tags=40%, list=12%, signal=46%
MATZUK_EMBRYONIC_GERM_CELL	MATZUK_EMBRYONIC_GERM_CELL		18	0.667724	1.30875	0.125	0.170406	1	8565	tags=67%, list=16%, signal=79%
OLSSON_E2F3_TARGETS_DN	OLSSON_E2F3_TARGETS_DN		33	0.61933	1.30835	0.0755065	0.170879	1	6326	tags=55%, list=11%, signal=62%
CHEMELLO_SOLEUS_VS_EDL_MYOFIBERS_UP	CHEMELLO_SOLEUS_VS_EDL_MYOFIBERS_UP		17	0.678608	1.30797	0.108481	0.171294	1	10858	tags=76%, list=20%, signal=95%
REACTOME_SYNTHESIS_OF_PA	REACTOME_SYNTHESIS_OF_PA		39	0.567962	1.30795	0.0429688	0.171215	1	7938	tags=46%, list=14%, signal=54%
KAYO_CALORIE_RESTRICTION_MUSCLE_UP	KAYO_CALORIE_RESTRICTION_MUSCLE_UP		93	0.572412	1.30785	0.0718686	0.171259	1	7576	tags=43%, list=14%, signal=50%
PID_FAS_PATHWAY	PID_FAS_PATHWAY		38	0.59145	1.30784	0.0840336	0.171168	1	7282	tags=42%, list=13%, signal=48%
STARK_PREFRONTAL_CORTEX_22Q11_DELETION_UP	STARK_PREFRONTAL_CORTEX_22Q11_DELETION_UP		195	0.56818	1.30772	0.0912863	0.171252	1	9520	tags=48%, list=17%, signal=58%
LA_MEN1_TARGETS	LA_MEN1_TARGETS		25	0.625057	1.30714	0.0669291	0.171979	1	8892	tags=68%, list=16%, signal=81%
JIANG_AGING_CEREBRAL_CORTEX_DN	JIANG_AGING_CEREBRAL_CORTEX_DN		48	0.505212	1.30683	0.073724	0.172326	1	10449	tags=38%, list=19%, signal=46%
PID_HDAC_CLASSII_PATHWAY	PID_HDAC_CLASSII_PATHWAY		34	0.54422	1.3067	0.0653465	0.172404	1	7970	tags=44%, list=14%, signal=52%
FIRESTEIN_PROLIFERATION	FIRESTEIN_PROLIFERATION		165	0.526114	1.30658	0.0391753	0.172476	1	8602	tags=47%, list=16%, signal=55%
VALK_AML_CLUSTER_1	VALK_AML_CLUSTER_1		29	0.673805	1.30655	0.109244	0.172406	1	5732	tags=55%, list=10%, signal=62%
LUI_THYROID_CANCER_PAX8_PPARG_UP	LUI_THYROID_CANCER_PAX8_PPARG_UP		44	0.584672	1.30647	0.0878243	0.172418	1	6097	tags=36%, list=11%, signal=41%
LEE_AGING_NEOCORTEX_UP	LEE_AGING_NEOCORTEX_UP		74	0.542206	1.30635	0.0794574	0.172461	1	7680	tags=38%, list=14%, signal=44%
GAVIN_FOXP3_TARGETS_CLUSTER_P6	GAVIN_FOXP3_TARGETS_CLUSTER_P6		90	0.711339	1.30635	0.103647	0.172354	1	6400	tags=64%, list=12%, signal=73%
NAGASHIMA_NRG1_SIGNALING_UP	NAGASHIMA_NRG1_SIGNALING_UP		170	0.601036	1.30618	0.100205	0.17247	1	8908	tags=55%, list=16%, signal=65%
DASU_IL6_SIGNALING_SCAR_UP	DASU_IL6_SIGNALING_SCAR_UP		31	0.593629	1.30615	0.0718447	0.172396	1	6903	tags=45%, list=13%, signal=52%
REACTOME_SIGNALING_BY_NTRKS	REACTOME_SIGNALING_BY_NTRKS		134	0.530344	1.30612	0.0609756	0.172319	1	8476	tags=43%, list=15%, signal=50%
GROSS_HYPOXIA_VIA_ELK3_ONLY_DN	GROSS_HYPOXIA_VIA_ELK3_ONLY_DN		44	0.564793	1.30607	0.0598456	0.17228	1	4959	tags=39%, list=9%, signal=42%
BIOCARTA_NOS1_PATHWAY	BIOCARTA_NOS1_PATHWAY		21	0.590047	1.30595	0.0797546	0.172342	1	8747	tags=48%, list=16%, signal=57%
SANSOM_WNT_PATHWAY_REQUIRE_MYC	SANSOM_WNT_PATHWAY_REQUIRE_MYC		61	0.599018	1.3058	0.0961538	0.172406	1	8193	tags=52%, list=15%, signal=62%
KYNG_RESPONSE_TO_H2O2	KYNG_RESPONSE_TO_H2O2		69	0.54602	1.3057	0.0750507	0.172442	1	7635	tags=38%, list=14%, signal=44%
HOFFMANN_SMALL_PRE_BII_TO_IMMATURE_B_LYMPHOCYTE_UP	HOFFMANN_SMALL_PRE_BII_TO_IMMATURE_B_LYMPHOCYTE_UP		64	0.617932	1.30554	0.0769231	0.17255	1	6640	tags=56%, list=12%, signal=64%
VANHARANTA_UTERINE_FIBROID_UP	VANHARANTA_UTERINE_FIBROID_UP		43	0.668285	1.30495	0.118236	0.173268	1	5147	tags=53%, list=9%, signal=59%
PID_CDC42_REG_PATHWAY	PID_CDC42_REG_PATHWAY		29	0.63251	1.30494	0.116	0.173174	1	10141	tags=66%, list=18%, signal=80%
SWEET_LUNG_CANCER_KRAS_UP	SWEET_LUNG_CANCER_KRAS_UP		469	0.498769	1.30491	0.040856	0.173109	1	7748	tags=39%, list=14%, signal=45%
WU_HBX_TARGETS_1_UP	WU_HBX_TARGETS_1_UP		16	0.666727	1.30488	0.109375	0.173038	1	5664	tags=56%, list=10%, signal=63%
WANG_METASTASIS_OF_BREAST_CANCER_ESR1_DN	WANG_METASTASIS_OF_BREAST_CANCER_ESR1_DN		32	0.567738	1.30473	0.0616016	0.17313	1	4063	tags=41%, list=7%, signal=44%
REACTOME_NEGATIVE_REGULATION_OF_FGFR3_SIGNALING	REACTOME_NEGATIVE_REGULATION_OF_FGFR3_SIGNALING		29	0.569168	1.3047	0.083503	0.173066	1	8771	tags=34%, list=16%, signal=41%
KEGG_VEGF_SIGNALING_PATHWAY	KEGG_VEGF_SIGNALING_PATHWAY		76	0.520938	1.30457	0.0549898	0.173124	1	9394	tags=43%, list=17%, signal=52%
HWANG_PROSTATE_CANCER_MARKERS	HWANG_PROSTATE_CANCER_MARKERS		28	0.570386	1.30441	0.0710059	0.173219	1	3940	tags=36%, list=7%, signal=38%
LY_AGING_OLD_DN	LY_AGING_OLD_DN		54	0.714228	1.30402	0.108411	0.173628	1	6830	tags=54%, list=12%, signal=61%
MARTIN_NFKB_TARGETS_UP	MARTIN_NFKB_TARGETS_UP		44	0.615041	1.30369	0.0718563	0.174023	1	8157	tags=48%, list=15%, signal=56%
MCCABE_BOUND_BY_HOXC6	MCCABE_BOUND_BY_HOXC6		444	0.474487	1.30367	0.00394477	0.17395	1	7838	tags=35%, list=14%, signal=41%
GILDEA_METASTASIS	GILDEA_METASTASIS		29	0.686992	1.30353	0.109504	0.174028	1	3071	tags=45%, list=6%, signal=47%
KEGG_GRAFT_VERSUS_HOST_DISEASE	KEGG_GRAFT_VERSUS_HOST_DISEASE		37	0.806866	1.30294	0.11349	0.174775	1	8666	tags=81%, list=16%, signal=96%
WONG_ENDMETRIUM_CANCER_DN	WONG_ENDMETRIUM_CANCER_DN		77	0.686239	1.30286	0.129555	0.174799	1	6036	tags=66%, list=11%, signal=74%
SHEPARD_CRUSH_AND_BURN_MUTANT_DN	SHEPARD_CRUSH_AND_BURN_MUTANT_DN		189	0.592309	1.30267	0.0867052	0.174945	1	7567	tags=49%, list=14%, signal=57%
PID_PRL_SIGNALING_EVENTS_PATHWAY	PID_PRL_SIGNALING_EVENTS_PATHWAY		23	0.589723	1.30259	0.101504	0.174952	1	8698	tags=61%, list=16%, signal=72%
HIRSCH_CELLULAR_TRANSFORMATION_SIGNATURE_DN	HIRSCH_CELLULAR_TRANSFORMATION_SIGNATURE_DN		101	0.532023	1.30249	0.0712871	0.174976	1	7692	tags=45%, list=14%, signal=52%
LY_AGING_PREMATURE_DN	LY_AGING_PREMATURE_DN		29	0.73095	1.3024	0.147601	0.174998	1	7646	tags=62%, list=14%, signal=72%
ACEVEDO_LIVER_CANCER_WITH_H3K9ME3_DN	ACEVEDO_LIVER_CANCER_WITH_H3K9ME3_DN		92	0.570217	1.30226	0.0766283	0.17509	1	8021	tags=50%, list=15%, signal=58%
REACTOME_RUNX1_REGULATES_GENES_INVOLVED_IN_MEGAKARYOCYTE_DIFFERENTIATION_AND_PLATELET_FUNCTION	REACTOME_RUNX1_REGULATES_GENES_INVOLVED_IN_MEGAKARYOCYTE_DIFFERENTIATION_AND_PLATELET_FUNCTION		38	0.588852	1.30196	0.0898204	0.175459	1	9303	tags=47%, list=17%, signal=57%
REACTOME_PHOSPHOLIPID_METABOLISM	REACTOME_PHOSPHOLIPID_METABOLISM		206	0.495145	1.30186	0.0497018	0.175501	1	6774	tags=35%, list=12%, signal=40%
MEDINA_SMARCA4_TARGETS	MEDINA_SMARCA4_TARGETS		36	0.567575	1.30169	0.0701403	0.175632	1	6835	tags=42%, list=12%, signal=48%
VALK_AML_CLUSTER_3	VALK_AML_CLUSTER_3		34	0.578298	1.30154	0.0634921	0.17573	1	5903	tags=47%, list=11%, signal=53%
SCHAEFFER_PROSTATE_DEVELOPMENT_12HR_UP	SCHAEFFER_PROSTATE_DEVELOPMENT_12HR_UP		110	0.560032	1.30153	0.0697211	0.175636	1	7484	tags=49%, list=14%, signal=57%
BIOCARTA_KERATINOCYTE_PATHWAY	BIOCARTA_KERATINOCYTE_PATHWAY		46	0.569194	1.30113	0.0877551	0.176154	1	6368	tags=41%, list=12%, signal=47%
LU_EZH2_TARGETS_DN	LU_EZH2_TARGETS_DN		395	0.550212	1.30084	0.0681363	0.176466	1	7938	tags=43%, list=14%, signal=50%
ZHOU_INFLAMMATORY_RESPONSE_LPS_UP	ZHOU_INFLAMMATORY_RESPONSE_LPS_UP		398	0.514116	1.30077	0.0334728	0.176445	1	7699	tags=42%, list=14%, signal=48%
HAN_JNK_SINGALING_UP	HAN_JNK_SINGALING_UP		33	0.650114	1.30065	0.124016	0.176549	1	7595	tags=58%, list=14%, signal=67%
GENTILE_UV_HIGH_DOSE_DN	GENTILE_UV_HIGH_DOSE_DN		283	0.535392	1.30027	0.0828516	0.176976	1	7696	tags=39%, list=14%, signal=45%
TAKAO_RESPONSE_TO_UVB_RADIATION_DN	TAKAO_RESPONSE_TO_UVB_RADIATION_DN		96	0.508824	1.30001	0.0788462	0.177222	1	5344	tags=28%, list=10%, signal=31%
REACTOME_CLEC7A_DECTIN_1_SIGNALING	REACTOME_CLEC7A_DECTIN_1_SIGNALING		100	0.519637	1.29983	0.0986965	0.177377	1	8568	tags=33%, list=16%, signal=39%
PID_P38_ALPHA_BETA_DOWNSTREAM_PATHWAY	PID_P38_ALPHA_BETA_DOWNSTREAM_PATHWAY		38	0.547712	1.29959	0.0773931	0.177605	1	7682	tags=37%, list=14%, signal=43%
MA_MYELOID_DIFFERENTIATION_UP	MA_MYELOID_DIFFERENTIATION_UP		37	0.549722	1.29957	0.0840164	0.17753	1	8565	tags=43%, list=16%, signal=51%
SUNG_METASTASIS_STROMA_DN	SUNG_METASTASIS_STROMA_DN		54	0.604352	1.29925	0.0844278	0.177881	1	7240	tags=39%, list=13%, signal=45%
REACTOME_CD22_MEDIATED_BCR_REGULATION	REACTOME_CD22_MEDIATED_BCR_REGULATION		61	0.85474	1.29898	0.127572	0.178149	1	7244	tags=93%, list=13%, signal=107%
PID_ARF_3PATHWAY	PID_ARF_3PATHWAY		19	0.575999	1.29895	0.136882	0.17808	1	11251	tags=37%, list=20%, signal=46%
INGA_TP53_TARGETS	INGA_TP53_TARGETS		16	0.658996	1.29866	0.116	0.17838	1	3946	tags=44%, list=7%, signal=47%
BORCZUK_MALIGNANT_MESOTHELIOMA_UP	BORCZUK_MALIGNANT_MESOTHELIOMA_UP		302	0.534854	1.29822	0.102703	0.178842	1	9037	tags=40%, list=16%, signal=48%
PROVENZANI_METASTASIS_DN	PROVENZANI_METASTASIS_DN		141	0.521906	1.29819	0.0623782	0.17877	1	6710	tags=35%, list=12%, signal=39%
JAZAG_TGFB1_SIGNALING_VIA_SMAD4_UP	JAZAG_TGFB1_SIGNALING_VIA_SMAD4_UP		107	0.493955	1.2979	0.0361446	0.17907	1	6106	tags=33%, list=11%, signal=37%
BIOCARTA_DC_PATHWAY	BIOCARTA_DC_PATHWAY		17	0.757917	1.29774	0.158	0.179199	1	3447	tags=41%, list=6%, signal=44%
GARGALOVIC_RESPONSE_TO_OXIDIZED_PHOSPHOLIPIDS_BLACK_UP	GARGALOVIC_RESPONSE_TO_OXIDIZED_PHOSPHOLIPIDS_BLACK_UP		35	0.592403	1.29759	0.0787879	0.179317	1	6509	tags=49%, list=12%, signal=55%
CHYLA_CBFA2T3_TARGETS_DN	CHYLA_CBFA2T3_TARGETS_DN		231	0.488117	1.29747	0.00998004	0.179401	1	6032	tags=37%, list=11%, signal=42%
CREIGHTON_ENDOCRINE_THERAPY_RESISTANCE_2	CREIGHTON_ENDOCRINE_THERAPY_RESISTANCE_2		449	0.536505	1.29707	0.0454545	0.179848	1	8961	tags=49%, list=16%, signal=58%
SHEDDEN_LUNG_CANCER_POOR_SURVIVAL_A6	SHEDDEN_LUNG_CANCER_POOR_SURVIVAL_A6		452	0.649137	1.29672	0.119626	0.180237	1	8032	tags=54%, list=15%, signal=62%
BROWNE_HCMV_INFECTION_24HR_UP	BROWNE_HCMV_INFECTION_24HR_UP		145	0.490037	1.29666	0.0254902	0.1802	1	7859	tags=39%, list=14%, signal=45%
NADERI_BREAST_CANCER_PROGNOSIS_UP	NADERI_BREAST_CANCER_PROGNOSIS_UP		51	0.691673	1.2963	0.139313	0.180598	1	7184	tags=59%, list=13%, signal=68%
GRAESSMANN_APOPTOSIS_BY_SERUM_DEPRIVATION_DN	GRAESSMANN_APOPTOSIS_BY_SERUM_DEPRIVATION_DN		232	0.484588	1.29627	0.0178218	0.180525	1	5845	tags=36%, list=11%, signal=40%
BIOCARTA_TH1TH2_PATHWAY	BIOCARTA_TH1TH2_PATHWAY		21	0.761363	1.29606	0.151951	0.180719	1	8436	tags=76%, list=15%, signal=90%
NOJIMA_SFRP2_TARGETS_UP	NOJIMA_SFRP2_TARGETS_UP		30	0.595611	1.29543	0.0927419	0.181513	1	7282	tags=50%, list=13%, signal=58%
MARSON_FOXP3_CORE_DIRECT_TARGETS	MARSON_FOXP3_CORE_DIRECT_TARGETS		18	0.785241	1.29483	0.133745	0.182302	1	3588	tags=61%, list=7%, signal=65%
PICCALUGA_ANGIOIMMUNOBLASTIC_LYMPHOMA_UP	PICCALUGA_ANGIOIMMUNOBLASTIC_LYMPHOMA_UP		206	0.674028	1.29479	0.138716	0.182247	1	5915	tags=56%, list=11%, signal=62%
KEGG_ALLOGRAFT_REJECTION	KEGG_ALLOGRAFT_REJECTION		35	0.809057	1.29475	0.131078	0.182191	1	8666	tags=83%, list=16%, signal=98%
BERTUCCI_INVASIVE_CARCINOMA_DUCTAL_VS_LOBULAR_UP	BERTUCCI_INVASIVE_CARCINOMA_DUCTAL_VS_LOBULAR_UP		23	0.567899	1.29442	0.0603622	0.182562	1	7713	tags=43%, list=14%, signal=51%
NAKAJIMA_EOSINOPHIL	NAKAJIMA_EOSINOPHIL		25	0.644668	1.29435	0.0965665	0.182545	1	6640	tags=52%, list=12%, signal=59%
REACTOME_SIGNALING_BY_MODERATE_KINASE_ACTIVITY_BRAF_MUTANTS	REACTOME_SIGNALING_BY_MODERATE_KINASE_ACTIVITY_BRAF_MUTANTS		45	0.523878	1.29412	0.0702479	0.182788	1	10178	tags=47%, list=18%, signal=57%
WESTON_VEGFA_TARGETS_6HR	WESTON_VEGFA_TARGETS_6HR		52	0.646877	1.29409	0.102713	0.182708	1	6473	tags=60%, list=12%, signal=67%
REACTOME_CELLULAR_SENESCENCE	REACTOME_CELLULAR_SENESCENCE		128	0.520728	1.29395	0.0501859	0.182807	1	7909	tags=43%, list=14%, signal=50%
HAN_JNK_SINGALING_DN	HAN_JNK_SINGALING_DN		38	0.630184	1.29393	0.111111	0.182739	1	6425	tags=50%, list=12%, signal=57%
CROONQUIST_IL6_DEPRIVATION_UP	CROONQUIST_IL6_DEPRIVATION_UP		17	0.67982	1.29375	0.110204	0.182865	1	6598	tags=59%, list=12%, signal=67%
PID_ARF6_PATHWAY	PID_ARF6_PATHWAY		35	0.589927	1.29367	0.115546	0.182874	1	8778	tags=60%, list=16%, signal=71%
PID_RB_1PATHWAY	PID_RB_1PATHWAY		65	0.543537	1.29346	0.0806142	0.183082	1	7953	tags=45%, list=14%, signal=52%
FLORIO_NEOCORTEX_BASAL_RADIAL_GLIA_UP	FLORIO_NEOCORTEX_BASAL_RADIAL_GLIA_UP		376	0.535842	1.29326	0.0590631	0.183257	1	8895	tags=50%, list=16%, signal=59%
VALK_AML_CLUSTER_11	VALK_AML_CLUSTER_11		37	0.657957	1.29315	0.1174	0.183277	1	6446	tags=57%, list=12%, signal=64%
STEIN_ESRRA_TARGETS_RESPONSIVE_TO_ESTROGEN_DN	STEIN_ESRRA_TARGETS_RESPONSIVE_TO_ESTROGEN_DN		41	0.717082	1.29303	0.138889	0.183356	1	3968	tags=49%, list=7%, signal=53%
BREDEMEYER_RAG_SIGNALING_VIA_ATM_NOT_VIA_NFKB_DN	BREDEMEYER_RAG_SIGNALING_VIA_ATM_NOT_VIA_NFKB_DN		41	0.546352	1.29268	0.0702811	0.183715	1	8034	tags=49%, list=15%, signal=57%
DITTMER_PTHLH_TARGETS_UP	DITTMER_PTHLH_TARGETS_UP		111	0.494752	1.2925	0.0606061	0.183877	1	5927	tags=28%, list=11%, signal=31%
ZHAN_MULTIPLE_MYELOMA_CD1_AND_CD2_DN	ZHAN_MULTIPLE_MYELOMA_CD1_AND_CD2_DN		53	0.549655	1.29241	0.0572597	0.183917	1	7601	tags=45%, list=14%, signal=52%
GEISS_RESPONSE_TO_DSRNA_UP	GEISS_RESPONSE_TO_DSRNA_UP		39	0.642855	1.29225	0.129897	0.184026	1	3909	tags=44%, list=7%, signal=47%
TING_SILENCED_BY_DICER	TING_SILENCED_BY_DICER		29	0.661365	1.29207	0.126761	0.184165	1	6622	tags=55%, list=12%, signal=63%
REACTOME_HS_GAG_DEGRADATION	REACTOME_HS_GAG_DEGRADATION		22	0.605671	1.29196	0.106061	0.184218	1	5208	tags=41%, list=9%, signal=45%
ZWANG_CLASS_3_TRANSIENTLY_INDUCED_BY_EGF	ZWANG_CLASS_3_TRANSIENTLY_INDUCED_BY_EGF		230	0.612548	1.29163	0.130705	0.184567	1	7680	tags=50%, list=14%, signal=58%
KEGG_INOSITOL_PHOSPHATE_METABOLISM	KEGG_INOSITOL_PHOSPHATE_METABOLISM		54	0.58437	1.29129	0.0890269	0.184967	1	10063	tags=59%, list=18%, signal=72%
CREIGHTON_ENDOCRINE_THERAPY_RESISTANCE_5	CREIGHTON_ENDOCRINE_THERAPY_RESISTANCE_5		481	0.536697	1.29125	0.0700637	0.184908	1	8687	tags=46%, list=16%, signal=54%
KEGG_NON_SMALL_CELL_LUNG_CANCER	KEGG_NON_SMALL_CELL_LUNG_CANCER		54	0.535956	1.2912	0.0523013	0.184873	1	9449	tags=43%, list=17%, signal=51%
QI_HYPOXIA	QI_HYPOXIA		132	0.524446	1.29106	0.0489237	0.18497	1	3980	tags=37%, list=7%, signal=40%
PID_IFNG_PATHWAY	PID_IFNG_PATHWAY		40	0.591319	1.29104	0.12	0.18489	1	9394	tags=45%, list=17%, signal=54%
XU_GH1_EXOGENOUS_TARGETS_UP	XU_GH1_EXOGENOUS_TARGETS_UP		56	0.520873	1.29094	0.0277778	0.18491	1	5043	tags=27%, list=9%, signal=29%
KATSANOU_ELAVL1_TARGETS_UP	KATSANOU_ELAVL1_TARGETS_UP		156	0.562185	1.29049	0.0711297	0.185454	1	5782	tags=44%, list=10%, signal=49%
NUMATA_CSF3_SIGNALING_VIA_STAT3	NUMATA_CSF3_SIGNALING_VIA_STAT3		20	0.60881	1.29038	0.0916179	0.185516	1	3679	tags=40%, list=7%, signal=43%
XU_RESPONSE_TO_TRETINOIN_AND_NSC682994_UP	XU_RESPONSE_TO_TRETINOIN_AND_NSC682994_UP		15	0.728589	1.29037	0.152083	0.185412	1	2883	tags=40%, list=5%, signal=42%
REACTOME_SIGNALING_BY_ERBB2_IN_CANCER	REACTOME_SIGNALING_BY_ERBB2_IN_CANCER		26	0.589092	1.29028	0.12253	0.185427	1	10178	tags=62%, list=18%, signal=75%
ZHU_CMV_ALL_DN	ZHU_CMV_ALL_DN		118	0.593661	1.29015	0.122244	0.185501	1	3676	tags=41%, list=7%, signal=43%
BIOCARTA_CSK_PATHWAY	BIOCARTA_CSK_PATHWAY		20	0.789247	1.29013	0.125	0.185419	1	5798	tags=65%, list=11%, signal=73%
HUANG_FOXA2_TARGETS_UP	HUANG_FOXA2_TARGETS_UP		47	0.591079	1.29008	0.0691057	0.185391	1	8465	tags=64%, list=15%, signal=75%
FUJII_YBX1_TARGETS_DN	FUJII_YBX1_TARGETS_DN		192	0.68289	1.28994	0.136538	0.185473	1	6457	tags=55%, list=12%, signal=62%
LIANG_SILENCED_BY_METHYLATION_2	LIANG_SILENCED_BY_METHYLATION_2		55	0.638915	1.28971	0.129817	0.185686	1	6072	tags=47%, list=11%, signal=53%
REACTOME_PROSTACYCLIN_SIGNALLING_THROUGH_PROSTACYCLIN_RECEPTOR	REACTOME_PROSTACYCLIN_SIGNALLING_THROUGH_PROSTACYCLIN_RECEPTOR		19	0.631242	1.28963	0.126294	0.185689	1	4870	tags=37%, list=9%, signal=40%
DEURIG_T_CELL_PROLYMPHOCYTIC_LEUKEMIA_DN	DEURIG_T_CELL_PROLYMPHOCYTIC_LEUKEMIA_DN		316	0.578315	1.28962	0.116667	0.185592	1	8041	tags=47%, list=15%, signal=54%
LEE_CALORIE_RESTRICTION_NEOCORTEX_UP	LEE_CALORIE_RESTRICTION_NEOCORTEX_UP		66	0.511225	1.28945	0.0333988	0.18571	1	8538	tags=45%, list=15%, signal=54%
DARWICHE_SQUAMOUS_CELL_CARCINOMA_UP	DARWICHE_SQUAMOUS_CELL_CARCINOMA_UP		146	0.497176	1.28916	0.0380952	0.186011	1	7025	tags=33%, list=13%, signal=38%
VALK_AML_CLUSTER_7	VALK_AML_CLUSTER_7		27	0.60657	1.28904	0.10041	0.186078	1	6491	tags=48%, list=12%, signal=55%
WHITFIELD_CELL_CYCLE_G2	WHITFIELD_CELL_CYCLE_G2		165	0.621515	1.28895	0.102913	0.186099	1	7201	tags=52%, list=13%, signal=60%
REACTOME_PD_1_SIGNALING	REACTOME_PD_1_SIGNALING		26	0.842122	1.28872	0.0965092	0.186314	1	6472	tags=81%, list=12%, signal=91%
TORCHIA_TARGETS_OF_EWSR1_FLI1_FUSION_TOP20_UP	TORCHIA_TARGETS_OF_EWSR1_FLI1_FUSION_TOP20_UP		20	0.629937	1.2887	0.0979592	0.186233	1	6006	tags=60%, list=11%, signal=67%
OUELLET_CULTURED_OVARIAN_CANCER_INVASIVE_VS_LMP_UP	OUELLET_CULTURED_OVARIAN_CANCER_INVASIVE_VS_LMP_UP		67	0.507213	1.28856	0.0817121	0.186307	1	4900	tags=31%, list=9%, signal=34%
PID_AJDISS_2PATHWAY	PID_AJDISS_2PATHWAY		48	0.542048	1.28847	0.0623701	0.186345	1	6582	tags=33%, list=12%, signal=38%
REACTOME_INSULIN_PROCESSING	REACTOME_INSULIN_PROCESSING		27	0.569141	1.28839	0.116371	0.186342	1	10935	tags=56%, list=20%, signal=69%
REACTOME_CREB1_PHOSPHORYLATION_THROUGH_NMDA_RECEPTOR_MEDIATED_ACTIVATION_OF_RAS_SIGNALING	REACTOME_CREB1_PHOSPHORYLATION_THROUGH_NMDA_RECEPTOR_MEDIATED_ACTIVATION_OF_RAS_SIGNALING		28	0.578987	1.28822	0.0876827	0.186465	1	8139	tags=46%, list=15%, signal=54%
KEGG_PROSTATE_CANCER	KEGG_PROSTATE_CANCER		89	0.538997	1.2881	0.0714286	0.186526	1	8511	tags=39%, list=15%, signal=46%
REACTOME_SIGNALING_BY_FGFR1	REACTOME_SIGNALING_BY_FGFR1		50	0.560405	1.28796	0.0963115	0.186633	1	10178	tags=48%, list=18%, signal=59%
GOZGIT_ESR1_TARGETS_UP	GOZGIT_ESR1_TARGETS_UP		146	0.550747	1.28788	0.0589391	0.186647	1	7546	tags=55%, list=14%, signal=63%
MULLIGHAN_NPM1_SIGNATURE_3_UP	MULLIGHAN_NPM1_SIGNATURE_3_UP		327	0.488922	1.28777	0.0385396	0.186693	1	9095	tags=39%, list=17%, signal=46%
REACTOME_TOLL_LIKE_RECEPTOR_10_TLR10_CASCADE	REACTOME_TOLL_LIKE_RECEPTOR_10_TLR10_CASCADE		84	0.518291	1.28754	0.0887949	0.18692	1	8677	tags=44%, list=16%, signal=52%
HALMOS_CEBPA_TARGETS_UP	HALMOS_CEBPA_TARGETS_UP		49	0.597217	1.28738	0.0943775	0.187057	1	5460	tags=45%, list=10%, signal=50%
CHANDRAN_METASTASIS_UP	CHANDRAN_METASTASIS_UP		204	0.501973	1.28721	0.0406977	0.187221	1	9948	tags=45%, list=18%, signal=55%
NOJIMA_SFRP2_TARGETS_DN	NOJIMA_SFRP2_TARGETS_DN		26	0.630288	1.2872	0.133733	0.187114	1	8051	tags=46%, list=15%, signal=54%
REACTOME_FCERI_MEDIATED_NF_KB_ACTIVATION	REACTOME_FCERI_MEDIATED_NF_KB_ACTIVATION		136	0.654245	1.28709	0.152439	0.18718	1	9063	tags=57%, list=16%, signal=68%
BERENJENO_ROCK_SIGNALING_NOT_VIA_RHOA_UP	BERENJENO_ROCK_SIGNALING_NOT_VIA_RHOA_UP		29	0.593671	1.28708	0.0892495	0.187081	1	5857	tags=45%, list=11%, signal=50%
KEGG_OOCYTE_MEIOSIS	KEGG_OOCYTE_MEIOSIS		112	0.518211	1.28705	0.0878505	0.187004	1	8453	tags=41%, list=15%, signal=48%
SHAFFER_IRF4_TARGETS_IN_PLASMA_CELL_VS_MATURE_B_LYMPHOCYTE	SHAFFER_IRF4_TARGETS_IN_PLASMA_CELL_VS_MATURE_B_LYMPHOCYTE		66	0.540813	1.28687	0.0728745	0.187159	1	8104	tags=45%, list=15%, signal=53%
REACTOME_RECRUITMENT_OF_NUMA_TO_MITOTIC_CENTROSOMES	REACTOME_RECRUITMENT_OF_NUMA_TO_MITOTIC_CENTROSOMES		94	0.592225	1.28681	0.116054	0.187156	1	9111	tags=50%, list=17%, signal=60%
SHEPARD_BMYB_TARGETS	SHEPARD_BMYB_TARGETS		76	0.651063	1.2868	0.129344	0.187055	1	6641	tags=59%, list=12%, signal=67%
WNT_SIGNALING	WNT_SIGNALING		87	0.532328	1.28663	0.0808081	0.187201	1	6425	tags=33%, list=12%, signal=38%
BIOCARTA_CCR5_PATHWAY	BIOCARTA_CCR5_PATHWAY		17	0.698085	1.28655	0.157233	0.187202	1	7312	tags=47%, list=13%, signal=54%
BAKKER_FOXO3_TARGETS_UP	BAKKER_FOXO3_TARGETS_UP		54	0.574917	1.28646	0.0955285	0.187216	1	7700	tags=46%, list=14%, signal=54%
BIOCARTA_PITX2_PATHWAY	BIOCARTA_PITX2_PATHWAY		16	0.678215	1.28634	0.167339	0.187282	1	8795	tags=44%, list=16%, signal=52%
HONRADO_BREAST_CANCER_BRCA1_VS_BRCA2	HONRADO_BREAST_CANCER_BRCA1_VS_BRCA2		15	0.669306	1.2862	0.109462	0.187363	1	6400	tags=53%, list=12%, signal=60%
REACTOME_SYNTHESIS_OF_PIPS_AT_THE_PLASMA_MEMBRANE	REACTOME_SYNTHESIS_OF_PIPS_AT_THE_PLASMA_MEMBRANE		53	0.607493	1.28616	0.107759	0.187314	1	6774	tags=40%, list=12%, signal=45%
REACTOME_ERBB2_REGULATES_CELL_MOTILITY	REACTOME_ERBB2_REGULATES_CELL_MOTILITY		15	0.656158	1.28563	0.152305	0.18798	1	7779	tags=60%, list=14%, signal=70%
MARSON_FOXP3_TARGETS_DN	MARSON_FOXP3_TARGETS_DN		54	0.627281	1.28547	0.144898	0.188069	1	5344	tags=46%, list=10%, signal=51%
PID_NETRIN_PATHWAY	PID_NETRIN_PATHWAY		32	0.611994	1.28524	0.125257	0.188291	1	7603	tags=44%, list=14%, signal=51%
KEGG_COLORECTAL_CANCER	KEGG_COLORECTAL_CANCER		62	0.548464	1.28523	0.0809129	0.188197	1	6531	tags=29%, list=12%, signal=33%
BROWNE_HCMV_INFECTION_4HR_UP	BROWNE_HCMV_INFECTION_4HR_UP		50	0.58801	1.28508	0.0989691	0.188299	1	8030	tags=50%, list=15%, signal=58%
VERNELL_RETINOBLASTOMA_PATHWAY_DN	VERNELL_RETINOBLASTOMA_PATHWAY_DN		21	0.615299	1.28507	0.124016	0.188198	1	3146	tags=38%, list=6%, signal=40%
TUOMISTO_TUMOR_SUPPRESSION_BY_COL13A1_UP	TUOMISTO_TUMOR_SUPPRESSION_BY_COL13A1_UP		22	0.607746	1.28488	0.126214	0.188344	1	2691	tags=32%, list=5%, signal=33%
REACTOME_PROTEIN_FOLDING	REACTOME_PROTEIN_FOLDING		101	0.494059	1.28461	0.0634615	0.188637	1	9883	tags=42%, list=18%, signal=51%
REACTOME_NEPHRIN_FAMILY_INTERACTIONS	REACTOME_NEPHRIN_FAMILY_INTERACTIONS		23	0.610182	1.28452	0.121514	0.188666	1	11207	tags=65%, list=20%, signal=82%
HOWLIN_PUBERTAL_MAMMARY_GLAND	HOWLIN_PUBERTAL_MAMMARY_GLAND		64	0.577651	1.28413	0.0861345	0.189103	1	6387	tags=50%, list=12%, signal=56%
BROWN_MYELOID_CELL_DEVELOPMENT_DN	BROWN_MYELOID_CELL_DEVELOPMENT_DN		123	0.510347	1.28409	0.0680934	0.189059	1	5760	tags=37%, list=10%, signal=41%
REACTOME_G_BETA_GAMMA_SIGNALLING_THROUGH_CDC42	REACTOME_G_BETA_GAMMA_SIGNALLING_THROUGH_CDC42		20	0.613871	1.28388	0.123016	0.189266	1	8685	tags=50%, list=16%, signal=59%
REACTOME_TRANSCRIPTIONAL_REGULATION_OF_GRANULOPOIESIS	REACTOME_TRANSCRIPTIONAL_REGULATION_OF_GRANULOPOIESIS		30	0.598192	1.28385	0.0988372	0.189193	1	9622	tags=70%, list=17%, signal=85%
KEGG_AUTOIMMUNE_THYROID_DISEASE	KEGG_AUTOIMMUNE_THYROID_DISEASE		50	0.775551	1.28356	0.152083	0.189481	1	8666	tags=54%, list=16%, signal=64%
BIOCARTA_HIVNEF_PATHWAY	BIOCARTA_HIVNEF_PATHWAY		56	0.554915	1.28355	0.11	0.189381	1	9220	tags=50%, list=17%, signal=60%
ZHANG_BREAST_CANCER_PROGENITORS_DN	ZHANG_BREAST_CANCER_PROGENITORS_DN		134	0.484622	1.28352	0.0346821	0.189313	1	7576	tags=36%, list=14%, signal=41%
NAKAMURA_CANCER_MICROENVIRONMENT_DN	NAKAMURA_CANCER_MICROENVIRONMENT_DN		42	0.666205	1.28341	0.110902	0.189371	1	6809	tags=48%, list=12%, signal=54%
STEARMAN_TUMOR_FIELD_EFFECT_UP	STEARMAN_TUMOR_FIELD_EFFECT_UP		37	0.662864	1.2832	0.151923	0.189552	1	5797	tags=54%, list=11%, signal=60%
REACTOME_INWARDLY_RECTIFYING_K_CHANNELS	REACTOME_INWARDLY_RECTIFYING_K_CHANNELS		35	0.555962	1.28319	0.0861057	0.189463	1	6063	tags=43%, list=11%, signal=48%
MULLIGHAN_MLL_SIGNATURE_1_DN	MULLIGHAN_MLL_SIGNATURE_1_DN		237	0.519914	1.28312	0.0546218	0.189478	1	8471	tags=46%, list=15%, signal=55%
HE_PTEN_TARGETS_UP	HE_PTEN_TARGETS_UP		17	0.665061	1.28307	0.141434	0.18944	1	4074	tags=41%, list=7%, signal=44%
PID_ERBB2_ERBB3_PATHWAY	PID_ERBB2_ERBB3_PATHWAY		44	0.521679	1.28307	0.0882957	0.189337	1	11251	tags=50%, list=20%, signal=63%
ENGELMANN_CANCER_PROGENITORS_DN	ENGELMANN_CANCER_PROGENITORS_DN		66	0.528415	1.28285	0.0594059	0.189538	1	9040	tags=53%, list=16%, signal=63%
REACTOME_GLYCOLYSIS	REACTOME_GLYCOLYSIS		71	0.53967	1.28272	0.0868726	0.189613	1	6331	tags=35%, list=11%, signal=40%
STAMBOLSKY_RESPONSE_TO_VITAMIN_D3_UP	STAMBOLSKY_RESPONSE_TO_VITAMIN_D3_UP		84	0.553753	1.2824	0.0761099	0.189941	1	7160	tags=50%, list=13%, signal=57%
REACTOME_SIGNALING_BY_NOTCH	REACTOME_SIGNALING_BY_NOTCH		187	0.479695	1.28233	0.0609524	0.189941	1	9709	tags=39%, list=18%, signal=47%
KONDO_COLON_CANCER_HCP_WITH_H3K27ME1	KONDO_COLON_CANCER_HCP_WITH_H3K27ME1		26	0.582785	1.28232	0.107212	0.189839	1	9065	tags=62%, list=16%, signal=74%
FIGUEROA_AML_METHYLATION_CLUSTER_4_DN	FIGUEROA_AML_METHYLATION_CLUSTER_4_DN		15	0.660907	1.28226	0.120083	0.189809	1	4672	tags=47%, list=8%, signal=51%
REACTOME_GENE_AND_PROTEIN_EXPRESSION_BY_JAK_STAT_SIGNALING_AFTER_INTERLEUKIN_12_STIMULATION	REACTOME_GENE_AND_PROTEIN_EXPRESSION_BY_JAK_STAT_SIGNALING_AFTER_INTERLEUKIN_12_STIMULATION		38	0.559801	1.28222	0.136719	0.189763	1	11055	tags=55%, list=20%, signal=69%
LEE_EARLY_T_LYMPHOCYTE_DN	LEE_EARLY_T_LYMPHOCYTE_DN		58	0.655723	1.28205	0.14433	0.189913	1	8458	tags=69%, list=15%, signal=81%
HUANG_FOXA2_TARGETS_DN	HUANG_FOXA2_TARGETS_DN		38	0.665406	1.28204	0.150101	0.18983	1	6446	tags=63%, list=12%, signal=71%
SHIN_B_CELL_LYMPHOMA_CLUSTER_2	SHIN_B_CELL_LYMPHOMA_CLUSTER_2		31	0.595493	1.28196	0.0979167	0.189851	1	5909	tags=39%, list=11%, signal=43%
REACTOME_HCMV_INFECTION	REACTOME_HCMV_INFECTION		98	0.522311	1.28187	0.0935114	0.189867	1	9546	tags=48%, list=17%, signal=58%
APPEL_IMATINIB_RESPONSE	APPEL_IMATINIB_RESPONSE		33	0.634371	1.28182	0.142574	0.189845	1	3094	tags=33%, list=6%, signal=35%
YANG_BCL3_TARGETS_UP	YANG_BCL3_TARGETS_UP		330	0.502764	1.28155	0.0301887	0.190145	1	7715	tags=47%, list=14%, signal=54%
KONDO_PROSTATE_CANCER_WITH_H3K27ME3	KONDO_PROSTATE_CANCER_WITH_H3K27ME3		193	0.523764	1.28147	0.06639	0.19013	1	6203	tags=31%, list=11%, signal=35%
BIOCARTA_EDG1_PATHWAY	BIOCARTA_EDG1_PATHWAY		22	0.615329	1.28126	0.126	0.190332	1	5163	tags=41%, list=9%, signal=45%
GAUSSMANN_MLL_AF4_FUSION_TARGETS_E_DN	GAUSSMANN_MLL_AF4_FUSION_TARGETS_E_DN		22	0.623416	1.28121	0.0965092	0.190299	1	4702	tags=45%, list=9%, signal=50%
SABATES_COLORECTAL_ADENOMA_DN	SABATES_COLORECTAL_ADENOMA_DN		297	0.552527	1.2807	0.0718686	0.19091	1	6962	tags=50%, list=13%, signal=57%
DANG_MYC_TARGETS_DN	DANG_MYC_TARGETS_DN		31	0.58319	1.28042	0.102459	0.19115	1	9622	tags=58%, list=17%, signal=70%
REACTOME_POST_TRANSLATIONAL_MODIFICATION_SYNTHESIS_OF_GPI_ANCHORED_PROTEINS	REACTOME_POST_TRANSLATIONAL_MODIFICATION_SYNTHESIS_OF_GPI_ANCHORED_PROTEINS		94	0.519876	1.28031	0.055102	0.19122	1	8264	tags=46%, list=15%, signal=54%
UDAYAKUMAR_MED1_TARGETS_DN	UDAYAKUMAR_MED1_TARGETS_DN		237	0.505339	1.28016	0.0509804	0.191352	1	7176	tags=41%, list=13%, signal=46%
BILD_MYC_ONCOGENIC_SIGNATURE	BILD_MYC_ONCOGENIC_SIGNATURE		204	0.508002	1.27988	0.0737864	0.191653	1	7576	tags=38%, list=14%, signal=44%
PID_A6B1_A6B4_INTEGRIN_PATHWAY	PID_A6B1_A6B4_INTEGRIN_PATHWAY		46	0.571427	1.27986	0.0828402	0.191577	1	7717	tags=52%, list=14%, signal=61%
HUNSBERGER_EXERCISE_REGULATED_GENES	HUNSBERGER_EXERCISE_REGULATED_GENES		31	0.566872	1.27969	0.0879346	0.191729	1	5722	tags=42%, list=10%, signal=47%
REACTOME_MAP2K_AND_MAPK_ACTIVATION	REACTOME_MAP2K_AND_MAPK_ACTIVATION		40	0.519092	1.27962	0.0675944	0.191709	1	9727	tags=50%, list=18%, signal=61%
BASSO_B_LYMPHOCYTE_NETWORK	BASSO_B_LYMPHOCYTE_NETWORK		144	0.52132	1.27935	0.0813008	0.191977	1	7040	tags=35%, list=13%, signal=40%
REACTOME_PLATELET_ADHESION_TO_EXPOSED_COLLAGEN	REACTOME_PLATELET_ADHESION_TO_EXPOSED_COLLAGEN		15	0.716523	1.27934	0.14557	0.191879	1	5042	tags=53%, list=9%, signal=59%
DORN_ADENOVIRUS_INFECTION_12HR_DN	DORN_ADENOVIRUS_INFECTION_12HR_DN		30	0.60337	1.27933	0.13	0.19178	1	7767	tags=50%, list=14%, signal=58%
KERLEY_RESPONSE_TO_CISPLATIN_UP	KERLEY_RESPONSE_TO_CISPLATIN_UP		44	0.640517	1.27917	0.127273	0.19189	1	3721	tags=50%, list=7%, signal=54%
LEIN_OLIGODENDROCYTE_MARKERS	LEIN_OLIGODENDROCYTE_MARKERS		75	0.522443	1.27887	0.0866935	0.192224	1	8193	tags=47%, list=15%, signal=55%
SCHEIDEREIT_IKK_INTERACTING_PROTEINS	SCHEIDEREIT_IKK_INTERACTING_PROTEINS		50	0.548442	1.27885	0.0922432	0.192147	1	9095	tags=50%, list=17%, signal=60%
TORCHIA_TARGETS_OF_EWSR1_FLI1_FUSION_UP	TORCHIA_TARGETS_OF_EWSR1_FLI1_FUSION_UP		267	0.524741	1.27856	0.0603622	0.19247	1	8172	tags=50%, list=15%, signal=58%
PEDERSEN_METASTASIS_BY_ERBB2_ISOFORM_3	PEDERSEN_METASTASIS_BY_ERBB2_ISOFORM_3		19	0.659689	1.27809	0.127049	0.193028	1	2754	tags=32%, list=5%, signal=33%
GRADE_COLON_AND_RECTAL_CANCER_DN	GRADE_COLON_AND_RECTAL_CANCER_DN		101	0.524996	1.27779	0.0616016	0.19336	1	8378	tags=55%, list=15%, signal=65%
PIEPOLI_LGI1_TARGETS_DN	PIEPOLI_LGI1_TARGETS_DN		17	0.627101	1.27773	0.101266	0.193344	1	10141	tags=59%, list=18%, signal=72%
OZEN_MIR125B1_TARGETS	OZEN_MIR125B1_TARGETS		23	0.578622	1.27762	0.103792	0.193394	1	7372	tags=43%, list=13%, signal=50%
COLDREN_GEFITINIB_RESISTANCE_DN	COLDREN_GEFITINIB_RESISTANCE_DN		224	0.607295	1.27756	0.129817	0.193377	1	6536	tags=50%, list=12%, signal=57%
HATADA_METHYLATED_IN_LUNG_CANCER_UP	HATADA_METHYLATED_IN_LUNG_CANCER_UP		370	0.506222	1.27748	0.0533881	0.193403	1	7293	tags=40%, list=13%, signal=46%
STEIN_ESRRA_TARGETS_DN	STEIN_ESRRA_TARGETS_DN		102	0.524411	1.27703	0.0833333	0.193933	1	7643	tags=37%, list=14%, signal=43%
ZHAN_MULTIPLE_MYELOMA_CD1_UP	ZHAN_MULTIPLE_MYELOMA_CD1_UP		45	0.594555	1.27686	0.088843	0.194079	1	5868	tags=51%, list=11%, signal=57%
REACTOME_RESOLUTION_OF_SISTER_CHROMATID_COHESION	REACTOME_RESOLUTION_OF_SISTER_CHROMATID_COHESION		125	0.667554	1.27667	0.170172	0.194242	1	8453	tags=54%, list=15%, signal=63%
REACTOME_MAPK_TARGETS_NUCLEAR_EVENTS_MEDIATED_BY_MAP_KINASES	REACTOME_MAPK_TARGETS_NUCLEAR_EVENTS_MEDIATED_BY_MAP_KINASES		31	0.594917	1.27654	0.126582	0.194317	1	7727	tags=45%, list=14%, signal=52%
PID_AMB2_NEUTROPHILS_PATHWAY	PID_AMB2_NEUTROPHILS_PATHWAY		40	0.663745	1.27652	0.13843	0.194234	1	4263	tags=50%, list=8%, signal=54%
WANG_RESPONSE_TO_GSK3_INHIBITOR_SB216763_UP	WANG_RESPONSE_TO_GSK3_INHIBITOR_SB216763_UP		386	0.519675	1.27642	0.0757895	0.194268	1	5870	tags=33%, list=11%, signal=37%
CROMER_TUMORIGENESIS_DN	CROMER_TUMORIGENESIS_DN		49	0.593044	1.27631	0.112705	0.19433	1	6525	tags=55%, list=12%, signal=62%
PID_P75_NTR_PATHWAY	PID_P75_NTR_PATHWAY		68	0.518137	1.27628	0.0905433	0.194264	1	9607	tags=51%, list=17%, signal=62%
MCCLUNG_COCAINE_REWARD_5D	MCCLUNG_COCAINE_REWARD_5D		72	0.513125	1.27611	0.0507812	0.194407	1	7842	tags=44%, list=14%, signal=52%
LEE_CALORIE_RESTRICTION_NEOCORTEX_DN	LEE_CALORIE_RESTRICTION_NEOCORTEX_DN		60	0.50833	1.27606	0.0508806	0.194359	1	6970	tags=38%, list=13%, signal=44%
BOQUEST_STEM_CELL_CULTURED_VS_FRESH_UP	BOQUEST_STEM_CELL_CULTURED_VS_FRESH_UP		419	0.567453	1.27599	0.103239	0.194351	1	6272	tags=47%, list=11%, signal=53%
AMUNDSON_RESPONSE_TO_ARSENITE	AMUNDSON_RESPONSE_TO_ARSENITE		211	0.494562	1.27557	0.074364	0.194856	1	8836	tags=40%, list=16%, signal=47%
KYNG_DNA_DAMAGE_BY_UV	KYNG_DNA_DAMAGE_BY_UV		56	0.535577	1.27549	0.0910891	0.194863	1	6933	tags=45%, list=13%, signal=51%
IZADPANAH_STEM_CELL_ADIPOSE_VS_BONE_DN	IZADPANAH_STEM_CELL_ADIPOSE_VS_BONE_DN		107	0.597503	1.27546	0.12249	0.194809	1	5977	tags=52%, list=11%, signal=59%
MASSARWEH_TAMOXIFEN_RESISTANCE_DN	MASSARWEH_TAMOXIFEN_RESISTANCE_DN		252	0.494616	1.27539	0.0271399	0.194794	1	7176	tags=44%, list=13%, signal=50%
PAPASPYRIDONOS_UNSTABLE_ATEROSCLEROTIC_PLAQUE_UP	PAPASPYRIDONOS_UNSTABLE_ATEROSCLEROTIC_PLAQUE_UP		53	0.635823	1.27539	0.160243	0.194696	1	5565	tags=42%, list=10%, signal=46%
PECE_MAMMARY_STEM_CELL_DN	PECE_MAMMARY_STEM_CELL_DN		138	0.572922	1.27533	0.15261	0.194685	1	8100	tags=43%, list=15%, signal=50%
CREIGHTON_ENDOCRINE_THERAPY_RESISTANCE_4	CREIGHTON_ENDOCRINE_THERAPY_RESISTANCE_4		305	0.473168	1.27512	0.0295858	0.194882	1	6255	tags=35%, list=11%, signal=39%
WU_APOPTOSIS_BY_CDKN1A_VIA_TP53	WU_APOPTOSIS_BY_CDKN1A_VIA_TP53		52	0.787279	1.27501	0.149225	0.194935	1	4697	tags=63%, list=9%, signal=69%
PLASARI_NFIC_TARGETS_BASAL_UP	PLASARI_NFIC_TARGETS_BASAL_UP		26	0.601823	1.275	0.108333	0.194847	1	5947	tags=50%, list=11%, signal=56%
PID_MYC_ACTIV_PATHWAY	PID_MYC_ACTIV_PATHWAY		79	0.556987	1.27488	0.107075	0.194902	1	7525	tags=37%, list=14%, signal=42%
YAGI_AML_WITH_11Q23_REARRANGED	YAGI_AML_WITH_11Q23_REARRANGED		339	0.478026	1.27475	0.0306122	0.194984	1	8371	tags=40%, list=15%, signal=47%
GAUSSMANN_MLL_AF4_FUSION_TARGETS_F_DN	GAUSSMANN_MLL_AF4_FUSION_TARGETS_F_DN		36	0.592038	1.27426	0.0894309	0.195618	1	5820	tags=44%, list=11%, signal=50%
CHEBOTAEV_GR_TARGETS_UP	CHEBOTAEV_GR_TARGETS_UP		76	0.559801	1.27417	0.0860656	0.195627	1	7085	tags=55%, list=13%, signal=63%
WU_ALZHEIMER_DISEASE_DN	WU_ALZHEIMER_DISEASE_DN		19	0.684207	1.27417	0.154639	0.195521	1	5842	tags=47%, list=11%, signal=53%
MIKKELSEN_MEF_LCP_WITH_H3K4ME3	MIKKELSEN_MEF_LCP_WITH_H3K4ME3		126	0.568994	1.27346	0.115152	0.196382	1	6690	tags=48%, list=12%, signal=55%
FURUKAWA_DUSP6_TARGETS_PCI35_DN	FURUKAWA_DUSP6_TARGETS_PCI35_DN		72	0.67996	1.27346	0.144213	0.196277	1	6800	tags=64%, list=12%, signal=73%
KOBAYASHI_EGFR_SIGNALING_24HR_DN	KOBAYASHI_EGFR_SIGNALING_24HR_DN		249	0.721592	1.27345	0.15458	0.196174	1	6845	tags=61%, list=12%, signal=70%
FOURNIER_ACINAR_DEVELOPMENT_LATE_2	FOURNIER_ACINAR_DEVELOPMENT_LATE_2		279	0.579273	1.27343	0.12523	0.196102	1	7338	tags=43%, list=13%, signal=49%
PLASARI_TGFB1_SIGNALING_VIA_NFIC_10HR_UP	PLASARI_TGFB1_SIGNALING_VIA_NFIC_10HR_UP		56	0.603576	1.2734	0.112871	0.19604	1	7157	tags=48%, list=13%, signal=55%
YANAGIHARA_ESX1_TARGETS	YANAGIHARA_ESX1_TARGETS		29	0.639263	1.27333	0.154321	0.196037	1	6484	tags=48%, list=12%, signal=55%
REACTOME_MYD88_INDEPENDENT_TLR4_CASCADE	REACTOME_MYD88_INDEPENDENT_TLR4_CASCADE		97	0.517496	1.27328	0.110417	0.195994	1	8677	tags=42%, list=16%, signal=50%
KAMIKUBO_MYELOID_CEBPA_NETWORK	KAMIKUBO_MYELOID_CEBPA_NETWORK		30	0.661995	1.27326	0.128713	0.195907	1	6341	tags=60%, list=12%, signal=68%
PID_ARF6_DOWNSTREAM_PATHWAY	PID_ARF6_DOWNSTREAM_PATHWAY		15	0.586332	1.27308	0.109804	0.196055	1	9222	tags=33%, list=17%, signal=40%
MOHANKUMAR_HOXA1_TARGETS_UP	MOHANKUMAR_HOXA1_TARGETS_UP		398	0.481658	1.27307	0.0558767	0.195967	1	8242	tags=36%, list=15%, signal=42%
SEMENZA_HIF1_TARGETS	SEMENZA_HIF1_TARGETS		36	0.61201	1.27291	0.117296	0.196072	1	4224	tags=44%, list=8%, signal=48%
ZHAN_V2_LATE_DIFFERENTIATION_GENES	ZHAN_V2_LATE_DIFFERENTIATION_GENES		42	0.531328	1.27282	0.0821918	0.196078	1	7521	tags=40%, list=14%, signal=47%
BRUNO_HEMATOPOIESIS	BRUNO_HEMATOPOIESIS		63	0.567129	1.2723	0.101031	0.196684	1	6847	tags=51%, list=12%, signal=58%
KORKOLA_TERATOMA_UP	KORKOLA_TERATOMA_UP		17	0.705699	1.27228	0.169355	0.19661	1	2808	tags=47%, list=5%, signal=50%
KEGG_CARDIAC_MUSCLE_CONTRACTION	KEGG_CARDIAC_MUSCLE_CONTRACTION		78	0.554453	1.27203	0.107784	0.196869	1	8467	tags=41%, list=15%, signal=48%
KEGG_TYPE_II_DIABETES_MELLITUS	KEGG_TYPE_II_DIABETES_MELLITUS		47	0.55904	1.27198	0.0838574	0.196841	1	5163	tags=40%, list=9%, signal=45%
BREDEMEYER_RAG_SIGNALING_NOT_VIA_ATM_UP	BREDEMEYER_RAG_SIGNALING_NOT_VIA_ATM_UP		63	0.523106	1.27169	0.0729167	0.197148	1	9818	tags=51%, list=18%, signal=62%
AIYAR_COBRA1_TARGETS_UP	AIYAR_COBRA1_TARGETS_UP		39	0.538269	1.27163	0.0846457	0.197143	1	6064	tags=44%, list=11%, signal=49%
LOPEZ_TRANSLATION_VIA_FN1_SIGNALING	LOPEZ_TRANSLATION_VIA_FN1_SIGNALING		35	0.55101	1.27153	0.126733	0.197167	1	7699	tags=31%, list=14%, signal=37%
IVANOVA_HEMATOPOIESIS_STEM_CELL	IVANOVA_HEMATOPOIESIS_STEM_CELL		188	0.529057	1.27135	0.0944558	0.197299	1	7727	tags=48%, list=14%, signal=56%
LEIN_MEDULLA_MARKERS	LEIN_MEDULLA_MARKERS		84	0.498653	1.27133	0.0569745	0.197206	1	8437	tags=43%, list=15%, signal=51%
FARMER_BREAST_CANCER_CLUSTER_4	FARMER_BREAST_CANCER_CLUSTER_4		19	0.82493	1.2708	0.15739	0.19786	1	4398	tags=79%, list=8%, signal=86%
NGUYEN_NOTCH1_TARGETS_DN	NGUYEN_NOTCH1_TARGETS_DN		80	0.533539	1.2707	0.095723	0.197898	1	5984	tags=33%, list=11%, signal=36%
NABA_ECM_REGULATORS	NABA_ECM_REGULATORS		238	0.521718	1.27068	0.0656371	0.197813	1	5321	tags=40%, list=10%, signal=44%
MOLENAAR_TARGETS_OF_CCND1_AND_CDK4_DN	MOLENAAR_TARGETS_OF_CCND1_AND_CDK4_DN		58	0.758367	1.27034	0.155009	0.19819	1	5765	tags=62%, list=10%, signal=69%
BURTON_ADIPOGENESIS_PEAK_AT_2HR	BURTON_ADIPOGENESIS_PEAK_AT_2HR		44	0.679914	1.27021	0.174797	0.19826	1	8148	tags=61%, list=15%, signal=72%
REACTOME_CARGO_RECOGNITION_FOR_CLATHRIN_MEDIATED_ENDOCYTOSIS	REACTOME_CARGO_RECOGNITION_FOR_CLATHRIN_MEDIATED_ENDOCYTOSIS		104	0.481676	1.2701	0.0821053	0.198332	1	8081	tags=37%, list=15%, signal=43%
MA_MYELOID_DIFFERENTIATION_DN	MA_MYELOID_DIFFERENTIATION_DN		42	0.586457	1.27002	0.115942	0.198357	1	7700	tags=48%, list=14%, signal=55%
SIMBULAN_UV_RESPONSE_NORMAL_DN	SIMBULAN_UV_RESPONSE_NORMAL_DN		33	0.596784	1.26955	0.132937	0.198926	1	7646	tags=52%, list=14%, signal=60%
GENTILE_UV_LOW_DOSE_UP	GENTILE_UV_LOW_DOSE_UP		24	0.598935	1.26948	0.0987654	0.198909	1	7114	tags=46%, list=13%, signal=53%
GRAESSMANN_RESPONSE_TO_MC_AND_SERUM_DEPRIVATION_DN	GRAESSMANN_RESPONSE_TO_MC_AND_SERUM_DEPRIVATION_DN		82	0.483809	1.26943	0.0453686	0.198871	1	9123	tags=46%, list=17%, signal=55%
WIKMAN_ASBESTOS_LUNG_CANCER_DN	WIKMAN_ASBESTOS_LUNG_CANCER_DN		30	0.619028	1.26933	0.148297	0.198908	1	8155	tags=50%, list=15%, signal=59%
MORI_MATURE_B_LYMPHOCYTE_DN	MORI_MATURE_B_LYMPHOCYTE_DN		73	0.584002	1.26919	0.103189	0.199019	1	6807	tags=48%, list=12%, signal=55%
SCIBETTA_KDM5B_TARGETS_DN	SCIBETTA_KDM5B_TARGETS_DN		79	0.566203	1.26915	0.108856	0.198965	1	6450	tags=48%, list=12%, signal=54%
REACTOME_INTERFERON_SIGNALING	REACTOME_INTERFERON_SIGNALING		199	0.56243	1.26912	0.125737	0.198903	1	10056	tags=44%, list=18%, signal=53%
REACTOME_SIGNALING_BY_BMP	REACTOME_SIGNALING_BY_BMP		28	0.637343	1.26912	0.125506	0.198801	1	9856	tags=71%, list=18%, signal=87%
HOFMANN_CELL_LYMPHOMA_UP	HOFMANN_CELL_LYMPHOMA_UP		47	0.565519	1.26907	0.118952	0.198762	1	10915	tags=49%, list=20%, signal=61%
BERNARD_PPAPDC1B_TARGETS_DN	BERNARD_PPAPDC1B_TARGETS_DN		56	0.551936	1.26904	0.107884	0.198683	1	5906	tags=46%, list=11%, signal=52%
BOYLAN_MULTIPLE_MYELOMA_PCA3_DN	BOYLAN_MULTIPLE_MYELOMA_PCA3_DN		68	0.555235	1.26879	0.100402	0.198912	1	8121	tags=53%, list=15%, signal=62%
ZHENG_FOXP3_TARGETS_UP	ZHENG_FOXP3_TARGETS_UP		26	0.676829	1.2687	0.158004	0.198955	1	4599	tags=50%, list=8%, signal=55%
BRUINS_UVC_RESPONSE_VIA_TP53_GROUP_C	BRUINS_UVC_RESPONSE_VIA_TP53_GROUP_C		86	0.526923	1.26857	0.0847108	0.19903	1	4796	tags=33%, list=9%, signal=36%
REACTOME_REGULATION_OF_PTEN_GENE_TRANSCRIPTION	REACTOME_REGULATION_OF_PTEN_GENE_TRANSCRIPTION		61	0.52898	1.26847	0.095941	0.199068	1	9546	tags=46%, list=17%, signal=55%
KEGG_CYTOSOLIC_DNA_SENSING_PATHWAY	KEGG_CYTOSOLIC_DNA_SENSING_PATHWAY		54	0.601983	1.26843	0.127237	0.199016	1	3521	tags=24%, list=6%, signal=26%
ZHAN_MULTIPLE_MYELOMA_PR_DN	ZHAN_MULTIPLE_MYELOMA_PR_DN		49	0.612647	1.26838	0.148454	0.198974	1	6204	tags=43%, list=11%, signal=48%
ABRAHAM_ALPC_VS_MULTIPLE_MYELOMA_DN	ABRAHAM_ALPC_VS_MULTIPLE_MYELOMA_DN		20	0.600229	1.26834	0.128405	0.198935	1	7261	tags=35%, list=13%, signal=40%
HOFFMANN_SMALL_PRE_BII_TO_IMMATURE_B_LYMPHOCYTE_DN	HOFFMANN_SMALL_PRE_BII_TO_IMMATURE_B_LYMPHOCYTE_DN		37	0.535583	1.26834	0.0757856	0.198836	1	8105	tags=46%, list=15%, signal=54%
HOLLMANN_APOPTOSIS_VIA_CD40_DN	HOLLMANN_APOPTOSIS_VIA_CD40_DN		257	0.487748	1.26791	0.0746562	0.199356	1	6168	tags=35%, list=11%, signal=39%
MOREIRA_RESPONSE_TO_TSA_UP	MOREIRA_RESPONSE_TO_TSA_UP		27	0.628592	1.26722	0.155512	0.200297	1	7000	tags=37%, list=13%, signal=42%
REACTOME_ACTIVATED_NOTCH1_TRANSMITS_SIGNAL_TO_THE_NUCLEUS	REACTOME_ACTIVATED_NOTCH1_TRANSMITS_SIGNAL_TO_THE_NUCLEUS		31	0.589387	1.26697	0.131474	0.200549	1	8286	tags=45%, list=15%, signal=53%
REACTOME_PI_METABOLISM	REACTOME_PI_METABOLISM		84	0.54869	1.26688	0.120833	0.200577	1	6774	tags=35%, list=12%, signal=39%
REACTOME_SPHINGOLIPID_DE_NOVO_BIOSYNTHESIS	REACTOME_SPHINGOLIPID_DE_NOVO_BIOSYNTHESIS		43	0.551477	1.26671	0.0914634	0.200706	1	7838	tags=49%, list=14%, signal=57%
ELVIDGE_HIF1A_TARGETS_UP	ELVIDGE_HIF1A_TARGETS_UP		67	0.541314	1.26668	0.0905512	0.200647	1	8103	tags=39%, list=15%, signal=45%
CHEN_LUNG_CANCER_SURVIVAL	CHEN_LUNG_CANCER_SURVIVAL		27	0.563167	1.26668	0.135524	0.200541	1	7400	tags=48%, list=13%, signal=56%
MADAN_DPPA4_TARGETS	MADAN_DPPA4_TARGETS		60	0.522943	1.26667	0.0610236	0.200448	1	9529	tags=47%, list=17%, signal=56%
RIZKI_TUMOR_INVASIVENESS_3D_UP	RIZKI_TUMOR_INVASIVENESS_3D_UP		208	0.477589	1.26666	0.0285132	0.200352	1	8507	tags=44%, list=15%, signal=52%
BEGUM_TARGETS_OF_PAX3_FOXO1_FUSION_UP	BEGUM_TARGETS_OF_PAX3_FOXO1_FUSION_UP		59	0.63941	1.26662	0.152305	0.200314	1	5947	tags=53%, list=11%, signal=59%
MAGRANGEAS_MULTIPLE_MYELOMA_IGG_VS_IGA_UP	MAGRANGEAS_MULTIPLE_MYELOMA_IGG_VS_IGA_UP		19	0.629112	1.26657	0.156313	0.200263	1	5155	tags=37%, list=9%, signal=41%
REACTOME_TP53_REGULATES_TRANSCRIPTION_OF_CELL_CYCLE_GENES	REACTOME_TP53_REGULATES_TRANSCRIPTION_OF_CELL_CYCLE_GENES		49	0.618704	1.26642	0.141199	0.200371	1	9299	tags=55%, list=17%, signal=66%
FUKUSHIMA_TNFSF11_TARGETS	FUKUSHIMA_TNFSF11_TARGETS		16	0.729707	1.26629	0.159274	0.200434	1	7520	tags=69%, list=14%, signal=80%
YU_BAP1_TARGETS	YU_BAP1_TARGETS		29	0.670817	1.26626	0.148976	0.200359	1	5706	tags=52%, list=10%, signal=58%
REACTOME_FRS_MEDIATED_FGFR3_SIGNALING	REACTOME_FRS_MEDIATED_FGFR3_SIGNALING		20	0.593428	1.26615	0.1125	0.200419	1	10178	tags=45%, list=18%, signal=55%
PID_ATF2_PATHWAY	PID_ATF2_PATHWAY		58	0.561925	1.2659	0.102616	0.200654	1	7842	tags=47%, list=14%, signal=54%
LIANG_HEMATOPOIESIS_STEM_CELL_NUMBER_SMALL_VS_HUGE_UP	LIANG_HEMATOPOIESIS_STEM_CELL_NUMBER_SMALL_VS_HUGE_UP		37	0.532578	1.26583	0.0706107	0.200622	1	5436	tags=35%, list=10%, signal=39%
MITSIADES_RESPONSE_TO_APLIDIN_DN	MITSIADES_RESPONSE_TO_APLIDIN_DN		245	0.617014	1.26579	0.171375	0.200582	1	9622	tags=54%, list=17%, signal=65%
PID_AURORA_B_PATHWAY	PID_AURORA_B_PATHWAY		38	0.718982	1.26544	0.166038	0.200975	1	6845	tags=58%, list=12%, signal=66%
MOROSETTI_FACIOSCAPULOHUMERAL_MUSCULAR_DISTROPHY_UP	MOROSETTI_FACIOSCAPULOHUMERAL_MUSCULAR_DISTROPHY_UP		19	0.698252	1.26537	0.156556	0.200959	1	2670	tags=42%, list=5%, signal=44%
PID_LPA4_PATHWAY	PID_LPA4_PATHWAY		15	0.6617	1.26478	0.167006	0.201672	1	8157	tags=53%, list=15%, signal=63%
MARKEY_RB1_ACUTE_LOF_UP	MARKEY_RB1_ACUTE_LOF_UP		232	0.613094	1.26467	0.152256	0.20174	1	7672	tags=50%, list=14%, signal=58%
PID_EPHB_FWD_PATHWAY	PID_EPHB_FWD_PATHWAY		40	0.567703	1.26431	0.12449	0.202186	1	10178	tags=60%, list=18%, signal=74%
HEIDENBLAD_AMPLIFIED_IN_PANCREATIC_CANCER	HEIDENBLAD_AMPLIFIED_IN_PANCREATIC_CANCER		55	0.547705	1.26423	0.110039	0.202185	1	7613	tags=35%, list=14%, signal=40%
REACTOME_VEGFR2_MEDIATED_CELL_PROLIFERATION	REACTOME_VEGFR2_MEDIATED_CELL_PROLIFERATION		19	0.625035	1.26393	0.150407	0.202508	1	1717	tags=32%, list=3%, signal=33%
OSMAN_BLADDER_CANCER_UP	OSMAN_BLADDER_CANCER_UP		392	0.537289	1.26386	0.134538	0.202504	1	7933	tags=34%, list=14%, signal=39%
REACTOME_SYNAPTIC_ADHESION_LIKE_MOLECULES	REACTOME_SYNAPTIC_ADHESION_LIKE_MOLECULES		21	0.611246	1.26379	0.147705	0.202501	1	7635	tags=52%, list=14%, signal=61%
ZHU_CMV_ALL_UP	ZHU_CMV_ALL_UP		106	0.551007	1.26339	0.113402	0.202937	1	7680	tags=41%, list=14%, signal=47%
REACTOME_DISEASES_OF_IMMUNE_SYSTEM	REACTOME_DISEASES_OF_IMMUNE_SYSTEM		24	0.653713	1.26321	0.129167	0.203122	1	7291	tags=63%, list=13%, signal=72%
RICKMAN_HEAD_AND_NECK_CANCER_E	RICKMAN_HEAD_AND_NECK_CANCER_E		86	0.545055	1.26303	0.0880503	0.203267	1	8437	tags=50%, list=15%, signal=59%
TURASHVILI_BREAST_DUCTAL_CARCINOMA_VS_LOBULAR_NORMAL_DN	TURASHVILI_BREAST_DUCTAL_CARCINOMA_VS_LOBULAR_NORMAL_DN		68	0.604552	1.26298	0.144554	0.203236	1	5649	tags=54%, list=10%, signal=61%
RHODES_UNDIFFERENTIATED_CANCER	RHODES_UNDIFFERENTIATED_CANCER		66	0.735317	1.26292	0.172023	0.203213	1	5787	tags=61%, list=11%, signal=68%
ZIRN_TRETINOIN_RESPONSE_UP	ZIRN_TRETINOIN_RESPONSE_UP		18	0.716516	1.2629	0.18595	0.203133	1	7114	tags=67%, list=13%, signal=77%
GEISS_RESPONSE_TO_DSRNA_DN	GEISS_RESPONSE_TO_DSRNA_DN		15	0.652879	1.26279	0.140351	0.203176	1	7924	tags=73%, list=14%, signal=86%
BIOCARTA_RHO_PATHWAY	BIOCARTA_RHO_PATHWAY		21	0.615657	1.26277	0.145194	0.203095	1	10357	tags=62%, list=19%, signal=76%
PUJANA_BRCA2_PCC_NETWORK	PUJANA_BRCA2_PCC_NETWORK		419	0.619221	1.26255	0.181298	0.203265	1	8616	tags=49%, list=16%, signal=58%
DER_IFN_GAMMA_RESPONSE_UP	DER_IFN_GAMMA_RESPONSE_UP		71	0.584572	1.26231	0.18	0.20349	1	10543	tags=56%, list=19%, signal=70%
ROY_WOUND_BLOOD_VESSEL_DN	ROY_WOUND_BLOOD_VESSEL_DN		22	0.654286	1.26219	0.139676	0.203595	1	4719	tags=59%, list=9%, signal=65%
MIKKELSEN_MCV6_LCP_WITH_H3K4ME3	MIKKELSEN_MCV6_LCP_WITH_H3K4ME3		162	0.525893	1.26172	0.0810277	0.20419	1	5726	tags=38%, list=10%, signal=42%
IWANAGA_CARCINOGENESIS_BY_KRAS_UP	IWANAGA_CARCINOGENESIS_BY_KRAS_UP		172	0.481542	1.26154	0.0471311	0.204314	1	7840	tags=42%, list=14%, signal=49%
KARLSSON_TGFB1_TARGETS_DN	KARLSSON_TGFB1_TARGETS_DN		189	0.488713	1.2609	0.0643863	0.205164	1	9034	tags=44%, list=16%, signal=52%
REACTOME_THROMBOXANE_SIGNALLING_THROUGH_TP_RECEPTOR	REACTOME_THROMBOXANE_SIGNALLING_THROUGH_TP_RECEPTOR		24	0.604385	1.26074	0.138277	0.205281	1	7096	tags=42%, list=13%, signal=48%
REACTOME_ADP_SIGNALLING_THROUGH_P2Y_PURINOCEPTOR_12	REACTOME_ADP_SIGNALLING_THROUGH_P2Y_PURINOCEPTOR_12		22	0.589114	1.26058	0.127237	0.205403	1	4870	tags=32%, list=9%, signal=35%
BIOCARTA_ALK_PATHWAY	BIOCARTA_ALK_PATHWAY		37	0.593745	1.26026	0.145418	0.205747	1	8565	tags=51%, list=16%, signal=61%
LOPES_METHYLATED_IN_COLON_CANCER_UP	LOPES_METHYLATED_IN_COLON_CANCER_UP		28	0.617308	1.25968	0.135417	0.206503	1	3447	tags=46%, list=6%, signal=50%
PID_CD40_PATHWAY	PID_CD40_PATHWAY		31	0.59538	1.25966	0.150943	0.206421	1	6368	tags=42%, list=12%, signal=47%
NAGASHIMA_EGF_SIGNALING_UP	NAGASHIMA_EGF_SIGNALING_UP		55	0.671108	1.25958	0.184959	0.206406	1	8727	tags=60%, list=16%, signal=71%
REACTOME_VASOPRESSIN_REGULATES_RENAL_WATER_HOMEOSTASIS_VIA_AQUAPORINS	REACTOME_VASOPRESSIN_REGULATES_RENAL_WATER_HOMEOSTASIS_VIA_AQUAPORINS		43	0.555299	1.25957	0.117043	0.20631	1	8105	tags=37%, list=15%, signal=44%
HALMOS_CEBPA_TARGETS_DN	HALMOS_CEBPA_TARGETS_DN		43	0.567652	1.25953	0.114625	0.206249	1	8484	tags=56%, list=15%, signal=66%
GAZDA_DIAMOND_BLACKFAN_ANEMIA_MYELOID_UP	GAZDA_DIAMOND_BLACKFAN_ANEMIA_MYELOID_UP		30	0.611962	1.2593	0.143426	0.206477	1	8192	tags=47%, list=15%, signal=55%
YAN_ESCAPE_FROM_ANOIKIS	YAN_ESCAPE_FROM_ANOIKIS		23	0.671206	1.25921	0.182178	0.206498	1	7234	tags=52%, list=13%, signal=60%
MORI_PRE_BI_LYMPHOCYTE_DN	MORI_PRE_BI_LYMPHOCYTE_DN		81	0.581688	1.2591	0.145877	0.206535	1	7794	tags=46%, list=14%, signal=53%
DIRMEIER_LMP1_RESPONSE_EARLY	DIRMEIER_LMP1_RESPONSE_EARLY		63	0.625934	1.25906	0.149068	0.206488	1	7721	tags=59%, list=14%, signal=68%
REACTOME_TRAFFICKING_OF_GLUR2_CONTAINING_AMPA_RECEPTORS	REACTOME_TRAFFICKING_OF_GLUR2_CONTAINING_AMPA_RECEPTORS		17	0.574256	1.25866	0.131474	0.206921	1	6960	tags=29%, list=13%, signal=34%
BEIER_GLIOMA_STEM_CELL_UP	BEIER_GLIOMA_STEM_CELL_UP		40	0.572391	1.25804	0.100209	0.207737	1	8598	tags=45%, list=16%, signal=53%
GAVIN_IL2_RESPONSIVE_FOXP3_TARGETS_UP	GAVIN_IL2_RESPONSIVE_FOXP3_TARGETS_UP		18	0.61359	1.25785	0.141176	0.207934	1	7579	tags=56%, list=14%, signal=64%
PASQUALUCCI_LYMPHOMA_BY_GC_STAGE_UP	PASQUALUCCI_LYMPHOMA_BY_GC_STAGE_UP		281	0.483447	1.25784	0.0589391	0.20785	1	6536	tags=33%, list=12%, signal=38%
KANG_FLUOROURACIL_RESISTANCE_UP	KANG_FLUOROURACIL_RESISTANCE_UP		20	0.595865	1.2578	0.119691	0.207802	1	8427	tags=45%, list=15%, signal=53%
KEGG_VASCULAR_SMOOTH_MUSCLE_CONTRACTION	KEGG_VASCULAR_SMOOTH_MUSCLE_CONTRACTION		115	0.545925	1.25775	0.11	0.207764	1	7346	tags=40%, list=13%, signal=46%
ROSS_AML_WITH_PML_RARA_FUSION	ROSS_AML_WITH_PML_RARA_FUSION		78	0.52859	1.25763	0.100604	0.207824	1	7231	tags=50%, list=13%, signal=57%
BROWNE_HCMV_INFECTION_1HR_DN	BROWNE_HCMV_INFECTION_1HR_DN		214	0.460029	1.2575	0.0212766	0.207888	1	7953	tags=39%, list=14%, signal=46%
RICKMAN_HEAD_AND_NECK_CANCER_F	RICKMAN_HEAD_AND_NECK_CANCER_F		55	0.568004	1.25723	0.0921844	0.208159	1	6353	tags=51%, list=12%, signal=57%
FAELT_B_CLL_WITH_VH3_21_UP	FAELT_B_CLL_WITH_VH3_21_UP		44	0.557494	1.2568	0.139313	0.208657	1	7953	tags=45%, list=14%, signal=53%
GARGALOVIC_RESPONSE_TO_OXIDIZED_PHOSPHOLIPIDS_BLUE_UP	GARGALOVIC_RESPONSE_TO_OXIDIZED_PHOSPHOLIPIDS_BLUE_UP		139	0.521354	1.25675	0.108871	0.208634	1	7562	tags=38%, list=14%, signal=44%
KENNY_CTNNB1_TARGETS_DN	KENNY_CTNNB1_TARGETS_DN		52	0.506403	1.25673	0.107632	0.208545	1	8120	tags=37%, list=15%, signal=43%
TAKEDA_TARGETS_OF_NUP98_HOXA9_FUSION_8D_UP	TAKEDA_TARGETS_OF_NUP98_HOXA9_FUSION_8D_UP		155	0.567689	1.25665	0.125257	0.208569	1	7185	tags=46%, list=13%, signal=53%
REACTOME_MECP2_REGULATES_NEURONAL_RECEPTORS_AND_CHANNELS	REACTOME_MECP2_REGULATES_NEURONAL_RECEPTORS_AND_CHANNELS		18	0.605337	1.25653	0.112676	0.208617	1	9179	tags=61%, list=17%, signal=73%
FIGUEROA_AML_METHYLATION_CLUSTER_6_UP	FIGUEROA_AML_METHYLATION_CLUSTER_6_UP		138	0.472266	1.25651	0.0377734	0.208543	1	8791	tags=39%, list=16%, signal=46%
PID_P73PATHWAY	PID_P73PATHWAY		79	0.518266	1.25649	0.0886076	0.20846	1	5798	tags=35%, list=11%, signal=40%
ZHANG_TARGETS_OF_EWSR1_FLI1_FUSION	ZHANG_TARGETS_OF_EWSR1_FLI1_FUSION		87	0.534321	1.25614	0.0797546	0.208842	1	7700	tags=45%, list=14%, signal=52%
RODRIGUES_NTN1_AND_DCC_TARGETS	RODRIGUES_NTN1_AND_DCC_TARGETS		33	0.591815	1.25595	0.140787	0.209005	1	5520	tags=42%, list=10%, signal=47%
HOLLERN_PAPILLARY_BREAST_TUMOR	HOLLERN_PAPILLARY_BREAST_TUMOR		18	0.647273	1.25583	0.120833	0.209055	1	3941	tags=44%, list=7%, signal=48%
SCHRAETS_MLL_TARGETS_UP	SCHRAETS_MLL_TARGETS_UP		30	0.605832	1.25574	0.129098	0.209071	1	6320	tags=53%, list=11%, signal=60%
ZHENG_GLIOBLASTOMA_PLASTICITY_DN	ZHENG_GLIOBLASTOMA_PLASTICITY_DN		58	0.586711	1.25572	0.151452	0.208998	1	4968	tags=43%, list=9%, signal=47%
REACTOME_VXPX_CARGO_TARGETING_TO_CILIUM	REACTOME_VXPX_CARGO_TARGETING_TO_CILIUM		21	0.590043	1.25559	0.165049	0.209074	1	7044	tags=29%, list=13%, signal=33%
HELLER_SILENCED_BY_METHYLATION_DN	HELLER_SILENCED_BY_METHYLATION_DN		103	0.525286	1.2555	0.0753968	0.209126	1	7562	tags=47%, list=14%, signal=54%
NAKAYAMA_FRA2_TARGETS	NAKAYAMA_FRA2_TARGETS		44	0.578878	1.25514	0.129436	0.209535	1	5075	tags=36%, list=9%, signal=40%
VANDESLUIS_COMMD1_TARGETS_GROUP_3_DN	VANDESLUIS_COMMD1_TARGETS_GROUP_3_DN		37	0.586877	1.25434	0.125984	0.210552	1	6206	tags=43%, list=11%, signal=49%
KONDO_PROSTATE_CANCER_HCP_WITH_H3K27ME3	KONDO_PROSTATE_CANCER_HCP_WITH_H3K27ME3		96	0.516539	1.25429	0.0792079	0.210511	1	9167	tags=47%, list=17%, signal=56%
PID_ALK1_PATHWAY	PID_ALK1_PATHWAY		26	0.62363	1.25374	0.180915	0.211235	1	8727	tags=65%, list=16%, signal=78%
NAKAJIMA_MAST_CELL	NAKAJIMA_MAST_CELL		46	0.610632	1.25371	0.142857	0.211151	1	9341	tags=61%, list=17%, signal=73%
FERRARI_RESPONSE_TO_FENRETINIDE_UP	FERRARI_RESPONSE_TO_FENRETINIDE_UP		22	0.648564	1.2534	0.147541	0.211523	1	7903	tags=59%, list=14%, signal=69%
REACTOME_INTEGRATION_OF_ENERGY_METABOLISM	REACTOME_INTEGRATION_OF_ENERGY_METABOLISM		108	0.499054	1.25315	0.0674847	0.211801	1	4886	tags=30%, list=9%, signal=32%
FIGUEROA_AML_METHYLATION_CLUSTER_7_UP	FIGUEROA_AML_METHYLATION_CLUSTER_7_UP		115	0.475707	1.2529	0.0498008	0.21203	1	9185	tags=39%, list=17%, signal=47%
REACTOME_PROGRAMMED_CELL_DEATH	REACTOME_PROGRAMMED_CELL_DEATH		173	0.468759	1.25275	0.0905588	0.212135	1	9302	tags=37%, list=17%, signal=44%
APRELIKOVA_BRCA1_TARGETS	APRELIKOVA_BRCA1_TARGETS		40	0.552383	1.25272	0.132827	0.212067	1	6433	tags=33%, list=12%, signal=37%
LEI_HOXC8_TARGETS_DN	LEI_HOXC8_TARGETS_DN		17	0.682182	1.25268	0.151515	0.212006	1	5649	tags=59%, list=10%, signal=66%
NIKOLSKY_BREAST_CANCER_8Q12_Q22_AMPLICON	NIKOLSKY_BREAST_CANCER_8Q12_Q22_AMPLICON		132	0.603209	1.2526	0.169524	0.212	1	7330	tags=47%, list=13%, signal=54%
LI_INDUCED_T_TO_NATURAL_KILLER_DN	LI_INDUCED_T_TO_NATURAL_KILLER_DN		134	0.533721	1.25255	0.117647	0.211977	1	4771	tags=41%, list=9%, signal=45%
ROVERSI_GLIOMA_COPY_NUMBER_DN	ROVERSI_GLIOMA_COPY_NUMBER_DN		52	0.529251	1.25248	0.104	0.211972	1	8129	tags=44%, list=15%, signal=52%
HOFFMANN_LARGE_TO_SMALL_PRE_BII_LYMPHOCYTE_UP	HOFFMANN_LARGE_TO_SMALL_PRE_BII_LYMPHOCYTE_UP		149	0.70166	1.25212	0.193117	0.212412	1	6974	tags=60%, list=13%, signal=68%
GRESHOCK_CANCER_COPY_NUMBER_UP	GRESHOCK_CANCER_COPY_NUMBER_UP		318	0.510434	1.25211	0.0912779	0.212308	1	9394	tags=45%, list=17%, signal=54%
SCIAN_CELL_CYCLE_TARGETS_OF_TP53_AND_TP73_DN	SCIAN_CELL_CYCLE_TARGETS_OF_TP53_AND_TP73_DN		22	0.792765	1.25201	0.197782	0.21236	1	9622	tags=82%, list=17%, signal=99%
SWEET_LUNG_CANCER_KRAS_DN	SWEET_LUNG_CANCER_KRAS_DN		409	0.575708	1.2519	0.151329	0.212418	1	7421	tags=51%, list=13%, signal=58%
TARTE_PLASMA_CELL_VS_PLASMABLAST_DN	TARTE_PLASMA_CELL_VS_PLASMABLAST_DN		300	0.544437	1.2512	0.135338	0.213297	1	8653	tags=44%, list=16%, signal=52%
BYSTROEM_CORRELATED_WITH_IL5_DN	BYSTROEM_CORRELATED_WITH_IL5_DN		56	0.58092	1.25088	0.181637	0.213647	1	8301	tags=41%, list=15%, signal=48%
WINTER_HYPOXIA_DN	WINTER_HYPOXIA_DN		48	0.753649	1.25062	0.19214	0.213914	1	4655	tags=58%, list=8%, signal=64%
REACTOME_DARPP_32_EVENTS	REACTOME_DARPP_32_EVENTS		24	0.564613	1.25054	0.117647	0.21393	1	8120	tags=38%, list=15%, signal=44%
BROWNE_HCMV_INFECTION_16HR_DN	BROWNE_HCMV_INFECTION_16HR_DN		84	0.542662	1.25023	0.0853659	0.214304	1	6119	tags=48%, list=11%, signal=53%
MULLIGHAN_NPM1_MUTATED_SIGNATURE_2_DN	MULLIGHAN_NPM1_MUTATED_SIGNATURE_2_DN		75	0.503061	1.24998	0.105691	0.214518	1	9299	tags=43%, list=17%, signal=51%
BURTON_ADIPOGENESIS_PEAK_AT_0HR	BURTON_ADIPOGENESIS_PEAK_AT_0HR		62	0.601183	1.24961	0.158111	0.214985	1	7527	tags=61%, list=14%, signal=71%
ELVIDGE_HYPOXIA_DN	ELVIDGE_HYPOXIA_DN		146	0.497672	1.24958	0.0884086	0.214912	1	8238	tags=37%, list=15%, signal=43%
WILSON_PROTEASES_AT_TUMOR_BONE_INTERFACE_UP	WILSON_PROTEASES_AT_TUMOR_BONE_INTERFACE_UP		20	0.615108	1.24955	0.159449	0.214855	1	8286	tags=60%, list=15%, signal=71%
CERVERA_SDHB_TARGETS_2	CERVERA_SDHB_TARGETS_2		112	0.545773	1.24952	0.100592	0.214784	1	3303	tags=44%, list=6%, signal=46%
MARTIN_VIRAL_GPCR_SIGNALING_UP	MARTIN_VIRAL_GPCR_SIGNALING_UP		86	0.540102	1.24948	0.109091	0.21474	1	6387	tags=42%, list=12%, signal=47%
SU_PLACENTA	SU_PLACENTA		29	0.586074	1.24898	0.121094	0.21537	1	7554	tags=41%, list=14%, signal=48%
BURTON_ADIPOGENESIS_PEAK_AT_16HR	BURTON_ADIPOGENESIS_PEAK_AT_16HR		40	0.680078	1.24896	0.189036	0.215294	1	7301	tags=52%, list=13%, signal=60%
MIKKELSEN_MCV6_LCP_WITH_H3K27ME3	MIKKELSEN_MCV6_LCP_WITH_H3K27ME3		27	0.571859	1.24895	0.126506	0.215197	1	8426	tags=44%, list=15%, signal=52%
PASINI_SUZ12_TARGETS_UP	PASINI_SUZ12_TARGETS_UP		111	0.485944	1.24889	0.0538922	0.215165	1	6799	tags=37%, list=12%, signal=42%
BROWNE_HCMV_INFECTION_24HR_DN	BROWNE_HCMV_INFECTION_24HR_DN		142	0.542486	1.24831	0.105155	0.215923	1	5809	tags=43%, list=11%, signal=48%
ACEVEDO_LIVER_CANCER_WITH_H3K27ME3_DN	ACEVEDO_LIVER_CANCER_WITH_H3K27ME3_DN		184	0.508341	1.248	0.0892495	0.216247	1	8753	tags=36%, list=16%, signal=42%
DAIRKEE_CANCER_PRONE_RESPONSE_E2	DAIRKEE_CANCER_PRONE_RESPONSE_E2		28	0.532431	1.24767	0.0914513	0.216618	1	7100	tags=43%, list=13%, signal=49%
IIZUKA_LIVER_CANCER_PROGRESSION_L0_L1_DN	IIZUKA_LIVER_CANCER_PROGRESSION_L0_L1_DN		16	0.675863	1.24739	0.221545	0.216933	1	7794	tags=44%, list=14%, signal=51%
COLDREN_GEFITINIB_RESISTANCE_UP	COLDREN_GEFITINIB_RESISTANCE_UP		84	0.513882	1.24704	0.095057	0.21734	1	5569	tags=31%, list=10%, signal=34%
SUZUKI_RESPONSE_TO_TSA_AND_DECITABINE_1A	SUZUKI_RESPONSE_TO_TSA_AND_DECITABINE_1A		21	0.604273	1.24627	0.122807	0.218383	1	8064	tags=62%, list=15%, signal=72%
KEGG_GLYCOSPHINGOLIPID_BIOSYNTHESIS_GANGLIO_SERIES	KEGG_GLYCOSPHINGOLIPID_BIOSYNTHESIS_GANGLIO_SERIES		15	0.609161	1.24624	0.150391	0.218322	1	4964	tags=40%, list=9%, signal=44%
WAGSCHAL_EHMT2_TARGETS_UP	WAGSCHAL_EHMT2_TARGETS_UP		17	0.622176	1.24615	0.168399	0.218333	1	8814	tags=47%, list=16%, signal=56%
HORIUCHI_WTAP_TARGETS_DN	HORIUCHI_WTAP_TARGETS_DN		312	0.586494	1.24611	0.160377	0.218278	1	8001	tags=49%, list=15%, signal=57%
POMEROY_MEDULLOBLASTOMA_DESMOPLASIC_VS_CLASSIC_DN	POMEROY_MEDULLOBLASTOMA_DESMOPLASIC_VS_CLASSIC_DN		61	0.58024	1.24608	0.154297	0.218211	1	6766	tags=46%, list=12%, signal=52%
CAIRO_PML_TARGETS_BOUND_BY_MYC_UP	CAIRO_PML_TARGETS_BOUND_BY_MYC_UP		22	0.637352	1.24597	0.175337	0.218269	1	6830	tags=45%, list=12%, signal=52%
JIANG_AGING_HYPOTHALAMUS_DN	JIANG_AGING_HYPOTHALAMUS_DN		33	0.51435	1.24581	0.143713	0.218387	1	6747	tags=33%, list=12%, signal=38%
ZHAN_MULTIPLE_MYELOMA_LB_DN	ZHAN_MULTIPLE_MYELOMA_LB_DN		38	0.648483	1.24568	0.18595	0.218484	1	6092	tags=47%, list=11%, signal=53%
PID_HIF1A_PATHWAY	PID_HIF1A_PATHWAY		19	0.568023	1.24549	0.140768	0.218636	1	6635	tags=26%, list=12%, signal=30%
KYNG_DNA_DAMAGE_DN	KYNG_DNA_DAMAGE_DN		183	0.481918	1.2453	0.0851485	0.218819	1	7452	tags=36%, list=14%, signal=41%
REACTOME_APOPTOTIC_CLEAVAGE_OF_CELLULAR_PROTEINS	REACTOME_APOPTOTIC_CLEAVAGE_OF_CELLULAR_PROTEINS		38	0.574893	1.24527	0.156436	0.218753	1	6344	tags=39%, list=12%, signal=45%
NIKOLSKY_MUTATED_AND_AMPLIFIED_IN_BREAST_CANCER	NIKOLSKY_MUTATED_AND_AMPLIFIED_IN_BREAST_CANCER		92	0.501405	1.24462	0.0796813	0.219625	1	9694	tags=50%, list=18%, signal=61%
KLEIN_PRIMARY_EFFUSION_LYMPHOMA_UP	KLEIN_PRIMARY_EFFUSION_LYMPHOMA_UP		49	0.534272	1.24451	0.133197	0.219662	1	6377	tags=37%, list=12%, signal=42%
ZHOU_TNF_SIGNALING_4HR	ZHOU_TNF_SIGNALING_4HR		52	0.515547	1.24421	0.12782	0.220004	1	9858	tags=52%, list=18%, signal=63%
PID_CMYB_PATHWAY	PID_CMYB_PATHWAY		83	0.522094	1.24407	0.128155	0.220101	1	9711	tags=46%, list=18%, signal=55%
PARK_HSC_VS_MULTIPOTENT_PROGENITORS_DN	PARK_HSC_VS_MULTIPOTENT_PROGENITORS_DN		15	0.60081	1.24396	0.174757	0.220158	1	6915	tags=40%, list=13%, signal=46%
DALESSIO_TSA_RESPONSE	DALESSIO_TSA_RESPONSE		24	0.604958	1.2437	0.146771	0.220453	1	3946	tags=42%, list=7%, signal=45%
MORI_PRE_BI_LYMPHOCYTE_UP	MORI_PRE_BI_LYMPHOCYTE_UP		78	0.640686	1.24326	0.193548	0.220975	1	4932	tags=46%, list=9%, signal=51%
REACTOME_TOLL_LIKE_RECEPTOR_9_TLR9_CASCADE	REACTOME_TOLL_LIKE_RECEPTOR_9_TLR9_CASCADE		95	0.504506	1.24311	0.138365	0.221103	1	8677	tags=41%, list=16%, signal=49%
REACTOME_CLASS_C_3_METABOTROPIC_GLUTAMATE_PHEROMONE_RECEPTORS	REACTOME_CLASS_C_3_METABOTROPIC_GLUTAMATE_PHEROMONE_RECEPTORS		39	0.559747	1.24292	0.157576	0.221284	1	13156	tags=36%, list=24%, signal=47%
SHETH_LIVER_CANCER_VS_TXNIP_LOSS_PAM6	SHETH_LIVER_CANCER_VS_TXNIP_LOSS_PAM6		52	0.551306	1.24288	0.116935	0.221231	1	4281	tags=35%, list=8%, signal=37%
FARMER_BREAST_CANCER_CLUSTER_2	FARMER_BREAST_CANCER_CLUSTER_2		33	0.814469	1.24284	0.203774	0.221182	1	6400	tags=76%, list=12%, signal=86%
HERNANDEZ_MITOTIC_ARREST_BY_DOCETAXEL_1_UP	HERNANDEZ_MITOTIC_ARREST_BY_DOCETAXEL_1_UP		34	0.587386	1.2428	0.131524	0.221158	1	7529	tags=50%, list=14%, signal=58%
MAHADEVAN_IMATINIB_RESISTANCE_DN	MAHADEVAN_IMATINIB_RESISTANCE_DN		20	0.649283	1.24215	0.169697	0.222016	1	8186	tags=60%, list=15%, signal=70%
TIAN_TNF_SIGNALING_NOT_VIA_NFKB	TIAN_TNF_SIGNALING_NOT_VIA_NFKB		22	0.63861	1.24207	0.186613	0.222016	1	7680	tags=55%, list=14%, signal=63%
POMEROY_MEDULLOBLASTOMA_DESMOPLASIC_VS_CLASSIC_UP	POMEROY_MEDULLOBLASTOMA_DESMOPLASIC_VS_CLASSIC_UP		61	0.481653	1.24206	0.0609037	0.221923	1	5797	tags=36%, list=11%, signal=40%
ZHAN_MULTIPLE_MYELOMA_DN	ZHAN_MULTIPLE_MYELOMA_DN		42	0.607052	1.24192	0.169884	0.222001	1	5627	tags=50%, list=10%, signal=56%
HARRIS_BRAIN_CANCER_PROGENITORS	HARRIS_BRAIN_CANCER_PROGENITORS		43	0.573692	1.24188	0.131115	0.221943	1	3808	tags=40%, list=7%, signal=42%
REACTOME_PURINERGIC_SIGNALING_IN_LEISHMANIASIS_INFECTION	REACTOME_PURINERGIC_SIGNALING_IN_LEISHMANIASIS_INFECTION		24	0.628595	1.24185	0.177866	0.221882	1	6368	tags=54%, list=12%, signal=61%
REACTOME_ACTIVATION_OF_ANTERIOR_HOX_GENES_IN_HINDBRAIN_DEVELOPMENT_DURING_EARLY_EMBRYOGENESIS	REACTOME_ACTIVATION_OF_ANTERIOR_HOX_GENES_IN_HINDBRAIN_DEVELOPMENT_DURING_EARLY_EMBRYOGENESIS		62	0.518026	1.24162	0.120482	0.222098	1	9694	tags=39%, list=18%, signal=47%
REICHERT_MITOSIS_LIN9_TARGETS	REICHERT_MITOSIS_LIN9_TARGETS		27	0.823673	1.24158	0.186312	0.222029	1	4697	tags=70%, list=9%, signal=77%
MARIADASON_RESPONSE_TO_BUTYRATE_SULINDAC_4	MARIADASON_RESPONSE_TO_BUTYRATE_SULINDAC_4		16	0.630946	1.24145	0.149425	0.222146	1	10544	tags=56%, list=19%, signal=70%
WANG_CISPLATIN_RESPONSE_AND_XPC_DN	WANG_CISPLATIN_RESPONSE_AND_XPC_DN		218	0.490326	1.2414	0.0894309	0.222123	1	7500	tags=36%, list=14%, signal=42%
PID_VEGFR1_PATHWAY	PID_VEGFR1_PATHWAY		26	0.633822	1.24132	0.202429	0.222125	1	7833	tags=50%, list=14%, signal=58%
RIZKI_TUMOR_INVASIVENESS_2D_DN	RIZKI_TUMOR_INVASIVENESS_2D_DN		63	0.484921	1.2413	0.0634921	0.222043	1	4662	tags=29%, list=8%, signal=31%
GAZIN_EPIGENETIC_SILENCING_BY_KRAS	GAZIN_EPIGENETIC_SILENCING_BY_KRAS		25	0.598017	1.24125	0.165085	0.221998	1	7737	tags=40%, list=14%, signal=47%
PUJANA_BREAST_CANCER_WITH_BRCA1_MUTATED_UP	PUJANA_BREAST_CANCER_WITH_BRCA1_MUTATED_UP		57	0.74288	1.2408	0.225621	0.222514	1	7486	tags=67%, list=14%, signal=77%
FIGUEROA_AML_METHYLATION_CLUSTER_6_DN	FIGUEROA_AML_METHYLATION_CLUSTER_6_DN		36	0.537878	1.24073	0.120582	0.222522	1	2549	tags=25%, list=5%, signal=26%
WANG_METASTASIS_OF_BREAST_CANCER_ESR1_UP	WANG_METASTASIS_OF_BREAST_CANCER_ESR1_UP		20	0.708786	1.24066	0.208178	0.222514	1	6315	tags=60%, list=11%, signal=68%
WESTON_VEGFA_TARGETS	WESTON_VEGFA_TARGETS		98	0.569375	1.24058	0.160156	0.222518	1	6473	tags=47%, list=12%, signal=53%
SESTO_RESPONSE_TO_UV_C5	SESTO_RESPONSE_TO_UV_C5		46	0.590163	1.2405	0.188119	0.222524	1	9111	tags=35%, list=17%, signal=42%
[truncated: 1,456 more rows]
