# Supplementary material for: Clinical Significance and Potential Mechanisms of ATP Binding Cassette Subfamily C Genes in Hepatocellular Carcinoma
Source: Front Genet. 2022 Mar 7;13:805961. doi: 10.3389/fgene.2022.805961 (PMC8948437; doi:10.3389/fgene.2022.805961)
Supplement: Supplementary file 2 [file Table3.XLSX]

## Sheet: ABCC4
NAME	GS<br> follow link to MSigDB	GS DETAILS	SIZE	ES	NES	NOM p-val	FDR q-val	FWER p-val	RANK AT MAX	LEADING EDGE
LI_CYTIDINE_ANALOG_PATHWAY	LI_CYTIDINE_ANALOG_PATHWAY	Details ...	17	0.802536	1.73046	0	0.183443	0.081	7566	tags=65%, list=14%, signal=75%
PID_MET_PATHWAY	PID_MET_PATHWAY	Details ...	79	0.71247	1.69571	0	0.232907	0.166	11085	tags=73%, list=20%, signal=92%
FIRESTEIN_CTNNB1_PATHWAY	FIRESTEIN_CTNNB1_PATHWAY	Details ...	32	0.778319	1.66642	0	0.341177	0.292	6805	tags=66%, list=12%, signal=75%
REACTOME_SHC1_EVENTS_IN_ERBB2_SIGNALING	REACTOME_SHC1_EVENTS_IN_ERBB2_SIGNALING	Details ...	22	0.791554	1.65984	0	0.302452	0.318	6514	tags=68%, list=12%, signal=77%
STEIN_ESRRA_TARGETS_RESPONSIVE_TO_ESTROGEN_UP	STEIN_ESRRA_TARGETS_RESPONSIVE_TO_ESTROGEN_UP	Details ...	30	0.749105	1.65199	0	0.297349	0.363	5842	tags=50%, list=11%, signal=56%
MOOTHA_GLYCOLYSIS	MOOTHA_GLYCOLYSIS	Details ...	21	0.791117	1.63941	0	0.325489	0.431	7365	tags=62%, list=13%, signal=71%
LANDIS_ERBB2_BREAST_TUMORS_324_UP	LANDIS_ERBB2_BREAST_TUMORS_324_UP	Details ...	150	0.666538	1.6287	0.00204918	0.361691	0.503	8389	tags=59%, list=15%, signal=70%
PID_INSULIN_PATHWAY	PID_INSULIN_PATHWAY	Details ...	44	0.708073	1.62482	0	0.350345	0.523	9689	tags=70%, list=18%, signal=85%
VETTER_TARGETS_OF_PRKCA_AND_ETS1_UP	VETTER_TARGETS_OF_PRKCA_AND_ETS1_UP	Details ...	16	0.790966	1.62135	0	0.332305	0.548	10561	tags=88%, list=19%, signal=108%
PID_ARF6_DOWNSTREAM_PATHWAY	PID_ARF6_DOWNSTREAM_PATHWAY	Details ...	15	0.732411	1.61712	0.00198413	0.325724	0.564	7004	tags=47%, list=13%, signal=53%
KIM_MYC_AMPLIFICATION_TARGETS_DN	KIM_MYC_AMPLIFICATION_TARGETS_DN	Details ...	96	0.733948	1.61593	0	0.303896	0.569	5299	tags=59%, list=10%, signal=66%
PID_ECADHERIN_STABILIZATION_PATHWAY	PID_ECADHERIN_STABILIZATION_PATHWAY	Details ...	41	0.723237	1.61223	0.00400802	0.301395	0.589	7656	tags=59%, list=14%, signal=68%
REACTOME_GLYCOLYSIS	REACTOME_GLYCOLYSIS	Details ...	71	0.676147	1.60983	0.00804829	0.29404	0.601	7365	tags=48%, list=13%, signal=55%
REACTOME_SIGNALING_BY_PTK6	REACTOME_SIGNALING_BY_PTK6	Details ...	54	0.668534	1.60823	0	0.282967	0.608	6839	tags=52%, list=12%, signal=59%
LA_MEN1_TARGETS	LA_MEN1_TARGETS	Details ...	25	0.764614	1.60817	0	0.264394	0.608	8848	tags=68%, list=16%, signal=81%
REACTOME_SIGNALING_BY_ERBB2_IN_CANCER	REACTOME_SIGNALING_BY_ERBB2_IN_CANCER	Details ...	26	0.7531	1.60746	0	0.251559	0.614	9381	tags=73%, list=17%, signal=88%
TURASHVILI_BREAST_DUCTAL_CARCINOMA_VS_DUCTAL_NORMAL_UP	TURASHVILI_BREAST_DUCTAL_CARCINOMA_VS_DUCTAL_NORMAL_UP	Details ...	46	0.858666	1.60586	0	0.244061	0.622	4785	tags=70%, list=9%, signal=76%
AMIT_EGF_RESPONSE_240_MCF10A	AMIT_EGF_RESPONSE_240_MCF10A	Details ...	21	0.79133	1.60463	0.00389864	0.235617	0.624	5939	tags=57%, list=11%, signal=64%
YANAGIHARA_ESX1_TARGETS	YANAGIHARA_ESX1_TARGETS	Details ...	29	0.796121	1.59998	0.0038835	0.247375	0.646	6089	tags=69%, list=11%, signal=77%
COULOUARN_TEMPORAL_TGFB1_SIGNATURE_UP	COULOUARN_TEMPORAL_TGFB1_SIGNATURE_UP	Details ...	108	0.691962	1.5939	0.00394477	0.264265	0.672	6950	tags=54%, list=13%, signal=61%
STEIN_ESR1_TARGETS	STEIN_ESR1_TARGETS	Details ...	83	0.727773	1.59347	0	0.254614	0.674	7357	tags=61%, list=13%, signal=71%
TOMLINS_METASTASIS_DN	TOMLINS_METASTASIS_DN	Details ...	20	0.741159	1.59084	0.00195695	0.254627	0.688	4017	tags=40%, list=7%, signal=43%
MYLLYKANGAS_AMPLIFICATION_HOT_SPOT_17	MYLLYKANGAS_AMPLIFICATION_HOT_SPOT_17	Details ...	18	0.784048	1.59064	0	0.244862	0.689	8284	tags=72%, list=15%, signal=85%
REACTOME_ERBB2_REGULATES_CELL_MOTILITY	REACTOME_ERBB2_REGULATES_CELL_MOTILITY	Details ...	15	0.814146	1.59011	0.00380228	0.237558	0.693	6514	tags=67%, list=12%, signal=76%
YANG_BREAST_CANCER_ESR1_LASER_DN	YANG_BREAST_CANCER_ESR1_LASER_DN	Details ...	47	0.697191	1.58233	0.00613497	0.267942	0.733	8299	tags=64%, list=15%, signal=75%
TURASHVILI_BREAST_DUCTAL_CARCINOMA_VS_LOBULAR_NORMAL_UP	TURASHVILI_BREAST_DUCTAL_CARCINOMA_VS_LOBULAR_NORMAL_UP	Details ...	72	0.769539	1.58186	0.0019685	0.260379	0.738	7148	tags=71%, list=13%, signal=81%
COLDREN_GEFITINIB_RESISTANCE_DN	COLDREN_GEFITINIB_RESISTANCE_DN	Details ...	224	0.734644	1.58181	0.00202429	0.251156	0.738	6798	tags=67%, list=12%, signal=76%
UDAYAKUMAR_MED1_TARGETS_UP	UDAYAKUMAR_MED1_TARGETS_UP	Details ...	129	0.613852	1.58168	0	0.242664	0.739	7681	tags=50%, list=14%, signal=58%
IIZUKA_LIVER_CANCER_PROGRESSION_G1_G2_DN	IIZUKA_LIVER_CANCER_PROGRESSION_G1_G2_DN	Details ...	24	0.743786	1.57925	0.00618557	0.245029	0.749	13194	tags=88%, list=24%, signal=115%
YANG_BREAST_CANCER_ESR1_BULK_DN	YANG_BREAST_CANCER_ESR1_BULK_DN	Details ...	22	0.765381	1.57909	0.00596422	0.237457	0.749	6224	tags=64%, list=11%, signal=72%
REACTOME_GRB2_EVENTS_IN_ERBB2_SIGNALING	REACTOME_GRB2_EVENTS_IN_ERBB2_SIGNALING	Details ...	16	0.804359	1.57889	0.00376648	0.230482	0.749	6514	tags=75%, list=12%, signal=85%
GOTZMANN_EPITHELIAL_TO_MESENCHYMAL_TRANSITION_UP	GOTZMANN_EPITHELIAL_TO_MESENCHYMAL_TRANSITION_UP	Details ...	68	0.731399	1.57645	0	0.234603	0.757	7006	tags=65%, list=13%, signal=74%
BIOCARTA_RAC1_PATHWAY	BIOCARTA_RAC1_PATHWAY	Details ...	21	0.785827	1.57564	0.00384615	0.231123	0.759	9024	tags=71%, list=16%, signal=85%
PID_P75_NTR_PATHWAY	PID_P75_NTR_PATHWAY	Details ...	68	0.642252	1.57269	0.00390625	0.236328	0.772	9689	tags=63%, list=18%, signal=77%
VANTVEER_BREAST_CANCER_METASTASIS_DN	VANTVEER_BREAST_CANCER_METASTASIS_DN	Details ...	130	0.791327	1.57216	0.00195312	0.232062	0.773	7405	tags=75%, list=13%, signal=87%
BIOCARTA_RAS_PATHWAY	BIOCARTA_RAS_PATHWAY	Details ...	22	0.703959	1.57152	0.0117647	0.228336	0.773	13234	tags=77%, list=24%, signal=102%
REACTOME_ACTIVATION_OF_BAD_AND_TRANSLOCATION_TO_MITOCHONDRIA	REACTOME_ACTIVATION_OF_BAD_AND_TRANSLOCATION_TO_MITOCHONDRIA	Details ...	15	0.725146	1.56878	0.019685	0.233966	0.784	10198	tags=80%, list=19%, signal=98%
REACTOME_TRANS_GOLGI_NETWORK_VESICLE_BUDDING	REACTOME_TRANS_GOLGI_NETWORK_VESICLE_BUDDING	Details ...	72	0.635572	1.56809	0.00616016	0.230643	0.789	7584	tags=54%, list=14%, signal=63%
REACTOME_P75_NTR_RECEPTOR_MEDIATED_SIGNALLING	REACTOME_P75_NTR_RECEPTOR_MEDIATED_SIGNALLING	Details ...	97	0.667859	1.5632	0	0.245944	0.81	9393	tags=61%, list=17%, signal=73%
AIGNER_ZEB1_TARGETS	AIGNER_ZEB1_TARGETS	Details ...	35	0.836684	1.56118	0.0040568	0.248593	0.816	5897	tags=74%, list=11%, signal=83%
SPIRA_SMOKERS_LUNG_CANCER_DN	SPIRA_SMOKERS_LUNG_CANCER_DN	Details ...	15	0.824194	1.56088	0.0019802	0.243991	0.816	7558	tags=67%, list=14%, signal=77%
REACTOME_FACTORS_INVOLVED_IN_MEGAKARYOCYTE_DEVELOPMENT_AND_PLATELET_PRODUCTION	REACTOME_FACTORS_INVOLVED_IN_MEGAKARYOCYTE_DEVELOPMENT_AND_PLATELET_PRODUCTION	Details ...	154	0.671747	1.55668	0.00396825	0.259171	0.835	8545	tags=49%, list=16%, signal=58%
PID_ERBB2_ERBB3_PATHWAY	PID_ERBB2_ERBB3_PATHWAY	Details ...	44	0.631766	1.55587	0	0.256676	0.841	10608	tags=59%, list=19%, signal=73%
REACTOME_RHO_GTPASES_ACTIVATE_PAKS	REACTOME_RHO_GTPASES_ACTIVATE_PAKS	Details ...	21	0.751902	1.55573	0.01002	0.251459	0.841	10630	tags=71%, list=19%, signal=88%
REACTOME_RECYCLING_PATHWAY_OF_L1	REACTOME_RECYCLING_PATHWAY_OF_L1	Details ...	48	0.699539	1.55572	0.00198807	0.245871	0.841	9925	tags=63%, list=18%, signal=76%
OZEN_MIR125B1_TARGETS	OZEN_MIR125B1_TARGETS	Details ...	23	0.701854	1.55485	0.00622407	0.244778	0.844	7444	tags=43%, list=14%, signal=50%
BIOCARTA_PTDINS_PATHWAY	BIOCARTA_PTDINS_PATHWAY	Details ...	23	0.693209	1.55389	0.00798403	0.243383	0.847	9689	tags=57%, list=18%, signal=69%
BACOLOD_RESISTANCE_TO_ALKYLATING_AGENTS_DN	BACOLOD_RESISTANCE_TO_ALKYLATING_AGENTS_DN	Details ...	51	0.645561	1.55381	0.00604839	0.238673	0.847	10148	tags=61%, list=18%, signal=74%
BIOCARTA_ETS_PATHWAY	BIOCARTA_ETS_PATHWAY	Details ...	17	0.778328	1.55327	0.00796813	0.236145	0.848	8412	tags=76%, list=15%, signal=90%
PID_CDC42_PATHWAY	PID_CDC42_PATHWAY	Details ...	69	0.631663	1.55274	0.00403226	0.233525	0.85	9197	tags=61%, list=17%, signal=73%
OLSSON_E2F3_TARGETS_UP	OLSSON_E2F3_TARGETS_UP	Details ...	25	0.742449	1.55257	0.00770713	0.229447	0.85	6911	tags=60%, list=13%, signal=69%
REACTOME_RAB_GEFS_EXCHANGE_GTP_FOR_GDP_ON_RABS	REACTOME_RAB_GEFS_EXCHANGE_GTP_FOR_GDP_ON_RABS	Details ...	88	0.621324	1.5517	0.00389864	0.228998	0.853	8560	tags=51%, list=16%, signal=60%
LU_EZH2_TARGETS_DN	LU_EZH2_TARGETS_DN	Details ...	395	0.65346	1.55077	0.0019685	0.228139	0.855	9269	tags=62%, list=17%, signal=73%
BILD_E2F3_ONCOGENIC_SIGNATURE	BILD_E2F3_ONCOGENIC_SIGNATURE	Details ...	242	0.645083	1.5504	0.00196464	0.225431	0.856	8057	tags=52%, list=15%, signal=61%
BOYAULT_LIVER_CANCER_SUBCLASS_G23_UP	BOYAULT_LIVER_CANCER_SUBCLASS_G23_UP	Details ...	51	0.860046	1.54882	0	0.228047	0.86	5278	tags=78%, list=10%, signal=87%
SESTO_RESPONSE_TO_UV_C8	SESTO_RESPONSE_TO_UV_C8	Details ...	69	0.672809	1.54827	0.00826446	0.226316	0.86	9197	tags=61%, list=17%, signal=73%
SYED_ESTRADIOL_RESPONSE	SYED_ESTRADIOL_RESPONSE	Details ...	18	0.740443	1.54781	0.0136986	0.224014	0.86	7907	tags=61%, list=14%, signal=71%
BIDUS_METASTASIS_UP	BIDUS_METASTASIS_UP	Details ...	213	0.751456	1.54502	0.00407332	0.231273	0.866	8583	tags=67%, list=16%, signal=79%
BIOCARTA_MAPK_PATHWAY	BIOCARTA_MAPK_PATHWAY	Details ...	81	0.625317	1.54311	0.0118343	0.234502	0.87	9861	tags=56%, list=18%, signal=68%
ANDERSEN_CHOLANGIOCARCINOMA_CLASS1	ANDERSEN_CHOLANGIOCARCINOMA_CLASS1	Details ...	60	0.820093	1.54213	0	0.234481	0.874	4141	tags=65%, list=8%, signal=70%
DE_YY1_TARGETS_DN	DE_YY1_TARGETS_DN	Details ...	92	0.745545	1.5418	0.00779727	0.231931	0.875	8116	tags=66%, list=15%, signal=78%
WOO_LIVER_CANCER_RECURRENCE_UP	WOO_LIVER_CANCER_RECURRENCE_UP	Details ...	103	0.852254	1.54095	0.00383142	0.231627	0.878	6158	tags=82%, list=11%, signal=92%
PID_ERBB_NETWORK_PATHWAY	PID_ERBB_NETWORK_PATHWAY	Details ...	15	0.815931	1.5404	0.0130597	0.230129	0.88	6514	tags=73%, list=12%, signal=83%
KEGG_ERBB_SIGNALING_PATHWAY	KEGG_ERBB_SIGNALING_PATHWAY	Details ...	87	0.624415	1.54005	0.00195695	0.227831	0.88	11085	tags=63%, list=20%, signal=79%
WATANABE_RECTAL_CANCER_RADIOTHERAPY_RESPONSIVE_DN	WATANABE_RECTAL_CANCER_RADIOTHERAPY_RESPONSIVE_DN	Details ...	93	0.653605	1.53871	0	0.229872	0.883	8799	tags=54%, list=16%, signal=64%
REACTOME_PI3K_EVENTS_IN_ERBB2_SIGNALING	REACTOME_PI3K_EVENTS_IN_ERBB2_SIGNALING	Details ...	16	0.801614	1.53764	0.00754717	0.231144	0.886	8613	tags=81%, list=16%, signal=96%
REACTOME_LYSOSOME_VESICLE_BIOGENESIS	REACTOME_LYSOSOME_VESICLE_BIOGENESIS	Details ...	35	0.639249	1.53759	0.00402414	0.228003	0.886	8815	tags=66%, list=16%, signal=78%
REACTOME_HS_GAG_DEGRADATION	REACTOME_HS_GAG_DEGRADATION	Details ...	22	0.724	1.5343	0.00406504	0.237869	0.896	7960	tags=68%, list=14%, signal=80%
BILANGES_SERUM_SENSITIVE_VIA_TSC2	BILANGES_SERUM_SENSITIVE_VIA_TSC2	Details ...	28	0.734029	1.53351	0.0101833	0.23769	0.897	8115	tags=61%, list=15%, signal=71%
ACEVEDO_LIVER_CANCER_WITH_H3K9ME3_DN	ACEVEDO_LIVER_CANCER_WITH_H3K9ME3_DN	Details ...	92	0.67106	1.53336	0.00197628	0.234851	0.897	8854	tags=65%, list=16%, signal=78%
STEIN_ESRRA_TARGETS_RESPONSIVE_TO_ESTROGEN_DN	STEIN_ESRRA_TARGETS_RESPONSIVE_TO_ESTROGEN_DN	Details ...	41	0.851072	1.53331	0.00197239	0.231746	0.897	7357	tags=85%, list=13%, signal=98%
DELASERNA_MYOD_TARGETS_DN	DELASERNA_MYOD_TARGETS_DN	Details ...	57	0.682935	1.53128	0.00390625	0.237068	0.903	6884	tags=60%, list=12%, signal=68%
REACTOME_RHO_GTPASES_ACTIVATE_IQGAPS	REACTOME_RHO_GTPASES_ACTIVATE_IQGAPS	Details ...	31	0.709831	1.53111	0.00396825	0.234598	0.903	3244	tags=32%, list=6%, signal=34%
PID_TNF_PATHWAY	PID_TNF_PATHWAY	Details ...	46	0.674402	1.53085	0.00193424	0.232563	0.903	7406	tags=48%, list=13%, signal=55%
REACTOME_RAB_GERANYLGERANYLATION	REACTOME_RAB_GERANYLGERANYLATION	Details ...	65	0.621175	1.53038	0.00381679	0.23172	0.904	8066	tags=54%, list=15%, signal=63%
REACTOME_APOPTOTIC_EXECUTION_PHASE	REACTOME_APOPTOTIC_EXECUTION_PHASE	Details ...	46	0.678585	1.53027	0.0138067	0.228909	0.906	7304	tags=46%, list=13%, signal=53%
PID_EPHB_FWD_PATHWAY	PID_EPHB_FWD_PATHWAY	Details ...	40	0.668245	1.52953	0.00402414	0.229373	0.907	8613	tags=65%, list=16%, signal=77%
LANDIS_ERBB2_BREAST_PRENEOPLASTIC_UP	LANDIS_ERBB2_BREAST_PRENEOPLASTIC_UP	Details ...	18	0.73262	1.5284	0.00571429	0.231046	0.908	7647	tags=67%, list=14%, signal=77%
KEGG_EPITHELIAL_CELL_SIGNALING_IN_HELICOBACTER_PYLORI_INFECTION	KEGG_EPITHELIAL_CELL_SIGNALING_IN_HELICOBACTER_PYLORI_INFECTION	Details ...	68	0.627993	1.52762	0.00394477	0.23106	0.912	9653	tags=57%, list=18%, signal=69%
REACTOME_SIGNAL_TRANSDUCTION_BY_L1	REACTOME_SIGNAL_TRANSDUCTION_BY_L1	Details ...	21	0.737202	1.52678	0.01002	0.231539	0.914	6802	tags=57%, list=12%, signal=65%
SCIBETTA_KDM5B_TARGETS_DN	SCIBETTA_KDM5B_TARGETS_DN	Details ...	79	0.681121	1.5263	0.00386847	0.230474	0.916	6686	tags=54%, list=12%, signal=62%
SENESE_HDAC2_TARGETS_UP	SENESE_HDAC2_TARGETS_UP	Details ...	115	0.649476	1.52576	0.0114068	0.229566	0.916	9193	tags=57%, list=17%, signal=68%
REACTOME_N_GLYCAN_ANTENNAE_ELONGATION_IN_THE_MEDIAL_TRANS_GOLGI	REACTOME_N_GLYCAN_ANTENNAE_ELONGATION_IN_THE_MEDIAL_TRANS_GOLGI	Details ...	26	0.682242	1.52537	0.002	0.228426	0.917	8919	tags=62%, list=16%, signal=73%
PEDERSEN_TARGETS_OF_611CTF_ISOFORM_OF_ERBB2	PEDERSEN_TARGETS_OF_611CTF_ISOFORM_OF_ERBB2	Details ...	74	0.706497	1.52492	0.00391389	0.227325	0.917	6675	tags=61%, list=12%, signal=69%
JI_RESPONSE_TO_FSH_DN	JI_RESPONSE_TO_FSH_DN	Details ...	53	0.687584	1.52226	0.023622	0.235562	0.92	10203	tags=75%, list=19%, signal=93%
REACTOME_GAP_JUNCTION_TRAFFICKING_AND_REGULATION	REACTOME_GAP_JUNCTION_TRAFFICKING_AND_REGULATION	Details ...	50	0.669225	1.52178	0.00589391	0.234677	0.921	8939	tags=48%, list=16%, signal=57%
HOLLERN_EMT_BREAST_TUMOR_DN	HOLLERN_EMT_BREAST_TUMOR_DN	Details ...	123	0.732002	1.52044	0.0126316	0.23744	0.922	6000	tags=59%, list=11%, signal=66%
SHETH_LIVER_CANCER_VS_TXNIP_LOSS_PAM5	SHETH_LIVER_CANCER_VS_TXNIP_LOSS_PAM5	Details ...	107	0.638658	1.51999	0	0.236814	0.923	8141	tags=49%, list=15%, signal=57%
PUIFFE_INVASION_INHIBITED_BY_ASCITES_UP	PUIFFE_INVASION_INHIBITED_BY_ASCITES_UP	Details ...	76	0.65281	1.51994	0.0139721	0.234336	0.923	8302	tags=58%, list=15%, signal=68%
GAZIN_EPIGENETIC_SILENCING_BY_KRAS	GAZIN_EPIGENETIC_SILENCING_BY_KRAS	Details ...	25	0.726406	1.51954	0.00603622	0.233157	0.923	7604	tags=60%, list=14%, signal=70%
CUI_GLUCOSE_DEPRIVATION	CUI_GLUCOSE_DEPRIVATION	Details ...	58	0.641566	1.51861	0.00197239	0.234364	0.924	9801	tags=57%, list=18%, signal=69%
REACTOME_SIGNALING_BY_ERBB2	REACTOME_SIGNALING_BY_ERBB2	Details ...	50	0.625814	1.51842	0.00194553	0.232494	0.926	10500	tags=64%, list=19%, signal=79%
ALONSO_METASTASIS_EMT_UP	ALONSO_METASTASIS_EMT_UP	Details ...	35	0.72579	1.51786	0.00967118	0.231992	0.927	8318	tags=71%, list=15%, signal=84%
NIKOLSKY_BREAST_CANCER_15Q26_AMPLICON	NIKOLSKY_BREAST_CANCER_15Q26_AMPLICON	Details ...	20	0.806115	1.51718	0.0175439	0.231991	0.928	9523	tags=70%, list=17%, signal=85%
SENGUPTA_NASOPHARYNGEAL_CARCINOMA_UP	SENGUPTA_NASOPHARYNGEAL_CARCINOMA_UP	Details ...	300	0.743882	1.51497	0.01002	0.238422	0.934	6823	tags=65%, list=12%, signal=74%
WAMUNYOKOLI_OVARIAN_CANCER_GRADES_1_2_UP	WAMUNYOKOLI_OVARIAN_CANCER_GRADES_1_2_UP	Details ...	139	0.652548	1.51495	0.0127932	0.236032	0.934	7942	tags=60%, list=14%, signal=70%
REACTOME_APOPTOTIC_CLEAVAGE_OF_CELLULAR_PROTEINS	REACTOME_APOPTOTIC_CLEAVAGE_OF_CELLULAR_PROTEINS	Details ...	38	0.693863	1.51439	0.0141414	0.235778	0.935	7304	tags=47%, list=13%, signal=55%
MITSIADES_RESPONSE_TO_APLIDIN_DN	MITSIADES_RESPONSE_TO_APLIDIN_DN	Details ...	245	0.7328	1.51401	0.00803213	0.234912	0.935	8834	tags=68%, list=16%, signal=80%
MMS_MOUSE_LYMPH_HIGH_4HRS_UP	MMS_MOUSE_LYMPH_HIGH_4HRS_UP	Details ...	36	0.703283	1.51303	0.0117878	0.236487	0.935	8407	tags=61%, list=15%, signal=72%
CHIANG_LIVER_CANCER_SUBCLASS_CTNNB1_DN	CHIANG_LIVER_CANCER_SUBCLASS_CTNNB1_DN	Details ...	169	0.819684	1.51196	0.00772201	0.238235	0.936	5472	tags=73%, list=10%, signal=81%
REACTOME_DISEASES_ASSOCIATED_WITH_GLYCOSAMINOGLYCAN_METABOLISM	REACTOME_DISEASES_ASSOCIATED_WITH_GLYCOSAMINOGLYCAN_METABOLISM	Details ...	41	0.723961	1.51133	0.0149533	0.23808	0.936	9183	tags=78%, list=17%, signal=94%
NAM_FXYD5_TARGETS_DN	NAM_FXYD5_TARGETS_DN	Details ...	18	0.705534	1.51067	0.0193424	0.238299	0.937	10037	tags=67%, list=18%, signal=81%
PID_ERBB1_INTERNALIZATION_PATHWAY	PID_ERBB1_INTERNALIZATION_PATHWAY	Details ...	41	0.655587	1.50992	0.0116054	0.238537	0.937	9499	tags=61%, list=17%, signal=74%
ZHAN_MULTIPLE_MYELOMA_MS_UP	ZHAN_MULTIPLE_MYELOMA_MS_UP	Details ...	47	0.727328	1.50961	0.00970874	0.237225	0.937	5852	tags=57%, list=11%, signal=64%
TURASHVILI_BREAST_LOBULAR_CARCINOMA_VS_LOBULAR_NORMAL_DN	TURASHVILI_BREAST_LOBULAR_CARCINOMA_VS_LOBULAR_NORMAL_DN	Details ...	73	0.805971	1.50905	0.00381679	0.236856	0.937	6612	tags=77%, list=12%, signal=87%
DING_LUNG_CANCER_MUTATED_SIGNIFICANTLY	DING_LUNG_CANCER_MUTATED_SIGNIFICANTLY	Details ...	26	0.713513	1.50818	0.0116279	0.237932	0.939	8284	tags=65%, list=15%, signal=77%
GU_PDEF_TARGETS_DN	GU_PDEF_TARGETS_DN	Details ...	40	0.707188	1.50759	0.016632	0.238108	0.94	8533	tags=50%, list=15%, signal=59%
REACTOME_CELL_DEATH_SIGNALLING_VIA_NRAGE_NRIF_AND_NADE	REACTOME_CELL_DEATH_SIGNALLING_VIA_NRAGE_NRIF_AND_NADE	Details ...	76	0.663176	1.507	0.00996016	0.237762	0.94	9393	tags=62%, list=17%, signal=74%
ONDER_CDH1_TARGETS_2_DN	ONDER_CDH1_TARGETS_2_DN	Details ...	468	0.668947	1.50664	0.00399202	0.236835	0.94	6758	tags=53%, list=12%, signal=60%
REACTOME_GOLGI_ASSOCIATED_VESICLE_BIOGENESIS	REACTOME_GOLGI_ASSOCIATED_VESICLE_BIOGENESIS	Details ...	56	0.64091	1.50637	0.0204499	0.235647	0.942	8815	tags=59%, list=16%, signal=70%
VERRECCHIA_RESPONSE_TO_TGFB1_C5	VERRECCHIA_RESPONSE_TO_TGFB1_C5	Details ...	21	0.734203	1.50606	0.0119284	0.234547	0.943	7628	tags=62%, list=14%, signal=72%
PID_ATM_PATHWAY	PID_ATM_PATHWAY	Details ...	33	0.766662	1.50592	0.0137525	0.233099	0.943	8542	tags=76%, list=15%, signal=90%
BIOCARTA_P38MAPK_PATHWAY	BIOCARTA_P38MAPK_PATHWAY	Details ...	36	0.640195	1.50587	0.00773694	0.231172	0.943	9730	tags=58%, list=18%, signal=71%
REACTOME_L1CAM_INTERACTIONS	REACTOME_L1CAM_INTERACTIONS	Details ...	119	0.639966	1.50492	0.00376648	0.232492	0.946	9925	tags=59%, list=18%, signal=72%
VANTVEER_BREAST_CANCER_ESR1_DN	VANTVEER_BREAST_CANCER_ESR1_DN	Details ...	266	0.680099	1.50438	0.0120482	0.232246	0.946	8440	tags=62%, list=15%, signal=73%
PID_RHOA_PATHWAY	PID_RHOA_PATHWAY	Details ...	44	0.655233	1.50435	0.00811359	0.230406	0.946	8808	tags=61%, list=16%, signal=73%
BIOCARTA_TNFR1_PATHWAY	BIOCARTA_TNFR1_PATHWAY	Details ...	29	0.674186	1.50433	0.00828157	0.228488	0.946	6970	tags=45%, list=13%, signal=51%
REACTOME_NONHOMOLOGOUS_END_JOINING_NHEJ	REACTOME_NONHOMOLOGOUS_END_JOINING_NHEJ	Details ...	35	0.718166	1.50413	0.0198413	0.227209	0.946	7154	tags=57%, list=13%, signal=66%
FRASOR_TAMOXIFEN_RESPONSE_UP	FRASOR_TAMOXIFEN_RESPONSE_UP	Details ...	49	0.650166	1.50328	0.00833333	0.228398	0.946	6201	tags=55%, list=11%, signal=62%
ABDELMOHSEN_ELAVL4_TARGETS	ABDELMOHSEN_ELAVL4_TARGETS	Details ...	16	0.716712	1.50276	0.025	0.228457	0.947	7590	tags=63%, list=14%, signal=72%
PID_TOLL_ENDOGENOUS_PATHWAY	PID_TOLL_ENDOGENOUS_PATHWAY	Details ...	24	0.747033	1.5027	0.0153257	0.226764	0.947	5325	tags=50%, list=10%, signal=55%
REACTOME_VXPX_CARGO_TARGETING_TO_CILIUM	REACTOME_VXPX_CARGO_TARGETING_TO_CILIUM	Details ...	21	0.711098	1.50265	0.0187891	0.225051	0.947	10492	tags=57%, list=19%, signal=71%
REACTOME_ONCOGENIC_MAPK_SIGNALING	REACTOME_ONCOGENIC_MAPK_SIGNALING	Details ...	72	0.603961	1.5017	0.00974659	0.226488	0.947	8596	tags=54%, list=16%, signal=64%
REACTOME_GAB1_SIGNALOSOME	REACTOME_GAB1_SIGNALOSOME	Details ...	17	0.777274	1.50165	0.0152672	0.224757	0.947	8958	tags=71%, list=16%, signal=84%
PID_NECTIN_PATHWAY	PID_NECTIN_PATHWAY	Details ...	30	0.724468	1.50105	0.0178571	0.225267	0.947	11364	tags=83%, list=21%, signal=105%
GREENBAUM_E2A_TARGETS_UP	GREENBAUM_E2A_TARGETS_UP	Details ...	29	0.915129	1.50031	0.00193798	0.226053	0.948	4070	tags=93%, list=7%, signal=100%
MIKKELSEN_MCV6_ICP_WITH_H3K4ME3_AND_H3K27ME3	MIKKELSEN_MCV6_ICP_WITH_H3K4ME3_AND_H3K27ME3	Details ...	34	0.707923	1.49915	0.00566038	0.228659	0.95	6816	tags=47%, list=12%, signal=54%
SHETH_LIVER_CANCER_VS_TXNIP_LOSS_PAM2	SHETH_LIVER_CANCER_VS_TXNIP_LOSS_PAM2	Details ...	163	0.634346	1.49826	0.00393701	0.2298	0.951	7335	tags=56%, list=13%, signal=64%
GARGALOVIC_RESPONSE_TO_OXIDIZED_PHOSPHOLIPIDS_RED_UP	GARGALOVIC_RESPONSE_TO_OXIDIZED_PHOSPHOLIPIDS_RED_UP	Details ...	16	0.778375	1.49747	0.0093633	0.230671	0.951	6310	tags=75%, list=11%, signal=85%
BOYAULT_LIVER_CANCER_SUBCLASS_G2	BOYAULT_LIVER_CANCER_SUBCLASS_G2	Details ...	28	0.750441	1.49499	0.0163265	0.238426	0.953	8053	tags=75%, list=15%, signal=88%
REACTOME_NRAGE_SIGNALS_DEATH_THROUGH_JNK	REACTOME_NRAGE_SIGNALS_DEATH_THROUGH_JNK	Details ...	59	0.705703	1.49493	0.00990099	0.236764	0.953	5739	tags=51%, list=10%, signal=57%
KAMIKUBO_MYELOID_MN1_NETWORK	KAMIKUBO_MYELOID_MN1_NETWORK	Details ...	19	0.759302	1.49478	0.0117647	0.235567	0.953	8716	tags=74%, list=16%, signal=87%
DAIRKEE_CANCER_PRONE_RESPONSE_E2	DAIRKEE_CANCER_PRONE_RESPONSE_E2	Details ...	28	0.646127	1.49461	0.00588235	0.234375	0.954	3393	tags=25%, list=6%, signal=27%
PID_NCADHERIN_PATHWAY	PID_NCADHERIN_PATHWAY	Details ...	33	0.689196	1.49411	0.0258449	0.234151	0.955	10792	tags=64%, list=20%, signal=79%
PECE_MAMMARY_STEM_CELL_DN	PECE_MAMMARY_STEM_CELL_DN	Details ...	138	0.666454	1.49334	0.00986193	0.235365	0.955	9192	tags=60%, list=17%, signal=72%
PEDERSEN_METASTASIS_BY_ERBB2_ISOFORM_7	PEDERSEN_METASTASIS_BY_ERBB2_ISOFORM_7	Details ...	385	0.602237	1.49303	0.00198413	0.234763	0.955	6917	tags=49%, list=13%, signal=55%
CREIGHTON_ENDOCRINE_THERAPY_RESISTANCE_5	CREIGHTON_ENDOCRINE_THERAPY_RESISTANCE_5	Details ...	481	0.611099	1.49198	0.00588235	0.236895	0.957	8903	tags=56%, list=16%, signal=67%
DANG_MYC_TARGETS_DN	DANG_MYC_TARGETS_DN	Details ...	31	0.671562	1.49148	0.0135922	0.23728	0.957	7340	tags=65%, list=13%, signal=74%
DUTERTRE_ESTRADIOL_RESPONSE_6HR_UP	DUTERTRE_ESTRADIOL_RESPONSE_6HR_UP	Details ...	222	0.635922	1.49081	0.00399202	0.237943	0.96	7424	tags=54%, list=13%, signal=62%
STAMBOLSKY_BOUND_BY_MUTATED_TP53	STAMBOLSKY_BOUND_BY_MUTATED_TP53	Details ...	17	0.731034	1.4907	0.0199601	0.236591	0.96	9824	tags=65%, list=18%, signal=79%
REACTOME_DEATH_RECEPTOR_SIGNALLING	REACTOME_DEATH_RECEPTOR_SIGNALLING	Details ...	141	0.604477	1.49046	0.0078125	0.235724	0.96	9979	tags=55%, list=18%, signal=67%
REACTOME_COPI_DEPENDENT_GOLGI_TO_ER_RETROGRADE_TRAFFIC	REACTOME_COPI_DEPENDENT_GOLGI_TO_ER_RETROGRADE_TRAFFIC	Details ...	99	0.655921	1.49042	0.0040568	0.234184	0.96	7833	tags=48%, list=14%, signal=56%
KEGG_RENAL_CELL_CARCINOMA	KEGG_RENAL_CELL_CARCINOMA	Details ...	70	0.628274	1.49036	0.00576923	0.232756	0.96	8613	tags=57%, list=16%, signal=68%
BIOCARTA_HIF_PATHWAY	BIOCARTA_HIF_PATHWAY	Details ...	15	0.764524	1.48961	0.0177515	0.233491	0.962	9678	tags=73%, list=18%, signal=89%
ZHANG_RESPONSE_TO_IKK_INHIBITOR_AND_TNF_UP	ZHANG_RESPONSE_TO_IKK_INHIBITOR_AND_TNF_UP	Details ...	221	0.676965	1.48961	0.0170455	0.231898	0.962	8405	tags=57%, list=15%, signal=68%
KENNY_CTNNB1_TARGETS_DN	KENNY_CTNNB1_TARGETS_DN	Details ...	52	0.598301	1.48947	0.00399202	0.230803	0.962	9265	tags=58%, list=17%, signal=69%
REACTOME_TRANSLOCATION_OF_SLC2A4_GLUT4_TO_THE_PLASMA_MEMBRANE	REACTOME_TRANSLOCATION_OF_SLC2A4_GLUT4_TO_THE_PLASMA_MEMBRANE	Details ...	71	0.588306	1.48905	0.014	0.230846	0.962	9689	tags=52%, list=18%, signal=63%
BIOCARTA_ARAP_PATHWAY	BIOCARTA_ARAP_PATHWAY	Details ...	17	0.722583	1.48894	0.016632	0.22958	0.962	7723	tags=53%, list=14%, signal=62%
XU_GH1_AUTOCRINE_TARGETS_DN	XU_GH1_AUTOCRINE_TARGETS_DN	Details ...	131	0.61844	1.48869	0.00391389	0.228733	0.962	8720	tags=55%, list=16%, signal=65%
REACTOME_NON_INTEGRIN_MEMBRANE_ECM_INTERACTIONS	REACTOME_NON_INTEGRIN_MEMBRANE_ECM_INTERACTIONS	Details ...	59	0.746959	1.48854	0.0137795	0.227678	0.962	5887	tags=63%, list=11%, signal=70%
AZARE_NEOPLASTIC_TRANSFORMATION_BY_STAT3_DN	AZARE_NEOPLASTIC_TRANSFORMATION_BY_STAT3_DN	Details ...	18	0.746468	1.48817	0.0139165	0.227611	0.964	7535	tags=61%, list=14%, signal=71%
YAMAZAKI_TCEB3_TARGETS_DN	YAMAZAKI_TCEB3_TARGETS_DN	Details ...	195	0.581394	1.4872	0.00198807	0.229383	0.966	7095	tags=44%, list=13%, signal=50%
BURTON_ADIPOGENESIS_11	BURTON_ADIPOGENESIS_11	Details ...	49	0.702677	1.48668	0.0236686	0.229702	0.966	8519	tags=65%, list=15%, signal=77%
CHICAS_RB1_TARGETS_GROWING	CHICAS_RB1_TARGETS_GROWING	Details ...	241	0.711919	1.48653	0.00808081	0.228785	0.966	6242	tags=62%, list=11%, signal=69%
REACTOME_DEFECTIVE_B4GALT7_CAUSES_EDS_PROGEROID_TYPE	REACTOME_DEFECTIVE_B4GALT7_CAUSES_EDS_PROGEROID_TYPE	Details ...	20	0.762039	1.486	0.0212355	0.229176	0.968	4767	tags=60%, list=9%, signal=66%
IKEDA_MIR1_TARGETS_UP	IKEDA_MIR1_TARGETS_UP	Details ...	54	0.711857	1.48569	0.0327553	0.228857	0.968	8585	tags=67%, list=16%, signal=79%
REACTOME_SIGNALLING_TO_ERKS	REACTOME_SIGNALLING_TO_ERKS	Details ...	34	0.628467	1.4843	0.0242424	0.232437	0.969	9604	tags=62%, list=17%, signal=75%
TERAO_AOX4_TARGETS_SKIN_UP	TERAO_AOX4_TARGETS_SKIN_UP	Details ...	29	0.641052	1.48382	0.021097	0.232429	0.97	7832	tags=52%, list=14%, signal=60%
LINDGREN_BLADDER_CANCER_CLUSTER_3_UP	LINDGREN_BLADDER_CANCER_CLUSTER_3_UP	Details ...	317	0.698641	1.48283	0.012	0.234362	0.97	7357	tags=56%, list=13%, signal=65%
STARK_HYPPOCAMPUS_22Q11_DELETION_UP	STARK_HYPPOCAMPUS_22Q11_DELETION_UP	Details ...	50	0.648984	1.48272	0.0162602	0.233194	0.97	8897	tags=58%, list=16%, signal=69%
SHETH_LIVER_CANCER_VS_TXNIP_LOSS_PAM6	SHETH_LIVER_CANCER_VS_TXNIP_LOSS_PAM6	Details ...	52	0.653638	1.48264	0.00205339	0.231995	0.97	5601	tags=46%, list=10%, signal=51%
KEGG_NEUROTROPHIN_SIGNALING_PATHWAY	KEGG_NEUROTROPHIN_SIGNALING_PATHWAY	Details ...	126	0.589061	1.48118	0.00804829	0.235501	0.975	10208	tags=57%, list=19%, signal=70%
REACTOME_CELL_JUNCTION_ORGANIZATION	REACTOME_CELL_JUNCTION_ORGANIZATION	Details ...	92	0.623396	1.48077	0.00813008	0.235695	0.975	7465	tags=50%, list=14%, signal=58%
REACTOME_EGR2_AND_SOX10_MEDIATED_INITIATION_OF_SCHWANN_CELL_MYELINATION	REACTOME_EGR2_AND_SOX10_MEDIATED_INITIATION_OF_SCHWANN_CELL_MYELINATION	Details ...	29	0.709438	1.48073	0.0180361	0.234452	0.975	10204	tags=66%, list=19%, signal=80%
REACTOME_A_TETRASACCHARIDE_LINKER_SEQUENCE_IS_REQUIRED_FOR_GAG_SYNTHESIS	REACTOME_A_TETRASACCHARIDE_LINKER_SEQUENCE_IS_REQUIRED_FOR_GAG_SYNTHESIS	Details ...	26	0.717207	1.4806	0.0262664	0.233506	0.975	4767	tags=50%, list=9%, signal=55%
GALE_APL_WITH_FLT3_MUTATED_UP	GALE_APL_WITH_FLT3_MUTATED_UP	Details ...	58	0.658733	1.48052	0.0223124	0.232387	0.975	8324	tags=59%, list=15%, signal=69%
SEIDEN_ONCOGENESIS_BY_MET	SEIDEN_ONCOGENESIS_BY_MET	Details ...	88	0.629923	1.48048	0.0313725	0.231123	0.975	9062	tags=56%, list=16%, signal=67%
WEST_ADRENOCORTICAL_TUMOR_UP	WEST_ADRENOCORTICAL_TUMOR_UP	Details ...	291	0.636457	1.48046	0.00998004	0.229782	0.975	8331	tags=56%, list=15%, signal=66%
KIM_WT1_TARGETS_8HR_DN	KIM_WT1_TARGETS_8HR_DN	Details ...	124	0.568076	1.47976	0	0.230611	0.976	8747	tags=48%, list=16%, signal=57%
SETLUR_PROSTATE_CANCER_TMPRSS2_ERG_FUSION_UP	SETLUR_PROSTATE_CANCER_TMPRSS2_ERG_FUSION_UP	Details ...	66	0.607633	1.47975	0.0117647	0.229285	0.976	8580	tags=48%, list=16%, signal=57%
JAEGER_METASTASIS_UP	JAEGER_METASTASIS_UP	Details ...	44	0.724478	1.47973	0.0142276	0.228039	0.976	3779	tags=55%, list=7%, signal=59%
PID_A6B1_A6B4_INTEGRIN_PATHWAY	PID_A6B1_A6B4_INTEGRIN_PATHWAY	Details ...	46	0.64754	1.4797	0.0102881	0.226771	0.976	5271	tags=50%, list=10%, signal=55%
REACTOME_SIGNALING_BY_RHO_GTPASES	REACTOME_SIGNALING_BY_RHO_GTPASES	Details ...	390	0.622716	1.47956	0.00598802	0.225849	0.976	8435	tags=53%, list=15%, signal=62%
SENESE_HDAC3_TARGETS_UP	SENESE_HDAC3_TARGETS_UP	Details ...	483	0.640995	1.47953	0.0117188	0.224637	0.976	9904	tags=62%, list=18%, signal=75%
HEIDENBLAD_AMPLICON_12P11_12_UP	HEIDENBLAD_AMPLICON_12P11_12_UP	Details ...	36	0.651217	1.47851	0.00408998	0.226599	0.976	8389	tags=61%, list=15%, signal=72%
BROWNE_HCMV_INFECTION_12HR_UP	BROWNE_HCMV_INFECTION_12HR_UP	Details ...	111	0.619518	1.47847	0.0040568	0.225533	0.977	7766	tags=50%, list=14%, signal=58%
WANG_NEOPLASTIC_TRANSFORMATION_BY_CCND1_MYC	WANG_NEOPLASTIC_TRANSFORMATION_BY_CCND1_MYC	Details ...	22	0.75259	1.47786	0.0224299	0.226039	0.977	5888	tags=55%, list=11%, signal=61%
REN_ALVEOLAR_RHABDOMYOSARCOMA_DN	REN_ALVEOLAR_RHABDOMYOSARCOMA_DN	Details ...	405	0.654864	1.47779	0.0231214	0.224978	0.977	9388	tags=62%, list=17%, signal=74%
REACTOME_GOLGI_TO_ER_RETROGRADE_TRANSPORT	REACTOME_GOLGI_TO_ER_RETROGRADE_TRANSPORT	Details ...	133	0.618133	1.47732	0.00806452	0.225139	0.978	7994	tags=46%, list=15%, signal=54%
BIOCARTA_EDG1_PATHWAY	BIOCARTA_EDG1_PATHWAY	Details ...	22	0.706265	1.47718	0.0194553	0.22429	0.978	7406	tags=50%, list=13%, signal=58%
BIOCARTA_G2_PATHWAY	BIOCARTA_G2_PATHWAY	Details ...	24	0.775577	1.47718	0.0233463	0.223057	0.978	7204	tags=79%, list=13%, signal=91%
PYEON_CANCER_HEAD_AND_NECK_VS_CERVICAL_UP	PYEON_CANCER_HEAD_AND_NECK_VS_CERVICAL_UP	Details ...	189	0.75205	1.47717	0.0158103	0.221863	0.978	8981	tags=75%, list=16%, signal=89%
DURCHDEWALD_SKIN_CARCINOGENESIS_DN	DURCHDEWALD_SKIN_CARCINOGENESIS_DN	Details ...	266	0.617646	1.47679	0.00795229	0.222008	0.978	8246	tags=56%, list=15%, signal=66%
REACTOME_INSULIN_PROCESSING	REACTOME_INSULIN_PROCESSING	Details ...	27	0.669274	1.47642	0.02	0.221945	0.978	7816	tags=67%, list=14%, signal=78%
REACTOME_ACYL_CHAIN_REMODELLING_OF_PE	REACTOME_ACYL_CHAIN_REMODELLING_OF_PE	Details ...	24	0.700393	1.47637	0.0120482	0.22093	0.978	7675	tags=54%, list=14%, signal=63%
BOYAULT_LIVER_CANCER_SUBCLASS_G6_DN	BOYAULT_LIVER_CANCER_SUBCLASS_G6_DN	Details ...	19	0.800205	1.47523	0.0201613	0.223479	0.978	10470	tags=84%, list=19%, signal=104%
GARGALOVIC_RESPONSE_TO_OXIDIZED_PHOSPHOLIPIDS_GREEN_UP	GARGALOVIC_RESPONSE_TO_OXIDIZED_PHOSPHOLIPIDS_GREEN_UP	Details ...	26	0.732856	1.47504	0.0367647	0.222974	0.978	7525	tags=58%, list=14%, signal=67%
SHETH_LIVER_CANCER_VS_TXNIP_LOSS_PAM1	SHETH_LIVER_CANCER_VS_TXNIP_LOSS_PAM1	Details ...	249	0.585591	1.47403	0	0.225021	0.98	9778	tags=63%, list=18%, signal=76%
FISCHER_G1_S_CELL_CYCLE	FISCHER_G1_S_CELL_CYCLE	Details ...	181	0.715747	1.4735	0.0155039	0.22549	0.98	7424	tags=62%, list=13%, signal=71%
GENTILE_UV_RESPONSE_CLUSTER_D2	GENTILE_UV_RESPONSE_CLUSTER_D2	Details ...	38	0.745239	1.4735	0.0156863	0.224315	0.98	9745	tags=66%, list=18%, signal=80%
REACTOME_ECM_PROTEOGLYCANS	REACTOME_ECM_PROTEOGLYCANS	Details ...	76	0.765359	1.47346	0.0176125	0.22328	0.98	6343	tags=66%, list=12%, signal=74%
RIGGI_EWING_SARCOMA_PROGENITOR_DN	RIGGI_EWING_SARCOMA_PROGENITOR_DN	Details ...	190	0.691299	1.47307	0.0152381	0.223363	0.98	6131	tags=61%, list=11%, signal=68%
IKEDA_MIR30_TARGETS_UP	IKEDA_MIR30_TARGETS_UP	Details ...	116	0.707807	1.47227	0.0356436	0.224729	0.98	8664	tags=67%, list=16%, signal=80%
ROESSLER_LIVER_CANCER_METASTASIS_DN	ROESSLER_LIVER_CANCER_METASTASIS_DN	Details ...	51	0.609208	1.47141	0.008	0.226183	0.98	10236	tags=65%, list=19%, signal=79%
PIEPOLI_LGI1_TARGETS_DN	PIEPOLI_LGI1_TARGETS_DN	Details ...	17	0.716783	1.47072	0.0155642	0.227427	0.98	8269	tags=65%, list=15%, signal=76%
BERENJENO_ROCK_SIGNALING_NOT_VIA_RHOA_DN	BERENJENO_ROCK_SIGNALING_NOT_VIA_RHOA_DN	Details ...	48	0.70616	1.47047	0.0213178	0.226956	0.98	7647	tags=60%, list=14%, signal=70%
IGARASHI_ATF4_TARGETS_DN	IGARASHI_ATF4_TARGETS_DN	Details ...	97	0.630655	1.47014	0.00984252	0.226613	0.98	6907	tags=53%, list=13%, signal=60%
PID_MAPK_TRK_PATHWAY	PID_MAPK_TRK_PATHWAY	Details ...	34	0.635916	1.46987	0.013834	0.226464	0.98	11085	tags=59%, list=20%, signal=74%
RUIZ_TNC_TARGETS_DN	RUIZ_TNC_TARGETS_DN	Details ...	141	0.761706	1.46963	0.00798403	0.226231	0.98	6253	tags=70%, list=11%, signal=78%
REACTOME_METABOLISM_OF_AMINE_DERIVED_HORMONES	REACTOME_METABOLISM_OF_AMINE_DERIVED_HORMONES	Details ...	18	0.691294	1.4695	0.0242915	0.225417	0.98	10729	tags=50%, list=19%, signal=62%
LEE_LIVER_CANCER_DENA_UP	LEE_LIVER_CANCER_DENA_UP		60	0.683758	1.46945	0.0136719	0.224401	0.98	7399	tags=67%, list=13%, signal=77%
KAPOSI_LIVER_CANCER_MET_UP	KAPOSI_LIVER_CANCER_MET_UP		18	0.80843	1.46876	0.0141988	0.225494	0.98	6860	tags=67%, list=12%, signal=76%
MOHANKUMAR_HOXA1_TARGETS_UP	MOHANKUMAR_HOXA1_TARGETS_UP		398	0.55626	1.46856	0.00410678	0.224965	0.98	10162	tags=55%, list=18%, signal=67%
BENPORATH_ES_CORE_NINE_CORRELATED	BENPORATH_ES_CORE_NINE_CORRELATED		100	0.678077	1.46806	0.0175439	0.225389	0.98	7162	tags=53%, list=13%, signal=61%
PID_CDC42_REG_PATHWAY	PID_CDC42_REG_PATHWAY		29	0.709837	1.46798	0.0218688	0.224515	0.98	8591	tags=76%, list=16%, signal=90%
SCHUETZ_BREAST_CANCER_DUCTAL_INVASIVE_DN	SCHUETZ_BREAST_CANCER_DUCTAL_INVASIVE_DN		85	0.62688	1.46796	0.0122951	0.2235	0.98	7310	tags=55%, list=13%, signal=64%
PID_INTEGRIN3_PATHWAY	PID_INTEGRIN3_PATHWAY		42	0.746861	1.4673	0.0211132	0.224897	0.98	6332	tags=67%, list=11%, signal=75%
REACTOME_COPI_MEDIATED_ANTEROGRADE_TRANSPORT	REACTOME_COPI_MEDIATED_ANTEROGRADE_TRANSPORT		100	0.574142	1.46664	0.0314961	0.225782	0.98	10680	tags=55%, list=19%, signal=68%
NAGASHIMA_NRG1_SIGNALING_DN	NAGASHIMA_NRG1_SIGNALING_DN		54	0.658917	1.46662	0.00766283	0.224752	0.98	7632	tags=61%, list=14%, signal=71%
SENESE_HDAC1_TARGETS_UP	SENESE_HDAC1_TARGETS_UP		444	0.633637	1.46653	0.02	0.224034	0.98	8335	tags=54%, list=15%, signal=63%
BOYAULT_LIVER_CANCER_SUBCLASS_G3_UP	BOYAULT_LIVER_CANCER_SUBCLASS_G3_UP		188	0.721181	1.46651	0.0287474	0.223035	0.98	8575	tags=65%, list=16%, signal=77%
CROMER_METASTASIS_UP	CROMER_METASTASIS_UP		73	0.628395	1.46629	0.025641	0.222657	0.98	9651	tags=56%, list=18%, signal=68%
REACTOME_DOWNSTREAM_SIGNAL_TRANSDUCTION	REACTOME_DOWNSTREAM_SIGNAL_TRANSDUCTION		29	0.664934	1.46592	0.0211538	0.222805	0.981	9381	tags=66%, list=17%, signal=79%
DEBOSSCHER_NFKB_TARGETS_REPRESSED_BY_GLUCOCORTICOIDS	DEBOSSCHER_NFKB_TARGETS_REPRESSED_BY_GLUCOCORTICOIDS		20	0.747688	1.46576	0.0344168	0.222356	0.981	8639	tags=50%, list=16%, signal=59%
LINDGREN_BLADDER_CANCER_CLUSTER_1_DN	LINDGREN_BLADDER_CANCER_CLUSTER_1_DN		371	0.642387	1.46553	0.00801603	0.2219	0.981	8319	tags=56%, list=15%, signal=66%
KEGG_REGULATION_OF_ACTIN_CYTOSKELETON	KEGG_REGULATION_OF_ACTIN_CYTOSKELETON		213	0.606102	1.46544	0.00595238	0.221199	0.981	9578	tags=58%, list=17%, signal=70%
BENPORATH_ES_1	BENPORATH_ES_1		375	0.630876	1.46519	0.0121457	0.2209	0.981	8891	tags=59%, list=16%, signal=70%
REACTOME_SIGNALING_BY_ERBB2_ECD_MUTANTS	REACTOME_SIGNALING_BY_ERBB2_ECD_MUTANTS		16	0.718998	1.46515	0.0212766	0.220013	0.981	9381	tags=69%, list=17%, signal=83%
EPPERT_PROGENITOR	EPPERT_PROGENITOR		134	0.634247	1.46429	0.0120968	0.221383	0.981	8718	tags=61%, list=16%, signal=73%
CHIBA_RESPONSE_TO_TSA_DN	CHIBA_RESPONSE_TO_TSA_DN		21	0.768338	1.46301	0.030426	0.224334	0.981	7005	tags=67%, list=13%, signal=76%
LANDIS_BREAST_CANCER_PROGRESSION_UP	LANDIS_BREAST_CANCER_PROGRESSION_UP		45	0.665929	1.4625	0.010142	0.224894	0.982	7335	tags=60%, list=13%, signal=69%
REACTOME_G2_M_DNA_DAMAGE_CHECKPOINT	REACTOME_G2_M_DNA_DAMAGE_CHECKPOINT		61	0.751892	1.46235	0.0179283	0.224316	0.982	7912	tags=72%, list=14%, signal=84%
PID_ERBB1_RECEPTOR_PROXIMAL_PATHWAY	PID_ERBB1_RECEPTOR_PROXIMAL_PATHWAY		35	0.65139	1.46173	0.0154143	0.225495	0.982	9499	tags=66%, list=17%, signal=79%
RICKMAN_TUMOR_DIFFERENTIATED_MODERATELY_VS_POORLY_UP	RICKMAN_TUMOR_DIFFERENTIATED_MODERATELY_VS_POORLY_UP		123	0.612057	1.46159	0.0059761	0.224868	0.982	7192	tags=58%, list=13%, signal=66%
REACTOME_ACYL_CHAIN_REMODELLING_OF_PS	REACTOME_ACYL_CHAIN_REMODELLING_OF_PS		21	0.735611	1.46158	0.019305	0.223904	0.982	7675	tags=62%, list=14%, signal=72%
VERHAAK_GLIOBLASTOMA_PRONEURAL	VERHAAK_GLIOBLASTOMA_PRONEURAL		175	0.624136	1.46147	0.00610998	0.223253	0.982	8692	tags=61%, list=16%, signal=72%
ELVIDGE_HIF1A_TARGETS_UP	ELVIDGE_HIF1A_TARGETS_UP		67	0.613774	1.46145	0.02	0.222351	0.982	9653	tags=58%, list=18%, signal=70%
ONDER_CDH1_TARGETS_1_DN	ONDER_CDH1_TARGETS_1_DN		167	0.608405	1.46144	0.0138889	0.221392	0.982	7372	tags=46%, list=13%, signal=52%
REACTOME_SIGNALING_BY_TGF_BETA_RECEPTOR_COMPLEX	REACTOME_SIGNALING_BY_TGF_BETA_RECEPTOR_COMPLEX		73	0.602677	1.46131	0.0156556	0.220745	0.982	8757	tags=52%, list=16%, signal=62%
DAZARD_RESPONSE_TO_UV_SCC_UP	DAZARD_RESPONSE_TO_UV_SCC_UP		104	0.59854	1.46118	0.0192308	0.220139	0.982	8921	tags=52%, list=16%, signal=62%
SHARMA_PILOCYTIC_ASTROCYTOMA_LOCATION_UP	SHARMA_PILOCYTIC_ASTROCYTOMA_LOCATION_UP		27	0.735817	1.46076	0.0266667	0.220519	0.982	10193	tags=74%, list=18%, signal=91%
VERRECCHIA_DELAYED_RESPONSE_TO_TGFB1	VERRECCHIA_DELAYED_RESPONSE_TO_TGFB1		37	0.70751	1.46043	0.0180723	0.220521	0.982	7628	tags=59%, list=14%, signal=69%
BILD_HRAS_ONCOGENIC_SIGNATURE	BILD_HRAS_ONCOGENIC_SIGNATURE		245	0.641053	1.46004	0.0172084	0.220658	0.982	7005	tags=50%, list=13%, signal=57%
REACTOME_LDL_CLEARANCE	REACTOME_LDL_CLEARANCE		19	0.662479	1.45998	0.0408163	0.21992	0.982	4709	tags=37%, list=9%, signal=40%
NAKAMURA_ADIPOGENESIS_EARLY_DN	NAKAMURA_ADIPOGENESIS_EARLY_DN		36	0.751676	1.45906	0.0250965	0.22173	0.984	6292	tags=61%, list=11%, signal=69%
AMIT_SERUM_RESPONSE_480_MCF10A	AMIT_SERUM_RESPONSE_480_MCF10A		39	0.630888	1.45905	0.0181818	0.2208	0.984	7780	tags=44%, list=14%, signal=51%
XU_HGF_SIGNALING_NOT_VIA_AKT1_48HR_DN	XU_HGF_SIGNALING_NOT_VIA_AKT1_48HR_DN		19	0.828881	1.45867	0.0178218	0.221061	0.984	7728	tags=68%, list=14%, signal=80%
REACTOME_SIGNALING_BY_PDGF	REACTOME_SIGNALING_BY_PDGF		58	0.685438	1.45695	0.0136187	0.225364	0.985	8613	tags=67%, list=16%, signal=80%
IVANOVA_HEMATOPOIESIS_MATURE_CELL	IVANOVA_HEMATOPOIESIS_MATURE_CELL		287	0.578291	1.45674	0.0019305	0.225073	0.985	8724	tags=52%, list=16%, signal=61%
GRYDER_PAX3FOXO1_ENHANCERS_KO_DOWN	GRYDER_PAX3FOXO1_ENHANCERS_KO_DOWN		431	0.593796	1.45639	0.00793651	0.22519	0.985	8490	tags=49%, list=15%, signal=58%
REACTOME_CARBOXYTERMINAL_POST_TRANSLATIONAL_MODIFICATIONS_OF_TUBULIN	REACTOME_CARBOXYTERMINAL_POST_TRANSLATIONAL_MODIFICATIONS_OF_TUBULIN		42	0.649009	1.45638	0.00573614	0.224296	0.985	8939	tags=55%, list=16%, signal=65%
GENTILE_UV_LOW_DOSE_DN	GENTILE_UV_LOW_DOSE_DN		64	0.696622	1.45618	0.0220441	0.223977	0.985	8335	tags=64%, list=15%, signal=75%
YU_BAP1_TARGETS	YU_BAP1_TARGETS		29	0.78029	1.45495	0.00984252	0.226734	0.987	6253	tags=66%, list=11%, signal=74%
REACTOME_RHO_GTPASE_EFFECTORS	REACTOME_RHO_GTPASE_EFFECTORS		262	0.627446	1.45491	0.00399202	0.225959	0.987	8808	tags=53%, list=16%, signal=62%
GRANDVAUX_IRF3_TARGETS_DN	GRANDVAUX_IRF3_TARGETS_DN		18	0.772867	1.4549	0.0135659	0.225073	0.987	6267	tags=67%, list=11%, signal=75%
REACTOME_INTRA_GOLGI_AND_RETROGRADE_GOLGI_TO_ER_TRAFFIC	REACTOME_INTRA_GOLGI_AND_RETROGRADE_GOLGI_TO_ER_TRAFFIC		202	0.576371	1.45442	0.0140562	0.225718	0.988	9976	tags=51%, list=18%, signal=62%
REACTOME_ADHERENS_JUNCTIONS_INTERACTIONS	REACTOME_ADHERENS_JUNCTIONS_INTERACTIONS		33	0.658034	1.45441	0.0122699	0.224821	0.988	6838	tags=48%, list=12%, signal=55%
NAKAYAMA_SOFT_TISSUE_TUMORS_PCA2_UP	NAKAYAMA_SOFT_TISSUE_TUMORS_PCA2_UP		88	0.814448	1.45398	0.0139721	0.225218	0.988	4823	tags=69%, list=9%, signal=76%
SESTO_RESPONSE_TO_UV_C4	SESTO_RESPONSE_TO_UV_C4		20	0.650279	1.4535	0.0161943	0.225795	0.988	6272	tags=35%, list=11%, signal=39%
REACTOME_COLLAGEN_DEGRADATION	REACTOME_COLLAGEN_DEGRADATION		64	0.747491	1.45346	0.0158416	0.225021	0.988	5482	tags=61%, list=10%, signal=68%
PID_AVB3_OPN_PATHWAY	PID_AVB3_OPN_PATHWAY		31	0.721258	1.45344	0.0466926	0.224218	0.988	7590	tags=55%, list=14%, signal=64%
REACTOME_ELASTIC_FIBRE_FORMATION	REACTOME_ELASTIC_FIBRE_FORMATION		45	0.787244	1.45344	0.0189753	0.223334	0.988	5951	tags=78%, list=11%, signal=87%
MAYBURD_RESPONSE_TO_L663536_DN	MAYBURD_RESPONSE_TO_L663536_DN		55	0.617107	1.45333	0.0263158	0.222755	0.988	9643	tags=55%, list=17%, signal=66%
SEIDEN_MET_SIGNALING	SEIDEN_MET_SIGNALING		19	0.703093	1.453	0.0320641	0.22274	0.988	1260	tags=21%, list=2%, signal=22%
KORKOLA_TERATOMA	KORKOLA_TERATOMA		42	0.734629	1.45298	0.0336634	0.221901	0.988	8376	tags=69%, list=15%, signal=81%
REACTOME_DNA_DOUBLE_STRAND_BREAK_REPAIR	REACTOME_DNA_DOUBLE_STRAND_BREAK_REPAIR		132	0.693464	1.45233	0.0353635	0.223047	0.988	7697	tags=60%, list=14%, signal=69%
REACTOME_EPH_EPHRIN_SIGNALING	REACTOME_EPH_EPHRIN_SIGNALING		92	0.588306	1.45225	0.018	0.222496	0.988	9193	tags=57%, list=17%, signal=68%
TOYOTA_TARGETS_OF_MIR34B_AND_MIR34C	TOYOTA_TARGETS_OF_MIR34B_AND_MIR34C		450	0.652771	1.45138	0.016129	0.224274	0.988	8262	tags=56%, list=15%, signal=65%
SA_B_CELL_RECEPTOR_COMPLEXES	SA_B_CELL_RECEPTOR_COMPLEXES		24	0.67534	1.45119	0.0213592	0.224043	0.988	9381	tags=58%, list=17%, signal=70%
NICK_RESPONSE_TO_PROC_TREATMENT_DN	NICK_RESPONSE_TO_PROC_TREATMENT_DN		26	0.668107	1.45118	0.0272904	0.223228	0.988	9086	tags=58%, list=16%, signal=69%
SUNG_METASTASIS_STROMA_UP	SUNG_METASTASIS_STROMA_UP		108	0.648252	1.45116	0.0235756	0.222427	0.988	7237	tags=51%, list=13%, signal=59%
PID_E2F_PATHWAY	PID_E2F_PATHWAY		73	0.715774	1.4511	0.0212355	0.221757	0.988	6414	tags=55%, list=12%, signal=62%
REACTOME_CELL_CELL_COMMUNICATION	REACTOME_CELL_CELL_COMMUNICATION		130	0.596982	1.45066	0.00610998	0.222202	0.988	9773	tags=59%, list=18%, signal=72%
LIN_NPAS4_TARGETS_UP	LIN_NPAS4_TARGETS_UP		166	0.568409	1.45064	0.00581395	0.221416	0.988	9309	tags=53%, list=17%, signal=64%
BOYLAN_MULTIPLE_MYELOMA_C_CLUSTER_UP	BOYLAN_MULTIPLE_MYELOMA_C_CLUSTER_UP		35	0.650479	1.45039	0.0186335	0.221281	0.988	5460	tags=46%, list=10%, signal=51%
PID_NEPHRIN_NEPH1_PATHWAY	PID_NEPHRIN_NEPH1_PATHWAY		31	0.648952	1.45037	0.0119522	0.22055	0.988	9689	tags=68%, list=18%, signal=82%
PID_WNT_NONCANONICAL_PATHWAY	PID_WNT_NONCANONICAL_PATHWAY		32	0.648313	1.44986	0.0303644	0.221223	0.988	8390	tags=66%, list=15%, signal=77%
SENGUPTA_NASOPHARYNGEAL_CARCINOMA_WITH_LMP1_UP	SENGUPTA_NASOPHARYNGEAL_CARCINOMA_WITH_LMP1_UP		399	0.620697	1.4498	0.0220441	0.220622	0.988	8836	tags=57%, list=16%, signal=68%
BIOCARTA_AGR_PATHWAY	BIOCARTA_AGR_PATHWAY		33	0.652528	1.4497	0.0324544	0.220019	0.988	11020	tags=76%, list=20%, signal=95%
HINATA_NFKB_TARGETS_FIBROBLAST_UP	HINATA_NFKB_TARGETS_FIBROBLAST_UP		81	0.651891	1.44943	0.0335196	0.219951	0.988	8024	tags=54%, list=15%, signal=63%
VILLANUEVA_LIVER_CANCER_KRT19_UP	VILLANUEVA_LIVER_CANCER_KRT19_UP		168	0.802907	1.44903	0.00990099	0.220327	0.988	7361	tags=71%, list=13%, signal=82%
REACTOME_SIGNALING_BY_NOTCH3	REACTOME_SIGNALING_BY_NOTCH3		49	0.645731	1.44857	0.011811	0.220885	0.988	9193	tags=65%, list=17%, signal=78%
BOYAULT_LIVER_CANCER_SUBCLASS_G56_DN	BOYAULT_LIVER_CANCER_SUBCLASS_G56_DN		16	0.843713	1.44848	0.038835	0.22031	0.988	5837	tags=75%, list=11%, signal=84%
DOANE_BREAST_CANCER_CLASSES_DN	DOANE_BREAST_CANCER_CLASSES_DN		32	0.67293	1.44807	0.0199601	0.22069	0.989	6555	tags=59%, list=12%, signal=67%
WELCSH_BRCA1_TARGETS_UP	WELCSH_BRCA1_TARGETS_UP		195	0.551818	1.44789	0.0178218	0.220305	0.989	8467	tags=47%, list=15%, signal=55%
GRUETZMANN_PANCREATIC_CANCER_UP	GRUETZMANN_PANCREATIC_CANCER_UP		352	0.627072	1.44734	0.0136986	0.221017	0.989	8613	tags=57%, list=16%, signal=67%
BRUECKNER_TARGETS_OF_MIRLET7A3_DN	BRUECKNER_TARGETS_OF_MIRLET7A3_DN		75	0.676984	1.44719	0.0324427	0.220611	0.989	7773	tags=65%, list=14%, signal=76%
HOWLIN_CITED1_TARGETS_1_DN	HOWLIN_CITED1_TARGETS_1_DN		37	0.667084	1.44708	0.0244361	0.22008	0.989	7659	tags=62%, list=14%, signal=72%
PEDERSEN_METASTASIS_BY_ERBB2_ISOFORM_3	PEDERSEN_METASTASIS_BY_ERBB2_ISOFORM_3		19	0.739122	1.44708	0.029703	0.219295	0.989	5857	tags=63%, list=11%, signal=71%
HAHTOLA_MYCOSIS_FUNGOIDES_SKIN_DN	HAHTOLA_MYCOSIS_FUNGOIDES_SKIN_DN		27	0.676185	1.44705	0.0339321	0.21859	0.989	10224	tags=67%, list=19%, signal=82%
ZHANG_BREAST_CANCER_PROGENITORS_UP	ZHANG_BREAST_CANCER_PROGENITORS_UP		428	0.644796	1.44675	0.0227273	0.218694	0.989	8317	tags=57%, list=15%, signal=67%
REACTOME_SIGNALING_BY_EGFR	REACTOME_SIGNALING_BY_EGFR		50	0.64117	1.44633	0.0214008	0.219116	0.989	9381	tags=62%, list=17%, signal=75%
BRUINS_UVC_RESPONSE_VIA_TP53_GROUP_C	BRUINS_UVC_RESPONSE_VIA_TP53_GROUP_C		86	0.592443	1.44596	0.00970874	0.219243	0.989	8010	tags=47%, list=15%, signal=54%
BOYAULT_LIVER_CANCER_SUBCLASS_G123_UP	BOYAULT_LIVER_CANCER_SUBCLASS_G123_UP		47	0.793743	1.44589	0.026694	0.218669	0.989	8255	tags=74%, list=15%, signal=88%
CERVERA_SDHB_TARGETS_1_UP	CERVERA_SDHB_TARGETS_1_UP		119	0.721384	1.4455	0.0218254	0.219128	0.989	6729	tags=67%, list=12%, signal=76%
REACTOME_VEGFR2_MEDIATED_CELL_PROLIFERATION	REACTOME_VEGFR2_MEDIATED_CELL_PROLIFERATION		19	0.700587	1.44542	0.0243408	0.218569	0.989	9487	tags=68%, list=17%, signal=83%
KIM_HYPOXIA	KIM_HYPOXIA		19	0.758632	1.4453	0.037182	0.2181	0.989	6989	tags=63%, list=13%, signal=72%
GEORGES_CELL_CYCLE_MIR192_TARGETS	GEORGES_CELL_CYCLE_MIR192_TARGETS		61	0.735096	1.44512	0.0176471	0.217909	0.989	5610	tags=64%, list=10%, signal=71%
LI_WILMS_TUMOR_VS_FETAL_KIDNEY_1_DN	LI_WILMS_TUMOR_VS_FETAL_KIDNEY_1_DN		158	0.738402	1.44454	0.0261044	0.218721	0.989	8545	tags=66%, list=16%, signal=78%
REACTOME_RESOLUTION_OF_D_LOOP_STRUCTURES	REACTOME_RESOLUTION_OF_D_LOOP_STRUCTURES		34	0.819616	1.44387	0.027027	0.220014	0.989	7565	tags=82%, list=14%, signal=95%
IKEDA_MIR133_TARGETS_UP	IKEDA_MIR133_TARGETS_UP		44	0.700444	1.44369	0.037037	0.219729	0.989	9369	tags=75%, list=17%, signal=90%
FERREIRA_EWINGS_SARCOMA_UNSTABLE_VS_STABLE_UP	FERREIRA_EWINGS_SARCOMA_UNSTABLE_VS_STABLE_UP		161	0.735623	1.44329	0.028626	0.220306	0.989	7201	tags=63%, list=13%, signal=72%
REACTOME_MET_ACTIVATES_PTK2_SIGNALING	REACTOME_MET_ACTIVATES_PTK2_SIGNALING		30	0.77554	1.443	0.0277778	0.220422	0.989	4895	tags=63%, list=9%, signal=69%
LANG_MYB_FAMILY_TARGETS	LANG_MYB_FAMILY_TARGETS		28	0.624661	1.44287	0.0334646	0.219992	0.989	10447	tags=61%, list=19%, signal=75%
SAGIV_CD24_TARGETS_UP	SAGIV_CD24_TARGETS_UP		22	0.727534	1.44286	0.0280561	0.219262	0.989	7387	tags=68%, list=13%, signal=79%
REACTOME_DOWNREGULATION_OF_ERBB2_SIGNALING	REACTOME_DOWNREGULATION_OF_ERBB2_SIGNALING		29	0.632871	1.44284	0.0209524	0.21861	0.989	6514	tags=45%, list=12%, signal=51%
OKUMURA_INFLAMMATORY_RESPONSE_LPS	OKUMURA_INFLAMMATORY_RESPONSE_LPS		179	0.597784	1.44264	0.00574713	0.218396	0.989	6459	tags=43%, list=12%, signal=49%
SENESE_HDAC1_AND_HDAC2_TARGETS_UP	SENESE_HDAC1_AND_HDAC2_TARGETS_UP		238	0.609565	1.44228	0.0077821	0.218671	0.989	8213	tags=52%, list=15%, signal=61%
BREDEMEYER_RAG_SIGNALING_NOT_VIA_ATM_UP	BREDEMEYER_RAG_SIGNALING_NOT_VIA_ATM_UP		63	0.592348	1.44208	0.0118577	0.218509	0.99	8228	tags=49%, list=15%, signal=58%
PID_TRKR_PATHWAY	PID_TRKR_PATHWAY		61	0.598761	1.44172	0.0221328	0.218761	0.99	8613	tags=49%, list=16%, signal=58%
JECHLINGER_EPITHELIAL_TO_MESENCHYMAL_TRANSITION_UP	JECHLINGER_EPITHELIAL_TO_MESENCHYMAL_TRANSITION_UP		66	0.728218	1.44154	0.030303	0.218622	0.99	6198	tags=56%, list=11%, signal=63%
REACTOME_KINESINS	REACTOME_KINESINS		60	0.715683	1.44067	0.015748	0.220312	0.99	3650	tags=45%, list=7%, signal=48%
WANG_TUMOR_INVASIVENESS_DN	WANG_TUMOR_INVASIVENESS_DN		208	0.527442	1.44037	0.0120482	0.220534	0.99	9918	tags=52%, list=18%, signal=64%
CHARAFE_BREAST_CANCER_BASAL_VS_MESENCHYMAL_UP	CHARAFE_BREAST_CANCER_BASAL_VS_MESENCHYMAL_UP		123	0.681756	1.44033	0.0435685	0.219915	0.99	5593	tags=54%, list=10%, signal=60%
HUANG_DASATINIB_RESISTANCE_UP	HUANG_DASATINIB_RESISTANCE_UP		78	0.721886	1.43901	0.0211946	0.222872	0.99	8533	tags=69%, list=15%, signal=82%
PEART_HDAC_PROLIFERATION_CLUSTER_UP	PEART_HDAC_PROLIFERATION_CLUSTER_UP		53	0.633885	1.43898	0.0221774	0.222221	0.99	7925	tags=47%, list=14%, signal=55%
REACTOME_GLUCOSE_METABOLISM	REACTOME_GLUCOSE_METABOLISM		91	0.563233	1.4389	0.0241935	0.221719	0.99	8354	tags=44%, list=15%, signal=52%
REACTOME_INTERLEUKIN_6_FAMILY_SIGNALING	REACTOME_INTERLEUKIN_6_FAMILY_SIGNALING		24	0.725401	1.43855	0.032197	0.221904	0.99	7981	tags=63%, list=14%, signal=73%
BIOCARTA_TFF_PATHWAY	BIOCARTA_TFF_PATHWAY		24	0.671326	1.4379	0.0255403	0.22317	0.99	10608	tags=58%, list=19%, signal=72%
WANG_SMARCE1_TARGETS_DN	WANG_SMARCE1_TARGETS_DN		379	0.566274	1.43786	0.00974659	0.222521	0.99	8688	tags=49%, list=16%, signal=57%
KEGG_DORSO_VENTRAL_AXIS_FORMATION	KEGG_DORSO_VENTRAL_AXIS_FORMATION		24	0.70113	1.43711	0.0215686	0.223935	0.99	9381	tags=67%, list=17%, signal=80%
REACTOME_INOSITOL_PHOSPHATE_METABOLISM	REACTOME_INOSITOL_PHOSPHATE_METABOLISM		48	0.638728	1.43681	0.0203666	0.224156	0.99	6446	tags=52%, list=12%, signal=59%
TURASHVILI_BREAST_LOBULAR_CARCINOMA_VS_DUCTAL_NORMAL_UP	TURASHVILI_BREAST_LOBULAR_CARCINOMA_VS_DUCTAL_NORMAL_UP		67	0.810441	1.43676	0.0208729	0.223583	0.99	6527	tags=75%, list=12%, signal=85%
WOOD_EBV_EBNA1_TARGETS_DN	WOOD_EBV_EBNA1_TARGETS_DN		46	0.638665	1.43599	0.0131827	0.225055	0.99	6567	tags=54%, list=12%, signal=62%
STEIN_ESRRA_TARGETS_DN	STEIN_ESRRA_TARGETS_DN		102	0.582884	1.43595	0.024948	0.224443	0.99	8603	tags=49%, list=16%, signal=58%
BORCZUK_MALIGNANT_MESOTHELIOMA_UP	BORCZUK_MALIGNANT_MESOTHELIOMA_UP		302	0.593582	1.43588	0.0402414	0.22393	0.99	9993	tags=57%, list=18%, signal=70%
KANG_FLUOROURACIL_RESISTANCE_DN	KANG_FLUOROURACIL_RESISTANCE_DN		16	0.724344	1.43574	0.0193548	0.223577	0.99	6567	tags=56%, list=12%, signal=64%
REACTOME_RECRUITMENT_OF_NUMA_TO_MITOTIC_CENTROSOMES	REACTOME_RECRUITMENT_OF_NUMA_TO_MITOTIC_CENTROSOMES		94	0.651417	1.43573	0.0293542	0.222916	0.99	8318	tags=54%, list=15%, signal=64%
WHITFIELD_CELL_CYCLE_G2_M	WHITFIELD_CELL_CYCLE_G2_M		201	0.655554	1.43572	0.0120482	0.222249	0.991	6091	tags=50%, list=11%, signal=56%
DUTERTRE_ESTRADIOL_RESPONSE_24HR_DN	DUTERTRE_ESTRADIOL_RESPONSE_24HR_DN		500	0.625344	1.43542	0.0291262	0.22244	0.992	8073	tags=57%, list=15%, signal=66%
REACTOME_RHO_GTPASES_ACTIVATE_CIT	REACTOME_RHO_GTPASES_ACTIVATE_CIT		19	0.686229	1.43479	0.054902	0.223527	0.992	5462	tags=47%, list=10%, signal=53%
WEI_MIR34A_TARGETS	WEI_MIR34A_TARGETS		146	0.604217	1.43475	0.0199203	0.222991	0.992	8360	tags=57%, list=15%, signal=67%
REACTOME_DNA_DOUBLE_STRAND_BREAK_RESPONSE	REACTOME_DNA_DOUBLE_STRAND_BREAK_RESPONSE		43	0.640135	1.43474	0.0356436	0.222326	0.992	6939	tags=51%, list=13%, signal=58%
NAKAMURA_TUMOR_ZONE_PERIPHERAL_VS_CENTRAL_UP	NAKAMURA_TUMOR_ZONE_PERIPHERAL_VS_CENTRAL_UP		282	0.586069	1.43428	0.0180361	0.222982	0.992	9265	tags=56%, list=17%, signal=67%
BIOCARTA_TGFB_PATHWAY	BIOCARTA_TGFB_PATHWAY		19	0.747454	1.43409	0.0666667	0.222832	0.992	7619	tags=68%, list=14%, signal=79%
SESTO_RESPONSE_TO_UV_C2	SESTO_RESPONSE_TO_UV_C2		54	0.653264	1.43341	0.0324544	0.224088	0.992	7086	tags=50%, list=13%, signal=57%
REACTOME_SYNTHESIS_OF_IP3_AND_IP4_IN_THE_CYTOSOL	REACTOME_SYNTHESIS_OF_IP3_AND_IP4_IN_THE_CYTOSOL		26	0.687417	1.43337	0.0355731	0.223495	0.992	8591	tags=62%, list=16%, signal=73%
REACTOME_DEGRADATION_OF_THE_EXTRACELLULAR_MATRIX	REACTOME_DEGRADATION_OF_THE_EXTRACELLULAR_MATRIX		140	0.669236	1.4333	0.0119048	0.223066	0.992	8057	tags=62%, list=15%, signal=73%
CROMER_TUMORIGENESIS_UP	CROMER_TUMORIGENESIS_UP		58	0.751	1.43319	0.0313725	0.222736	0.992	7033	tags=69%, list=13%, signal=79%
FARMER_BREAST_CANCER_CLUSTER_3	FARMER_BREAST_CANCER_CLUSTER_3		16	0.758685	1.43304	0.0392157	0.222397	0.992	6067	tags=63%, list=11%, signal=70%
IWANAGA_CARCINOGENESIS_BY_KRAS_PTEN_UP	IWANAGA_CARCINOGENESIS_BY_KRAS_PTEN_UP		189	0.551596	1.4328	0	0.222445	0.992	8066	tags=48%, list=15%, signal=56%
REACTOME_REGULATION_OF_PLK1_ACTIVITY_AT_G2_M_TRANSITION	REACTOME_REGULATION_OF_PLK1_ACTIVITY_AT_G2_M_TRANSITION		87	0.652978	1.43272	0.0297619	0.221979	0.992	8318	tags=56%, list=15%, signal=66%
REACTOME_CONSTITUTIVE_SIGNALING_BY_EGFRVIII	REACTOME_CONSTITUTIVE_SIGNALING_BY_EGFRVIII		15	0.720889	1.43226	0.0325671	0.222604	0.992	9381	tags=67%, list=17%, signal=80%
GAUSSMANN_MLL_AF4_FUSION_TARGETS_A_UP	GAUSSMANN_MLL_AF4_FUSION_TARGETS_A_UP		191	0.595729	1.43202	0.00578035	0.222628	0.992	8832	tags=57%, list=16%, signal=67%
KENNY_CTNNB1_TARGETS_UP	KENNY_CTNNB1_TARGETS_UP		49	0.629465	1.43191	0.0116054	0.222264	0.992	9637	tags=55%, list=17%, signal=67%
JAATINEN_HEMATOPOIETIC_STEM_CELL_UP	JAATINEN_HEMATOPOIETIC_STEM_CELL_UP		316	0.59598	1.43184	0.00398406	0.221778	0.992	8545	tags=52%, list=16%, signal=61%
TURASHVILI_BREAST_CARCINOMA_DUCTAL_VS_LOBULAR_UP	TURASHVILI_BREAST_CARCINOMA_DUCTAL_VS_LOBULAR_UP		22	0.720371	1.43138	0.0262097	0.222377	0.992	6752	tags=64%, list=12%, signal=72%
VECCHI_GASTRIC_CANCER_ADVANCED_VS_EARLY_UP	VECCHI_GASTRIC_CANCER_ADVANCED_VS_EARLY_UP		171	0.754284	1.43122	0.0267176	0.222121	0.992	5647	tags=67%, list=10%, signal=74%
MARKEY_RB1_CHRONIC_LOF_UP	MARKEY_RB1_CHRONIC_LOF_UP		111	0.636379	1.4312	0.0196464	0.221547	0.992	9233	tags=60%, list=17%, signal=72%
REACTOME_HOMOLOGY_DIRECTED_REPAIR	REACTOME_HOMOLOGY_DIRECTED_REPAIR		104	0.713936	1.43102	0.0474308	0.221363	0.992	7697	tags=63%, list=14%, signal=73%
LE_SKI_TARGETS_UP	LE_SKI_TARGETS_UP		17	0.780853	1.43086	0.0328185	0.221095	0.992	7372	tags=65%, list=13%, signal=75%
REACTOME_N_GLYCAN_ANTENNAE_ELONGATION	REACTOME_N_GLYCAN_ANTENNAE_ELONGATION		15	0.68577	1.43084	0.0428571	0.220503	0.992	8919	tags=60%, list=16%, signal=72%
URS_ADIPOCYTE_DIFFERENTIATION_DN	URS_ADIPOCYTE_DIFFERENTIATION_DN		31	0.716592	1.43066	0.0256917	0.220352	0.993	7632	tags=55%, list=14%, signal=64%
KOKKINAKIS_METHIONINE_DEPRIVATION_48HR_UP	KOKKINAKIS_METHIONINE_DEPRIVATION_48HR_UP		129	0.596116	1.43024	0.0195695	0.220922	0.993	7455	tags=50%, list=14%, signal=57%
ELVIDGE_HIF1A_AND_HIF2A_TARGETS_UP	ELVIDGE_HIF1A_AND_HIF2A_TARGETS_UP		41	0.620533	1.43016	0.0199601	0.220501	0.993	8433	tags=51%, list=15%, signal=60%
REACTOME_NOD1_2_SIGNALING_PATHWAY	REACTOME_NOD1_2_SIGNALING_PATHWAY		36	0.638596	1.42971	0.0326531	0.221268	0.993	11621	tags=67%, list=21%, signal=84%
DOANE_RESPONSE_TO_ANDROGEN_DN	DOANE_RESPONSE_TO_ANDROGEN_DN		240	0.591075	1.42946	0.0135397	0.221343	0.993	8316	tags=52%, list=15%, signal=62%
REACTOME_CELL_CELL_JUNCTION_ORGANIZATION	REACTOME_CELL_CELL_JUNCTION_ORGANIZATION		65	0.608421	1.42914	0.00610998	0.221621	0.993	7276	tags=49%, list=13%, signal=57%
BROWNE_HCMV_INFECTION_1HR_UP	BROWNE_HCMV_INFECTION_1HR_UP		52	0.639246	1.42892	0.0240964	0.221624	0.993	4027	tags=42%, list=7%, signal=46%
HEIDENBLAD_AMPLIFIED_IN_PANCREATIC_CANCER	HEIDENBLAD_AMPLIFIED_IN_PANCREATIC_CANCER		55	0.611888	1.42842	0.0273684	0.222316	0.993	8583	tags=53%, list=16%, signal=62%
KIM_MYCL1_AMPLIFICATION_TARGETS_DN	KIM_MYCL1_AMPLIFICATION_TARGETS_DN		19	0.694541	1.42833	0.0358566	0.221982	0.993	5246	tags=68%, list=10%, signal=76%
KEGG_PATHOGENIC_ESCHERICHIA_COLI_INFECTION	KEGG_PATHOGENIC_ESCHERICHIA_COLI_INFECTION		56	0.618159	1.42831	0.028169	0.221435	0.993	9487	tags=54%, list=17%, signal=65%
NABA_BASEMENT_MEMBRANES	NABA_BASEMENT_MEMBRANES		40	0.751155	1.42788	0.0292969	0.222041	0.993	5251	tags=63%, list=10%, signal=69%
NAKAMURA_CANCER_MICROENVIRONMENT_DN	NAKAMURA_CANCER_MICROENVIRONMENT_DN		42	0.736156	1.42749	0.0321932	0.222666	0.993	4914	tags=60%, list=9%, signal=65%
KEGG_SMALL_CELL_LUNG_CANCER	KEGG_SMALL_CELL_LUNG_CANCER		84	0.634922	1.42744	0.025641	0.222163	0.993	5768	tags=49%, list=10%, signal=54%
PID_AVB3_INTEGRIN_PATHWAY	PID_AVB3_INTEGRIN_PATHWAY		74	0.707679	1.42742	0.0272904	0.221611	0.994	5599	tags=57%, list=10%, signal=63%
SIG_CD40PATHWAYMAP	SIG_CD40PATHWAYMAP		34	0.618167	1.42725	0.0283401	0.221487	0.994	10608	tags=56%, list=19%, signal=69%
KEGG_BLADDER_CANCER	KEGG_BLADDER_CANCER		42	0.627206	1.42681	0.0201207	0.222235	0.994	6936	tags=57%, list=13%, signal=65%
REACTOME_MHC_CLASS_II_ANTIGEN_PRESENTATION	REACTOME_MHC_CLASS_II_ANTIGEN_PRESENTATION		123	0.623405	1.42638	0.0288462	0.222786	0.994	8939	tags=55%, list=16%, signal=66%
REACTOME_MEIOSIS	REACTOME_MEIOSIS		58	0.657639	1.42634	0.0290698	0.222257	0.994	7740	tags=55%, list=14%, signal=64%
REACTOME_HDR_THROUGH_SINGLE_STRAND_ANNEALING_SSA	REACTOME_HDR_THROUGH_SINGLE_STRAND_ANNEALING_SSA		37	0.770381	1.42629	0.046332	0.221792	0.994	7697	tags=76%, list=14%, signal=88%
KANG_AR_TARGETS_DN	KANG_AR_TARGETS_DN		18	0.746081	1.42619	0.038835	0.221435	0.994	5599	tags=67%, list=10%, signal=74%
FLECHNER_PBL_KIDNEY_TRANSPLANT_REJECTED_VS_OK_UP	FLECHNER_PBL_KIDNEY_TRANSPLANT_REJECTED_VS_OK_UP		62	0.578744	1.42613	0.0206186	0.220948	0.994	10192	tags=52%, list=18%, signal=63%
LEIN_LOCALIZED_TO_PROXIMAL_DENDRITES	LEIN_LOCALIZED_TO_PROXIMAL_DENDRITES		37	0.616102	1.4259	0.0159046	0.220992	0.994	9264	tags=54%, list=17%, signal=65%
XU_HGF_TARGETS_INDUCED_BY_AKT1_48HR_DN	XU_HGF_TARGETS_INDUCED_BY_AKT1_48HR_DN		25	0.756798	1.42576	0.0280561	0.220764	0.994	5236	tags=52%, list=10%, signal=57%
WHITFIELD_CELL_CYCLE_G1_S	WHITFIELD_CELL_CYCLE_G1_S		133	0.672789	1.42565	0.0348837	0.220479	0.994	8237	tags=57%, list=15%, signal=67%
REACTOME_NUCLEAR_ENVELOPE_NE_REASSEMBLY	REACTOME_NUCLEAR_ENVELOPE_NE_REASSEMBLY		75	0.638712	1.42522	0.0336634	0.221143	0.994	10655	tags=57%, list=19%, signal=71%
SARRIO_EPITHELIAL_MESENCHYMAL_TRANSITION_UP	SARRIO_EPITHELIAL_MESENCHYMAL_TRANSITION_UP		175	0.758643	1.42505	0.0236686	0.220984	0.994	4477	tags=61%, list=8%, signal=66%
LIU_SOX4_TARGETS_DN	LIU_SOX4_TARGETS_DN		307	0.513236	1.42379	0.006	0.223592	0.994	9318	tags=45%, list=17%, signal=53%
WHITFIELD_CELL_CYCLE_G2	WHITFIELD_CELL_CYCLE_G2		165	0.678032	1.42353	0.0259481	0.223641	0.994	8318	tags=62%, list=15%, signal=73%
VALK_AML_CLUSTER_3	VALK_AML_CLUSTER_3		34	0.63197	1.4235	0.0156863	0.223113	0.994	6948	tags=53%, list=13%, signal=61%
REACTOME_ASSEMBLY_OF_COLLAGEN_FIBRILS_AND_OTHER_MULTIMERIC_STRUCTURES	REACTOME_ASSEMBLY_OF_COLLAGEN_FIBRILS_AND_OTHER_MULTIMERIC_STRUCTURES		61	0.73596	1.42345	0.0335968	0.222676	0.994	8690	tags=74%, list=16%, signal=87%
BIOCARTA_AMAN_PATHWAY	BIOCARTA_AMAN_PATHWAY		15	0.690442	1.42239	0.0294118	0.22496	0.994	8415	tags=67%, list=15%, signal=79%
REACTOME_EXTRACELLULAR_MATRIX_ORGANIZATION	REACTOME_EXTRACELLULAR_MATRIX_ORGANIZATION		301	0.663249	1.4218	0.0174757	0.226009	0.994	8057	tags=60%, list=15%, signal=70%
REACTOME_DNA_DAMAGE_TELOMERE_STRESS_INDUCED_SENESCENCE	REACTOME_DNA_DAMAGE_TELOMERE_STRESS_INDUCED_SENESCENCE		28	0.675597	1.42151	0.0443548	0.2261	0.994	7690	tags=61%, list=14%, signal=71%
GENTILE_UV_RESPONSE_CLUSTER_D1	GENTILE_UV_RESPONSE_CLUSTER_D1		17	0.725957	1.42014	0.0384615	0.22929	0.994	4612	tags=59%, list=8%, signal=64%
KUNINGER_IGF1_VS_PDGFB_TARGETS_DN	KUNINGER_IGF1_VS_PDGFB_TARGETS_DN		46	0.719868	1.41981	0.0422265	0.229459	0.994	5167	tags=57%, list=9%, signal=62%
WANG_METASTASIS_OF_BREAST_CANCER_ESR1_UP	WANG_METASTASIS_OF_BREAST_CANCER_ESR1_UP		20	0.802399	1.41944	0.0219561	0.229907	0.994	5670	tags=60%, list=10%, signal=67%
CHIN_BREAST_CANCER_COPY_NUMBER_UP	CHIN_BREAST_CANCER_COPY_NUMBER_UP		27	0.673917	1.41937	0.0384615	0.229488	0.994	6746	tags=63%, list=12%, signal=72%
REACTOME_RESOLUTION_OF_D_LOOP_STRUCTURES_THROUGH_SYNTHESIS_DEPENDENT_STRAND_ANNEALING_SDSA	REACTOME_RESOLUTION_OF_D_LOOP_STRUCTURES_THROUGH_SYNTHESIS_DEPENDENT_STRAND_ANNEALING_SDSA		26	0.858074	1.41927	0.0233463	0.229208	0.994	7565	tags=96%, list=14%, signal=111%
REACTOME_ACTIVATION_OF_BH3_ONLY_PROTEINS	REACTOME_ACTIVATION_OF_BH3_ONLY_PROTEINS		30	0.618248	1.41918	0.0340681	0.228879	0.994	10198	tags=67%, list=19%, signal=82%
REACTOME_IL_6_TYPE_CYTOKINE_RECEPTOR_LIGAND_INTERACTIONS	REACTOME_IL_6_TYPE_CYTOKINE_RECEPTOR_LIGAND_INTERACTIONS		17	0.738471	1.4188	0.0352941	0.229417	0.994	7981	tags=65%, list=14%, signal=76%
KEGG_TYPE_II_DIABETES_MELLITUS	KEGG_TYPE_II_DIABETES_MELLITUS		47	0.621126	1.41863	0.0180361	0.229204	0.994	7103	tags=53%, list=13%, signal=61%
BILD_SRC_ONCOGENIC_SIGNATURE	BILD_SRC_ONCOGENIC_SIGNATURE		57	0.64128	1.41827	0.0471513	0.229628	0.994	8087	tags=56%, list=15%, signal=66%
MAHAJAN_RESPONSE_TO_IL1A_DN	MAHAJAN_RESPONSE_TO_IL1A_DN		69	0.598354	1.41797	0.0215686	0.229855	0.994	6367	tags=45%, list=12%, signal=51%
CHIBA_RESPONSE_TO_TSA	CHIBA_RESPONSE_TO_TSA		41	0.583981	1.41796	0.0286885	0.22926	0.994	10777	tags=59%, list=20%, signal=73%
PASINI_SUZ12_TARGETS_DN	PASINI_SUZ12_TARGETS_DN		311	0.632406	1.41793	0.0306513	0.228753	0.994	9316	tags=64%, list=17%, signal=76%
LIN_SILENCED_BY_TUMOR_MICROENVIRONMENT	LIN_SILENCED_BY_TUMOR_MICROENVIRONMENT		105	0.659151	1.41775	0.0300601	0.228659	0.994	7510	tags=56%, list=14%, signal=65%
FURUKAWA_DUSP6_TARGETS_PCI35_DN	FURUKAWA_DUSP6_TARGETS_PCI35_DN		72	0.751546	1.41771	0.0258449	0.228142	0.994	4447	tags=63%, list=8%, signal=68%
APPIERTO_RESPONSE_TO_FENRETINIDE_UP	APPIERTO_RESPONSE_TO_FENRETINIDE_UP		37	0.603721	1.41766	0.0229885	0.227751	0.994	9722	tags=46%, list=18%, signal=56%
PUJANA_BRCA_CENTERED_NETWORK	PUJANA_BRCA_CENTERED_NETWORK		116	0.767962	1.41698	0.0375494	0.229197	0.995	7086	tags=62%, list=13%, signal=71%
DITTMER_PTHLH_TARGETS_UP	DITTMER_PTHLH_TARGETS_UP		111	0.545083	1.4169	0.0237624	0.228854	0.995	7994	tags=47%, list=15%, signal=55%
KANG_AR_TARGETS_UP	KANG_AR_TARGETS_UP		17	0.787787	1.41677	0.040568	0.228605	0.995	4311	tags=82%, list=8%, signal=89%
VALK_AML_CLUSTER_12	VALK_AML_CLUSTER_12		30	0.671937	1.41672	0.0240481	0.228173	0.995	5045	tags=50%, list=9%, signal=55%
PID_CERAMIDE_PATHWAY	PID_CERAMIDE_PATHWAY		44	0.581753	1.41664	0.0273973	0.227826	0.995	10608	tags=52%, list=19%, signal=65%
BIOCARTA_CHEMICAL_PATHWAY	BIOCARTA_CHEMICAL_PATHWAY		18	0.673147	1.41662	0.0487329	0.227293	0.995	9689	tags=83%, list=18%, signal=101%
FOURNIER_ACINAR_DEVELOPMENT_LATE_DN	FOURNIER_ACINAR_DEVELOPMENT_LATE_DN		22	0.837051	1.41644	0.0314342	0.227189	0.995	3762	tags=64%, list=7%, signal=68%
JOHANSSON_GLIOMAGENESIS_BY_PDGFB_UP	JOHANSSON_GLIOMAGENESIS_BY_PDGFB_UP		57	0.694248	1.41628	0.0371901	0.227064	0.995	4132	tags=47%, list=7%, signal=51%
GARGALOVIC_RESPONSE_TO_OXIDIZED_PHOSPHOLIPIDS_CYAN_UP	GARGALOVIC_RESPONSE_TO_OXIDIZED_PHOSPHOLIPIDS_CYAN_UP		17	0.760513	1.41625	0.0609037	0.226565	0.995	9066	tags=82%, list=16%, signal=99%
REACTOME_HDR_THROUGH_HOMOLOGOUS_RECOMBINATION_HRR	REACTOME_HDR_THROUGH_HOMOLOGOUS_RECOMBINATION_HRR		67	0.740968	1.41622	0.0591716	0.226072	0.995	7697	tags=69%, list=14%, signal=80%
SU_PANCREAS	SU_PANCREAS		49	0.600968	1.41594	0.0114504	0.226239	0.995	10912	tags=53%, list=20%, signal=66%
WHITFIELD_CELL_CYCLE_S	WHITFIELD_CELL_CYCLE_S		145	0.663458	1.4159	0.0268199	0.225811	0.995	5941	tags=54%, list=11%, signal=61%
ANDERSEN_CHOLANGIOCARCINOMA_CLASS2	ANDERSEN_CHOLANGIOCARCINOMA_CLASS2		175	0.726031	1.41535	0.0417495	0.22675	0.995	6905	tags=59%, list=13%, signal=68%
REACTOME_SIGNALING_BY_HIPPO	REACTOME_SIGNALING_BY_HIPPO		20	0.731392	1.4144	0.0524272	0.228764	0.996	9195	tags=75%, list=17%, signal=90%
CHIANG_LIVER_CANCER_SUBCLASS_PROLIFERATION_UP	CHIANG_LIVER_CANCER_SUBCLASS_PROLIFERATION_UP		173	0.85229	1.41415	0.0338645	0.228931	0.996	4537	tags=79%, list=8%, signal=86%
BROWNE_HCMV_INFECTION_16HR_UP	BROWNE_HCMV_INFECTION_16HR_UP		221	0.594656	1.41412	0.0275591	0.228477	0.996	8152	tags=51%, list=15%, signal=60%
FISCHER_G2_M_CELL_CYCLE	FISCHER_G2_M_CELL_CYCLE		231	0.751806	1.41402	0.0313725	0.228169	0.996	7799	tags=71%, list=14%, signal=82%
YUAN_ZNF143_PARTNERS	YUAN_ZNF143_PARTNERS		21	0.687475	1.41385	0.0724638	0.228034	0.996	9722	tags=67%, list=18%, signal=81%
REACTOME_HOMOLOGOUS_DNA_PAIRING_AND_STRAND_EXCHANGE	REACTOME_HOMOLOGOUS_DNA_PAIRING_AND_STRAND_EXCHANGE		42	0.816403	1.41323	0.0337302	0.229108	0.996	7697	tags=86%, list=14%, signal=100%
RICKMAN_TUMOR_DIFFERENTIATED_WELL_VS_POORLY_DN	RICKMAN_TUMOR_DIFFERENTIATED_WELL_VS_POORLY_DN		374	0.580897	1.4132	0.0191571	0.228613	0.996	8029	tags=48%, list=15%, signal=56%
REACTOME_PROCESSING_OF_DNA_DOUBLE_STRAND_BREAK_ENDS	REACTOME_PROCESSING_OF_DNA_DOUBLE_STRAND_BREAK_ENDS		64	0.714576	1.41287	0.0573123	0.228825	0.996	7697	tags=64%, list=14%, signal=74%
KATSANOU_ELAVL1_TARGETS_DN	KATSANOU_ELAVL1_TARGETS_DN		138	0.592742	1.41223	0.0174757	0.229909	0.996	8698	tags=56%, list=16%, signal=66%
LEE_METASTASIS_AND_ALTERNATIVE_SPLICING_DN	LEE_METASTASIS_AND_ALTERNATIVE_SPLICING_DN		45	0.563956	1.41209	0.00796813	0.229698	0.996	8664	tags=44%, list=16%, signal=53%
REACTOME_MEIOTIC_RECOMBINATION	REACTOME_MEIOTIC_RECOMBINATION		26	0.775826	1.41183	0.0457256	0.229875	0.996	7740	tags=73%, list=14%, signal=85%
MULLIGHAN_NPM1_SIGNATURE_3_UP	MULLIGHAN_NPM1_SIGNATURE_3_UP		327	0.537756	1.41147	0.00387597	0.230382	0.996	9406	tags=49%, list=17%, signal=59%
KEGG_ECM_RECEPTOR_INTERACTION	KEGG_ECM_RECEPTOR_INTERACTION		84	0.692891	1.41086	0.0290135	0.231388	0.996	6343	tags=62%, list=12%, signal=70%
FUJII_YBX1_TARGETS_DN	FUJII_YBX1_TARGETS_DN		192	0.73914	1.41073	0.0374753	0.231178	0.996	5723	tags=60%, list=10%, signal=67%
ASTON_MAJOR_DEPRESSIVE_DISORDER_DN	ASTON_MAJOR_DEPRESSIVE_DISORDER_DN		158	0.570001	1.41041	0.00998004	0.231408	0.996	9323	tags=51%, list=17%, signal=61%
REACTOME_MOLECULES_ASSOCIATED_WITH_ELASTIC_FIBRES	REACTOME_MOLECULES_ASSOCIATED_WITH_ELASTIC_FIBRES		38	0.765575	1.41037	0.0396226	0.230994	0.996	5951	tags=74%, list=11%, signal=83%
RICKMAN_TUMOR_DIFFERENTIATED_WELL_VS_MODERATELY_UP	RICKMAN_TUMOR_DIFFERENTIATED_WELL_VS_MODERATELY_UP		107	0.580815	1.40995	0.011976	0.231728	0.996	7902	tags=48%, list=14%, signal=56%
WILCOX_RESPONSE_TO_PROGESTERONE_UP	WILCOX_RESPONSE_TO_PROGESTERONE_UP		153	0.626414	1.40935	0.0275591	0.232745	0.996	6916	tags=48%, list=13%, signal=54%
REACTOME_COLLAGEN_FORMATION	REACTOME_COLLAGEN_FORMATION		90	0.697965	1.40918	0.03	0.232657	0.996	8051	tags=63%, list=15%, signal=74%
JEON_SMAD6_TARGETS_UP	JEON_SMAD6_TARGETS_UP		24	0.759696	1.40905	0.046	0.232464	0.996	6487	tags=75%, list=12%, signal=85%
KARLSSON_TGFB1_TARGETS_DN	KARLSSON_TGFB1_TARGETS_DN		189	0.547946	1.40863	0.0139442	0.233019	0.996	7465	tags=41%, list=14%, signal=47%
CHARAFE_BREAST_CANCER_LUMINAL_VS_MESENCHYMAL_DN	CHARAFE_BREAST_CANCER_LUMINAL_VS_MESENCHYMAL_DN		460	0.672397	1.4084	0.0553435	0.233064	0.996	7921	tags=59%, list=14%, signal=69%
TOOKER_GEMCITABINE_RESISTANCE_DN	TOOKER_GEMCITABINE_RESISTANCE_DN		120	0.549746	1.40762	0.0337972	0.234521	0.996	10312	tags=58%, list=19%, signal=71%
PID_AURORA_A_PATHWAY	PID_AURORA_A_PATHWAY		31	0.691992	1.40762	0.0360721	0.233979	0.996	8381	tags=65%, list=15%, signal=76%
HORIUCHI_WTAP_TARGETS_DN	HORIUCHI_WTAP_TARGETS_DN		312	0.65501	1.40733	0.0336634	0.234232	0.996	8213	tags=55%, list=15%, signal=64%
MOLENAAR_TARGETS_OF_CCND1_AND_CDK4_DN	MOLENAAR_TARGETS_OF_CCND1_AND_CDK4_DN		58	0.83975	1.40716	0.0197628	0.234131	0.996	3877	tags=67%, list=7%, signal=72%
STANELLE_E2F1_TARGETS	STANELLE_E2F1_TARGETS		29	0.656344	1.40682	0.0283401	0.234583	0.996	8186	tags=62%, list=15%, signal=73%
KEGG_PROGESTERONE_MEDIATED_OOCYTE_MATURATION	KEGG_PROGESTERONE_MEDIATED_OOCYTE_MATURATION		85	0.594082	1.40672	0.0217391	0.234319	0.996	7213	tags=49%, list=13%, signal=57%
BROWNE_HCMV_INFECTION_18HR_UP	BROWNE_HCMV_INFECTION_18HR_UP		171	0.565423	1.40592	0.020284	0.235912	0.996	8888	tags=54%, list=16%, signal=65%
DEURIG_T_CELL_PROLYMPHOCYTIC_LEUKEMIA_UP	DEURIG_T_CELL_PROLYMPHOCYTIC_LEUKEMIA_UP		352	0.519533	1.40464	0	0.238891	0.996	9265	tags=47%, list=17%, signal=56%
SHETH_LIVER_CANCER_VS_TXNIP_LOSS_PAM3	SHETH_LIVER_CANCER_VS_TXNIP_LOSS_PAM3		70	0.626239	1.40461	0.0162272	0.238429	0.996	6503	tags=50%, list=12%, signal=57%
WILLIAMS_ESR1_TARGETS_UP	WILLIAMS_ESR1_TARGETS_UP		26	0.698653	1.40437	0.0389864	0.238597	0.996	8108	tags=73%, list=15%, signal=86%
HOSHIDA_LIVER_CANCER_SURVIVAL_UP	HOSHIDA_LIVER_CANCER_SURVIVAL_UP		73	0.697923	1.40437	0.0403071	0.238054	0.996	6621	tags=56%, list=12%, signal=64%
SU_TESTIS	SU_TESTIS		80	0.666412	1.40416	0.0386965	0.23812	0.996	8574	tags=46%, list=16%, signal=55%
REACTOME_CASPASE_ACTIVATION_VIA_EXTRINSIC_APOPTOTIC_SIGNALLING_PATHWAY	REACTOME_CASPASE_ACTIVATION_VIA_EXTRINSIC_APOPTOTIC_SIGNALLING_PATHWAY		26	0.626906	1.40406	0.0299065	0.23785	0.996	2989	tags=35%, list=5%, signal=37%
LI_WILMS_TUMOR_VS_FETAL_KIDNEY_2_DN	LI_WILMS_TUMOR_VS_FETAL_KIDNEY_2_DN		49	0.717515	1.40405	0.032381	0.237353	0.996	4009	tags=51%, list=7%, signal=55%
SASSON_RESPONSE_TO_FORSKOLIN_DN	SASSON_RESPONSE_TO_FORSKOLIN_DN		84	0.616143	1.404	0.0365112	0.236944	0.996	8318	tags=55%, list=15%, signal=64%
REACTOME_NOTCH3_INTRACELLULAR_DOMAIN_REGULATES_TRANSCRIPTION	REACTOME_NOTCH3_INTRACELLULAR_DOMAIN_REGULATES_TRANSCRIPTION		25	0.699062	1.40392	0.036	0.236574	0.996	8452	tags=68%, list=15%, signal=80%
BURTON_ADIPOGENESIS_8	BURTON_ADIPOGENESIS_8		78	0.639924	1.40388	0.0523256	0.236132	0.996	10058	tags=56%, list=18%, signal=69%
REACTOME_DISEASES_OF_GLYCOSYLATION	REACTOME_DISEASES_OF_GLYCOSYLATION		143	0.596317	1.40387	0.015444	0.235622	0.996	7870	tags=54%, list=14%, signal=63%
REACTOME_AURKA_ACTIVATION_BY_TPX2	REACTOME_AURKA_ACTIVATION_BY_TPX2		72	0.670828	1.40338	0.0411765	0.23625	0.996	8318	tags=58%, list=15%, signal=69%
BLUM_RESPONSE_TO_SALIRASIB_DN	BLUM_RESPONSE_TO_SALIRASIB_DN		336	0.668649	1.40335	0.034	0.235807	0.996	7424	tags=54%, list=13%, signal=62%
PID_S1P_S1P1_PATHWAY	PID_S1P_S1P1_PATHWAY		21	0.695506	1.40319	0.0525328	0.235721	0.996	8591	tags=57%, list=16%, signal=68%
PASQUALUCCI_LYMPHOMA_BY_GC_STAGE_UP	PASQUALUCCI_LYMPHOMA_BY_GC_STAGE_UP		281	0.536648	1.40301	0.00792079	0.235731	0.996	7981	tags=45%, list=14%, signal=53%
NUTT_GBM_VS_AO_GLIOMA_UP	NUTT_GBM_VS_AO_GLIOMA_UP		46	0.624171	1.40265	0.0366089	0.236111	0.996	7854	tags=57%, list=14%, signal=66%
PID_RAC1_PATHWAY	PID_RAC1_PATHWAY		54	0.593952	1.40259	0.0377734	0.235722	0.996	9197	tags=56%, list=17%, signal=67%
REACTOME_O_LINKED_GLYCOSYLATION	REACTOME_O_LINKED_GLYCOSYLATION		111	0.636501	1.40226	0.0238569	0.236227	0.996	5832	tags=48%, list=11%, signal=53%
NOUSHMEHR_GBM_SILENCED_BY_METHYLATION	NOUSHMEHR_GBM_SILENCED_BY_METHYLATION		49	0.624576	1.40214	0.0229446	0.235992	0.996	5337	tags=53%, list=10%, signal=59%
KEGG_LYSOSOME	KEGG_LYSOSOME		121	0.575773	1.40162	0.025641	0.23675	0.996	8809	tags=53%, list=16%, signal=63%
BASAKI_YBX1_TARGETS_UP	BASAKI_YBX1_TARGETS_UP		285	0.676784	1.40135	0.0337302	0.236972	0.996	6917	tags=56%, list=13%, signal=64%
ROZANOV_MMP14_TARGETS_SUBSET	ROZANOV_MMP14_TARGETS_SUBSET		33	0.750637	1.40108	0.059501	0.237143	0.996	4792	tags=58%, list=9%, signal=63%
BIOCARTA_ATM_PATHWAY	BIOCARTA_ATM_PATHWAY		20	0.710173	1.40087	0.0607843	0.237097	0.996	6770	tags=55%, list=12%, signal=63%
KRIEG_HYPOXIA_VIA_KDM3A	KRIEG_HYPOXIA_VIA_KDM3A		52	0.678917	1.40067	0.0333333	0.237106	0.996	7896	tags=56%, list=14%, signal=65%
SASSON_RESPONSE_TO_GONADOTROPHINS_DN	SASSON_RESPONSE_TO_GONADOTROPHINS_DN		85	0.62027	1.40058	0.0283976	0.236845	0.996	8353	tags=56%, list=15%, signal=66%
KORKOLA_EMBRYONIC_CARCINOMA_VS_SEMINOMA_UP	KORKOLA_EMBRYONIC_CARCINOMA_VS_SEMINOMA_UP		24	0.67787	1.40047	0.0261044	0.236583	0.996	4205	tags=46%, list=8%, signal=50%
PEDRIOLI_MIR31_TARGETS_UP	PEDRIOLI_MIR31_TARGETS_UP		219	0.536582	1.4001	0.00195312	0.237036	0.996	7536	tags=42%, list=14%, signal=48%
KIM_WT1_TARGETS_8HR_UP	KIM_WT1_TARGETS_8HR_UP		166	0.608272	1.39991	0.0327553	0.237013	0.996	9195	tags=54%, list=17%, signal=65%
REACTOME_DISEASES_OF_PROGRAMMED_CELL_DEATH	REACTOME_DISEASES_OF_PROGRAMMED_CELL_DEATH		24	0.650231	1.39972	0.0441459	0.237016	0.996	8106	tags=54%, list=15%, signal=63%
REACTOME_CILIUM_ASSEMBLY	REACTOME_CILIUM_ASSEMBLY		200	0.612344	1.39945	0.0314342	0.237239	0.996	8322	tags=51%, list=15%, signal=59%
BORLAK_LIVER_CANCER_EGF_UP	BORLAK_LIVER_CANCER_EGF_UP		49	0.656409	1.39933	0.0480962	0.237008	0.996	6533	tags=53%, list=12%, signal=60%
BENPORATH_NOS_TARGETS	BENPORATH_NOS_TARGETS		175	0.573253	1.3988	0.0220884	0.237817	0.996	7680	tags=51%, list=14%, signal=59%
JEON_SMAD6_TARGETS_DN	JEON_SMAD6_TARGETS_DN		19	0.72759	1.39852	0.0471311	0.238007	0.996	6529	tags=63%, list=12%, signal=72%
NABA_COLLAGENS	NABA_COLLAGENS		44	0.753472	1.39834	0.0431373	0.238004	0.996	4401	tags=59%, list=8%, signal=64%
REACTOME_COLLAGEN_CHAIN_TRIMERIZATION	REACTOME_COLLAGEN_CHAIN_TRIMERIZATION		44	0.753472	1.39834	0.0431373	0.237494	0.996	4401	tags=59%, list=8%, signal=64%
REACTOME_O_LINKED_GLYCOSYLATION_OF_MUCINS	REACTOME_O_LINKED_GLYCOSYLATION_OF_MUCINS		62	0.641085	1.39821	0.0362173	0.237317	0.996	5593	tags=42%, list=10%, signal=47%
PID_EPHA2_FWD_PATHWAY	PID_EPHA2_FWD_PATHWAY		19	0.641112	1.39784	0.056	0.237689	0.996	9499	tags=47%, list=17%, signal=57%
MARTINEZ_RESPONSE_TO_TRABECTEDIN_DN	MARTINEZ_RESPONSE_TO_TRABECTEDIN_DN		265	0.582812	1.39724	0.0247423	0.238797	0.996	10135	tags=54%, list=18%, signal=66%
REACTOME_TRANSPORT_OF_CONNEXONS_TO_THE_PLASMA_MEMBRANE	REACTOME_TRANSPORT_OF_CONNEXONS_TO_THE_PLASMA_MEMBRANE		20	0.713133	1.39721	0.0425532	0.238434	0.996	9951	tags=55%, list=18%, signal=67%
PID_SYNDECAN_1_PATHWAY	PID_SYNDECAN_1_PATHWAY		46	0.754064	1.39719	0.0509804	0.237949	0.996	5482	tags=63%, list=10%, signal=70%
HERNANDEZ_MITOTIC_ARREST_BY_DOCETAXEL_1_DN	HERNANDEZ_MITOTIC_ARREST_BY_DOCETAXEL_1_DN		37	0.651285	1.39657	0.0454545	0.239016	0.996	5271	tags=54%, list=10%, signal=60%
SIG_CHEMOTAXIS	SIG_CHEMOTAXIS		45	0.626221	1.39611	0.0633663	0.239772	0.996	11103	tags=67%, list=20%, signal=83%
BOYLAN_MULTIPLE_MYELOMA_D_CLUSTER_DN	BOYLAN_MULTIPLE_MYELOMA_D_CLUSTER_DN		35	0.648465	1.39586	0.0448343	0.239953	0.996	6987	tags=54%, list=13%, signal=62%
ONDER_CDH1_SIGNALING_VIA_CTNNB1	ONDER_CDH1_SIGNALING_VIA_CTNNB1		84	0.676023	1.39579	0.0430712	0.239657	0.996	6292	tags=63%, list=11%, signal=71%
REACTOME_ANCHORING_OF_THE_BASAL_BODY_TO_THE_PLASMA_MEMBRANE	REACTOME_ANCHORING_OF_THE_BASAL_BODY_TO_THE_PLASMA_MEMBRANE		96	0.656576	1.39553	0.0376984	0.23983	0.996	8318	tags=56%, list=15%, signal=66%
FARMER_BREAST_CANCER_BASAL_VS_LULMINAL	FARMER_BREAST_CANCER_BASAL_VS_LULMINAL		325	0.540044	1.39499	0.00583658	0.240625	0.996	8464	tags=51%, list=15%, signal=60%
REACTOME_SYNDECAN_INTERACTIONS	REACTOME_SYNDECAN_INTERACTIONS		27	0.721812	1.39486	0.0674603	0.240518	0.996	9487	tags=74%, list=17%, signal=89%
REACTOME_RUNX1_INTERACTS_WITH_CO_FACTORS_WHOSE_PRECISE_EFFECT_ON_RUNX1_TARGETS_IS_NOT_KNOWN	REACTOME_RUNX1_INTERACTS_WITH_CO_FACTORS_WHOSE_PRECISE_EFFECT_ON_RUNX1_TARGETS_IS_NOT_KNOWN		37	0.632408	1.39457	0.0601202	0.240856	0.996	10024	tags=62%, list=18%, signal=76%
KEGG_OOCYTE_MEIOSIS	KEGG_OOCYTE_MEIOSIS		112	0.57086	1.39456	0.0202429	0.240368	0.996	9191	tags=56%, list=17%, signal=67%
MURAKAMI_UV_RESPONSE_6HR_UP	MURAKAMI_UV_RESPONSE_6HR_UP		32	0.588173	1.39415	0.0340681	0.240937	0.996	9233	tags=53%, list=17%, signal=64%
REACTOME_SIGNALING_BY_TGF_BETA_FAMILY_MEMBERS	REACTOME_SIGNALING_BY_TGF_BETA_FAMILY_MEMBERS		102	0.56958	1.39384	0.0315582	0.241261	0.996	7619	tags=47%, list=14%, signal=55%
KEGG_INOSITOL_PHOSPHATE_METABOLISM	KEGG_INOSITOL_PHOSPHATE_METABOLISM		54	0.620285	1.3938	0.0376238	0.240865	0.996	6446	tags=52%, list=12%, signal=59%
WHITEHURST_PACLITAXEL_SENSITIVITY	WHITEHURST_PACLITAXEL_SENSITIVITY		37	0.620524	1.39336	0.0416667	0.241524	0.996	6170	tags=49%, list=11%, signal=55%
AFFAR_YY1_TARGETS_DN	AFFAR_YY1_TARGETS_DN		251	0.618494	1.39318	0.0303644	0.241512	0.996	7680	tags=53%, list=14%, signal=61%
DUTERTRE_ESTRADIOL_RESPONSE_6HR_DN	DUTERTRE_ESTRADIOL_RESPONSE_6HR_DN		90	0.616319	1.39308	0.0287908	0.2413	0.997	8008	tags=56%, list=15%, signal=65%
MILI_PSEUDOPODIA_CHEMOTAXIS_UP	MILI_PSEUDOPODIA_CHEMOTAXIS_UP		83	0.56444	1.39282	0.0241449	0.241519	0.997	10157	tags=54%, list=18%, signal=66%
REACTOME_TRANSCRIPTIONAL_REGULATION_BY_THE_AP_2_TFAP2_FAMILY_OF_TRANSCRIPTION_FACTORS	REACTOME_TRANSCRIPTIONAL_REGULATION_BY_THE_AP_2_TFAP2_FAMILY_OF_TRANSCRIPTION_FACTORS		38	0.585246	1.39272	0.0217391	0.241322	0.997	8125	tags=42%, list=15%, signal=49%
GU_PDEF_TARGETS_UP	GU_PDEF_TARGETS_UP		70	0.673109	1.39256	0.0584795	0.241262	0.997	7455	tags=57%, list=14%, signal=66%
REACTOME_SYNTHESIS_OF_PA	REACTOME_SYNTHESIS_OF_PA		39	0.611932	1.39242	0.0300601	0.241211	0.997	8165	tags=49%, list=15%, signal=57%
CAFFAREL_RESPONSE_TO_THC_UP	CAFFAREL_RESPONSE_TO_THC_UP		32	0.613305	1.39218	0.06875	0.241304	0.997	10214	tags=53%, list=19%, signal=65%
CHEMNITZ_RESPONSE_TO_PROSTAGLANDIN_E2_UP	CHEMNITZ_RESPONSE_TO_PROSTAGLANDIN_E2_UP		145	0.712054	1.39176	0.0531496	0.241847	0.997	6490	tags=57%, list=12%, signal=65%
ACEVEDO_LIVER_CANCER_WITH_H3K27ME3_DN	ACEVEDO_LIVER_CANCER_WITH_H3K27ME3_DN		184	0.571724	1.3913	0.00823045	0.242567	0.997	9090	tags=45%, list=16%, signal=54%
REACTOME_MET_PROMOTES_CELL_MOTILITY	REACTOME_MET_PROMOTES_CELL_MOTILITY		41	0.702425	1.3913	0.052	0.242081	0.997	7911	tags=61%, list=14%, signal=71%
PUJANA_XPRSS_INT_NETWORK	PUJANA_XPRSS_INT_NETWORK		167	0.750749	1.39124	0.0437376	0.24174	0.997	7364	tags=63%, list=13%, signal=73%
MATZUK_SPERMATOCYTE	MATZUK_SPERMATOCYTE		70	0.606831	1.39109	0.0321932	0.241721	0.997	5931	tags=43%, list=11%, signal=48%
PID_MTOR_4PATHWAY	PID_MTOR_4PATHWAY		69	0.538651	1.39101	0.0205339	0.241449	0.997	9689	tags=52%, list=18%, signal=63%
MCCLUNG_DELTA_FOSB_TARGETS_2WK	MCCLUNG_DELTA_FOSB_TARGETS_2WK		45	0.61063	1.39053	0.0240481	0.24215	0.997	6397	tags=47%, list=12%, signal=53%
JIANG_AGING_HYPOTHALAMUS_DN	JIANG_AGING_HYPOTHALAMUS_DN		33	0.576217	1.39003	0.0427699	0.242997	0.997	7525	tags=42%, list=14%, signal=49%
PID_ERBB1_DOWNSTREAM_PATHWAY	PID_ERBB1_DOWNSTREAM_PATHWAY		105	0.557594	1.38991	0.0335306	0.242883	0.997	9774	tags=56%, list=18%, signal=68%
CHARAFE_BREAST_CANCER_BASAL_VS_MESENCHYMAL_DN	CHARAFE_BREAST_CANCER_BASAL_VS_MESENCHYMAL_DN		52	0.701748	1.38973	0.0597302	0.24295	0.997	6180	tags=52%, list=11%, signal=58%
HOELZEL_NF1_TARGETS_UP	HOELZEL_NF1_TARGETS_UP		139	0.615017	1.38934	0.0217391	0.243502	0.997	8585	tags=55%, list=16%, signal=65%
REACTOME_MISCELLANEOUS_TRANSPORT_AND_BINDING_EVENTS	REACTOME_MISCELLANEOUS_TRANSPORT_AND_BINDING_EVENTS		25	0.655438	1.38932	0.0521042	0.243052	0.997	10377	tags=64%, list=19%, signal=79%
GRYDER_PAX3FOXO1_TOP_ENHANCERS	GRYDER_PAX3FOXO1_TOP_ENHANCERS		435	0.534374	1.38886	0.0162272	0.243879	0.997	8348	tags=45%, list=15%, signal=53%
SHEDDEN_LUNG_CANCER_POOR_SURVIVAL_A6	SHEDDEN_LUNG_CANCER_POOR_SURVIVAL_A6		452	0.693583	1.38881	0.0516899	0.243541	0.997	7487	tags=56%, list=14%, signal=65%
REACTOME_REGULATION_OF_IFNA_SIGNALING	REACTOME_REGULATION_OF_IFNA_SIGNALING		26	0.737387	1.3885	0.0751445	0.24389	0.997	8299	tags=31%, list=15%, signal=36%
REACTOME_REGULATION_OF_TP53_ACTIVITY	REACTOME_REGULATION_OF_TP53_ACTIVITY		160	0.587573	1.38821	0.0320641	0.244249	0.997	9699	tags=57%, list=18%, signal=69%
DAVICIONI_TARGETS_OF_PAX_FOXO1_FUSIONS_UP	DAVICIONI_TARGETS_OF_PAX_FOXO1_FUSIONS_UP		253	0.603674	1.38808	0.0320151	0.244114	0.997	7933	tags=53%, list=14%, signal=61%
YAMAZAKI_TCEB3_TARGETS_UP	YAMAZAKI_TCEB3_TARGETS_UP		165	0.590063	1.38792	0.0169811	0.243962	0.997	6827	tags=47%, list=12%, signal=54%
REACTOME_SIGNALING_BY_MET	REACTOME_SIGNALING_BY_MET		79	0.606522	1.38781	0.040568	0.243789	0.997	9499	tags=59%, list=17%, signal=72%
CHIARADONNA_NEOPLASTIC_TRANSFORMATION_KRAS_UP	CHIARADONNA_NEOPLASTIC_TRANSFORMATION_KRAS_UP		130	0.614892	1.38733	0.0465587	0.244644	0.997	7935	tags=52%, list=14%, signal=60%
DAWSON_METHYLATED_IN_LYMPHOMA_TCL1	DAWSON_METHYLATED_IN_LYMPHOMA_TCL1		56	0.649465	1.38726	0.0334646	0.244332	0.997	10407	tags=64%, list=19%, signal=79%
KANNAN_TP53_TARGETS_DN	KANNAN_TP53_TARGETS_DN		22	0.64854	1.38695	0.0524272	0.244637	0.997	5419	tags=45%, list=10%, signal=50%
PID_VEGFR1_2_PATHWAY	PID_VEGFR1_2_PATHWAY		69	0.609374	1.38609	0.0452756	0.246434	0.997	11085	tags=65%, list=20%, signal=82%
PID_BARD1_PATHWAY	PID_BARD1_PATHWAY		29	0.760113	1.38601	0.052	0.24615	0.997	7357	tags=66%, list=13%, signal=76%
ROESSLER_LIVER_CANCER_METASTASIS_UP	ROESSLER_LIVER_CANCER_METASTASIS_UP		106	0.562538	1.386	0.024	0.245694	0.997	8664	tags=51%, list=16%, signal=60%
STAMBOLSKY_TARGETS_OF_MUTATED_TP53_UP	STAMBOLSKY_TARGETS_OF_MUTATED_TP53_UP		49	0.591055	1.38541	0.0486891	0.246637	0.997	8591	tags=43%, list=16%, signal=51%
KEGG_PATHWAYS_IN_CANCER	KEGG_PATHWAYS_IN_CANCER		325	0.56079	1.38525	0.0289575	0.246603	0.997	7776	tags=50%, list=14%, signal=58%
BENPORATH_OCT4_TARGETS	BENPORATH_OCT4_TARGETS		283	0.533017	1.38503	0.0140562	0.246694	0.997	8527	tags=49%, list=15%, signal=58%
PID_INTEGRIN_CS_PATHWAY	PID_INTEGRIN_CS_PATHWAY		26	0.749501	1.3849	0.0464217	0.24659	0.997	6518	tags=77%, list=12%, signal=87%
DUTERTRE_ESTRADIOL_RESPONSE_24HR_UP	DUTERTRE_ESTRADIOL_RESPONSE_24HR_UP		319	0.763659	1.3849	0.0512821	0.246118	0.997	6858	tags=70%, list=12%, signal=79%
BERTUCCI_MEDULLARY_VS_DUCTAL_BREAST_CANCER_DN	BERTUCCI_MEDULLARY_VS_DUCTAL_BREAST_CANCER_DN		171	0.642765	1.38488	0.042885	0.245736	0.997	9096	tags=64%, list=17%, signal=76%
DACOSTA_UV_RESPONSE_VIA_ERCC3_COMMON_DN	DACOSTA_UV_RESPONSE_VIA_ERCC3_COMMON_DN		450	0.657543	1.38474	0.0583501	0.245618	0.997	8672	tags=60%, list=16%, signal=71%
FARMER_BREAST_CANCER_CLUSTER_2	FARMER_BREAST_CANCER_CLUSTER_2		33	0.889333	1.38471	0.0333333	0.245217	0.997	2423	tags=70%, list=4%, signal=73%
VERRECCHIA_EARLY_RESPONSE_TO_TGFB1	VERRECCHIA_EARLY_RESPONSE_TO_TGFB1		54	0.691268	1.38471	0.0596154	0.244751	0.997	6292	tags=57%, list=11%, signal=65%
BENPORATH_PROLIFERATION	BENPORATH_PROLIFERATION		143	0.752272	1.38462	0.0513834	0.24448	0.997	7357	tags=64%, list=13%, signal=74%
KIM_WT1_TARGETS_DN	KIM_WT1_TARGETS_DN		466	0.559767	1.38457	0.0159363	0.244122	0.997	9205	tags=51%, list=17%, signal=60%
SERVITJA_LIVER_HNF1A_TARGETS_UP	SERVITJA_LIVER_HNF1A_TARGETS_UP		136	0.574586	1.38362	0.0137795	0.246036	0.997	6554	tags=46%, list=12%, signal=52%
KEGG_MELANOMA	KEGG_MELANOMA		71	0.59425	1.383	0.0262097	0.247165	0.997	8244	tags=51%, list=15%, signal=60%
OSMAN_BLADDER_CANCER_UP	OSMAN_BLADDER_CANCER_UP		392	0.592219	1.38253	0.0358566	0.248029	0.998	10018	tags=56%, list=18%, signal=68%
BIOCARTA_MPR_PATHWAY	BIOCARTA_MPR_PATHWAY		21	0.660996	1.3824	0.0541082	0.247892	0.998	9791	tags=62%, list=18%, signal=75%
ACEVEDO_LIVER_CANCER_WITH_H3K9ME3_UP	ACEVEDO_LIVER_CANCER_WITH_H3K9ME3_UP		139	0.613535	1.38116	0.0337972	0.250657	0.998	6327	tags=38%, list=11%, signal=43%
OUELLET_CULTURED_OVARIAN_CANCER_INVASIVE_VS_LMP_UP	OUELLET_CULTURED_OVARIAN_CANCER_INVASIVE_VS_LMP_UP		67	0.53591	1.38096	0.0272904	0.250782	0.998	7897	tags=42%, list=14%, signal=49%
KORKOLA_CORRELATED_WITH_POU5F1	KORKOLA_CORRELATED_WITH_POU5F1		32	0.666749	1.38078	0.037422	0.250788	0.998	8310	tags=47%, list=15%, signal=55%
BECKER_TAMOXIFEN_RESISTANCE_DN	BECKER_TAMOXIFEN_RESISTANCE_DN		54	0.608218	1.38006	0.0465549	0.252267	0.998	7511	tags=52%, list=14%, signal=60%
LEIN_OLIGODENDROCYTE_MARKERS	LEIN_OLIGODENDROCYTE_MARKERS		75	0.559435	1.37989	0.0235756	0.252278	0.998	8706	tags=49%, list=16%, signal=59%
REACTOME_ACTIVATION_OF_AMPK_DOWNSTREAM_OF_NMDARS	REACTOME_ACTIVATION_OF_AMPK_DOWNSTREAM_OF_NMDARS		28	0.637287	1.37964	0.0360721	0.252503	0.998	9367	tags=46%, list=17%, signal=56%
SHEPARD_CRUSH_AND_BURN_MUTANT_DN	SHEPARD_CRUSH_AND_BURN_MUTANT_DN		189	0.624369	1.37915	0.0360721	0.253301	0.998	8412	tags=57%, list=15%, signal=67%
BREDEMEYER_RAG_SIGNALING_VIA_ATM_NOT_VIA_NFKB_UP	BREDEMEYER_RAG_SIGNALING_VIA_ATM_NOT_VIA_NFKB_UP		51	0.587418	1.379	0.0267176	0.253272	0.998	6687	tags=47%, list=12%, signal=54%
REACTOME_MECP2_REGULATES_NEURONAL_RECEPTORS_AND_CHANNELS	REACTOME_MECP2_REGULATES_NEURONAL_RECEPTORS_AND_CHANNELS		18	0.66309	1.37898	0.0485437	0.252836	0.998	9410	tags=50%, list=17%, signal=60%
ZHENG_GLIOBLASTOMA_PLASTICITY_UP	ZHENG_GLIOBLASTOMA_PLASTICITY_UP		246	0.631326	1.37879	0.0364372	0.252869	0.998	8387	tags=59%, list=15%, signal=70%
REACTOME_CROSSLINKING_OF_COLLAGEN_FIBRILS	REACTOME_CROSSLINKING_OF_COLLAGEN_FIBRILS		18	0.81495	1.37859	0.0622568	0.252975	0.998	6198	tags=83%, list=11%, signal=94%
VECCHI_GASTRIC_CANCER_EARLY_UP	VECCHI_GASTRIC_CANCER_EARLY_UP		431	0.640257	1.37854	0.0278884	0.252632	0.998	7067	tags=51%, list=13%, signal=58%
LIEN_BREAST_CARCINOMA_METAPLASTIC_VS_DUCTAL_UP	LIEN_BREAST_CARCINOMA_METAPLASTIC_VS_DUCTAL_UP		82	0.6388	1.37846	0.0384615	0.252325	0.998	9065	tags=57%, list=16%, signal=68%
KEGG_FC_GAMMA_R_MEDIATED_PHAGOCYTOSIS	KEGG_FC_GAMMA_R_MEDIATED_PHAGOCYTOSIS		96	0.624523	1.37834	0.0564972	0.252125	0.998	10168	tags=64%, list=18%, signal=78%
PID_ECADHERIN_KERATINOCYTE_PATHWAY	PID_ECADHERIN_KERATINOCYTE_PATHWAY		21	0.647493	1.37822	0.0705645	0.251997	0.998	9773	tags=62%, list=18%, signal=75%
PUJANA_BRCA2_PCC_NETWORK	PUJANA_BRCA2_PCC_NETWORK		419	0.667712	1.37816	0.0640777	0.251687	0.998	9715	tags=65%, list=18%, signal=79%
MARIADASON_RESPONSE_TO_BUTYRATE_SULINDAC_4	MARIADASON_RESPONSE_TO_BUTYRATE_SULINDAC_4		16	0.7072	1.37788	0.0641822	0.251886	0.998	9498	tags=63%, list=17%, signal=75%
REACTOME_GASTRIN_CREB_SIGNALLING_PATHWAY_VIA_PKC_AND_MAPK	REACTOME_GASTRIN_CREB_SIGNALLING_PATHWAY_VIA_PKC_AND_MAPK		18	0.65199	1.3776	0.0466926	0.252195	0.998	9487	tags=61%, list=17%, signal=74%
REACTOME_GAP_JUNCTION_ASSEMBLY	REACTOME_GAP_JUNCTION_ASSEMBLY		37	0.637316	1.37749	0.0516252	0.252049	0.998	8939	tags=46%, list=16%, signal=55%
HOOI_ST7_TARGETS_DN	HOOI_ST7_TARGETS_DN		117	0.595577	1.37728	0.027451	0.252172	0.998	7936	tags=54%, list=14%, signal=63%
BROWNE_HCMV_INFECTION_4HR_UP	BROWNE_HCMV_INFECTION_4HR_UP		50	0.626523	1.37727	0.0402299	0.251758	0.998	8958	tags=46%, list=16%, signal=55%
LU_TUMOR_ANGIOGENESIS_UP	LU_TUMOR_ANGIOGENESIS_UP		25	0.749389	1.37723	0.0740038	0.25141	0.998	6572	tags=68%, list=12%, signal=77%
PEDERSEN_METASTASIS_BY_ERBB2_ISOFORM_4	PEDERSEN_METASTASIS_BY_ERBB2_ISOFORM_4		105	0.592085	1.37709	0.0264151	0.251332	0.998	5650	tags=50%, list=10%, signal=55%
REACTOME_SIGNALING_BY_EGFR_IN_CANCER	REACTOME_SIGNALING_BY_EGFR_IN_CANCER		25	0.628021	1.37653	0.0557692	0.25221	0.998	9381	tags=56%, list=17%, signal=67%
RICKMAN_TUMOR_DIFFERENTIATED_WELL_VS_MODERATELY_DN	RICKMAN_TUMOR_DIFFERENTIATED_WELL_VS_MODERATELY_DN		109	0.581496	1.37635	0.0324544	0.252183	0.998	9101	tags=53%, list=17%, signal=64%
REACTOME_METABOLISM_OF_CARBOHYDRATES	REACTOME_METABOLISM_OF_CARBOHYDRATES		292	0.50956	1.37611	0.00607287	0.252367	0.998	8720	tags=46%, list=16%, signal=55%
ZHOU_TNF_SIGNALING_4HR	ZHOU_TNF_SIGNALING_4HR		52	0.573934	1.37593	0.0488281	0.252455	0.998	7655	tags=44%, list=14%, signal=51%
DORMOY_ELAVL1_TARGETS	DORMOY_ELAVL1_TARGETS		18	0.663258	1.37584	0.0684411	0.252219	0.998	5377	tags=44%, list=10%, signal=49%
PID_FGF_PATHWAY	PID_FGF_PATHWAY		55	0.604223	1.37562	0.0446247	0.252342	0.998	9827	tags=56%, list=18%, signal=69%
BREDEMEYER_RAG_SIGNALING_VIA_ATM_NOT_VIA_NFKB_DN	BREDEMEYER_RAG_SIGNALING_VIA_ATM_NOT_VIA_NFKB_DN		41	0.585258	1.37546	0.0234834	0.252255	0.998	7375	tags=46%, list=13%, signal=53%
REACTOME_RECRUITMENT_OF_MITOTIC_CENTROSOME_PROTEINS_AND_COMPLEXES	REACTOME_RECRUITMENT_OF_MITOTIC_CENTROSOME_PROTEINS_AND_COMPLEXES		81	0.631407	1.37521	0.0474308	0.252469	0.998	8318	tags=54%, list=15%, signal=64%
NADERI_BREAST_CANCER_PROGNOSIS_UP	NADERI_BREAST_CANCER_PROGNOSIS_UP		51	0.729697	1.37518	0.0634921	0.252101	0.998	4597	tags=55%, list=8%, signal=60%
ZHAN_MULTIPLE_MYELOMA_CD1_DN	ZHAN_MULTIPLE_MYELOMA_CD1_DN		47	0.641205	1.37514	0.0396825	0.251784	0.998	5857	tags=40%, list=11%, signal=45%
YOKOE_CANCER_TESTIS_ANTIGENS	YOKOE_CANCER_TESTIS_ANTIGENS		36	0.621202	1.37491	0.0301811	0.251937	0.998	5538	tags=47%, list=10%, signal=52%
REACTOME_INITIATION_OF_NUCLEAR_ENVELOPE_NE_REFORMATION	REACTOME_INITIATION_OF_NUCLEAR_ENVELOPE_NE_REFORMATION		19	0.74523	1.37473	0.0649606	0.251898	0.998	6302	tags=47%, list=11%, signal=53%
REACTOME_DEPOLYMERISATION_OF_THE_NUCLEAR_LAMINA	REACTOME_DEPOLYMERISATION_OF_THE_NUCLEAR_LAMINA		15	0.696423	1.37454	0.0526316	0.251929	0.998	6302	tags=53%, list=11%, signal=60%
REACTOME_CELLULAR_SENESCENCE	REACTOME_CELLULAR_SENESCENCE		128	0.552362	1.3738	0.040856	0.253269	0.998	10048	tags=54%, list=18%, signal=66%
GENTILE_UV_RESPONSE_CLUSTER_D6	GENTILE_UV_RESPONSE_CLUSTER_D6		35	0.652473	1.37371	0.0867052	0.253019	0.998	7951	tags=54%, list=14%, signal=63%
CHANG_IMMORTALIZED_BY_HPV31_UP	CHANG_IMMORTALIZED_BY_HPV31_UP		70	0.579693	1.37362	0.0191205	0.252857	0.998	6255	tags=40%, list=11%, signal=45%
HOFFMANN_PRE_BI_TO_LARGE_PRE_BII_LYMPHOCYTE_DN	HOFFMANN_PRE_BI_TO_LARGE_PRE_BII_LYMPHOCYTE_DN		74	0.622601	1.37361	0.0392927	0.252436	0.998	8854	tags=59%, list=16%, signal=71%
SIG_REGULATION_OF_THE_ACTIN_CYTOSKELETON_BY_RHO_GTPASES	SIG_REGULATION_OF_THE_ACTIN_CYTOSKELETON_BY_RHO_GTPASES		35	0.596592	1.37274	0.0631365	0.254222	0.998	11210	tags=69%, list=20%, signal=86%
REACTOME_COPI_INDEPENDENT_GOLGI_TO_ER_RETROGRADE_TRAFFIC	REACTOME_COPI_INDEPENDENT_GOLGI_TO_ER_RETROGRADE_TRAFFIC		52	0.588875	1.37222	0.0360721	0.255101	0.998	11278	tags=60%, list=20%, signal=75%
PID_ATR_PATHWAY	PID_ATR_PATHWAY		39	0.777163	1.37217	0.0569745	0.25478	0.998	7912	tags=72%, list=14%, signal=84%
CHARAFE_BREAST_CANCER_LUMINAL_VS_MESENCHYMAL_UP	CHARAFE_BREAST_CANCER_LUMINAL_VS_MESENCHYMAL_UP		447	0.575551	1.37193	0.04	0.25498	0.998	7298	tags=46%, list=13%, signal=52%
REACTOME_EXTRA_NUCLEAR_ESTROGEN_SIGNALING	REACTOME_EXTRA_NUCLEAR_ESTROGEN_SIGNALING		75	0.583122	1.37187	0.0404624	0.254689	0.998	5031	tags=37%, list=9%, signal=41%
LU_TUMOR_VASCULATURE_UP	LU_TUMOR_VASCULATURE_UP		29	0.763341	1.37149	0.0718447	0.255239	0.998	5607	tags=62%, list=10%, signal=69%
MOHANKUMAR_HOXA1_TARGETS_DN	MOHANKUMAR_HOXA1_TARGETS_DN		167	0.584282	1.3712	0.0159363	0.255591	0.998	8068	tags=49%, list=15%, signal=57%
PETROVA_PROX1_TARGETS_UP	PETROVA_PROX1_TARGETS_UP		25	0.765822	1.3711	0.0521042	0.255416	0.998	8404	tags=72%, list=15%, signal=85%
KIM_LIVER_CANCER_POOR_SURVIVAL_UP	KIM_LIVER_CANCER_POOR_SURVIVAL_UP		22	0.825422	1.37107	0.0661323	0.255054	0.998	9202	tags=91%, list=17%, signal=109%
KIM_WT1_TARGETS_UP	KIM_WT1_TARGETS_UP		216	0.611985	1.37073	0.0506823	0.255467	0.998	7715	tags=52%, list=14%, signal=61%
GAUSSMANN_MLL_AF4_FUSION_TARGETS_G_DN	GAUSSMANN_MLL_AF4_FUSION_TARGETS_G_DN		34	0.614809	1.37062	0.0337972	0.255283	0.998	8463	tags=56%, list=15%, signal=66%
BIOCARTA_FAS_PATHWAY	BIOCARTA_FAS_PATHWAY		30	0.629618	1.37046	0.0748031	0.255224	0.998	10178	tags=63%, list=18%, signal=78%
DELYS_THYROID_CANCER_UP	DELYS_THYROID_CANCER_UP		436	0.615908	1.36902	0.0378486	0.258537	0.998	7897	tags=52%, list=14%, signal=61%
CONRAD_STEM_CELL	CONRAD_STEM_CELL		39	0.638576	1.36878	0.0452675	0.258769	0.998	11701	tags=72%, list=21%, signal=91%
REACTOME_INTEGRIN_CELL_SURFACE_INTERACTIONS	REACTOME_INTEGRIN_CELL_SURFACE_INTERACTIONS		85	0.702987	1.36864	0.0497132	0.258679	0.998	6560	tags=62%, list=12%, signal=71%
KIM_MYCN_AMPLIFICATION_TARGETS_DN	KIM_MYCN_AMPLIFICATION_TARGETS_DN		105	0.596862	1.36863	0.0444874	0.258265	0.998	8679	tags=52%, list=16%, signal=62%
REACTOME_GLYCOSPHINGOLIPID_METABOLISM	REACTOME_GLYCOSPHINGOLIPID_METABOLISM		44	0.582005	1.36854	0.038	0.258053	0.998	9136	tags=61%, list=17%, signal=73%
PID_FOXM1_PATHWAY	PID_FOXM1_PATHWAY		39	0.72552	1.36833	0.0657371	0.258163	0.998	6936	tags=67%, list=13%, signal=76%
REACTOME_PROTEIN_PROTEIN_INTERACTIONS_AT_SYNAPSES	REACTOME_PROTEIN_PROTEIN_INTERACTIONS_AT_SYNAPSES		87	0.571311	1.36809	0.0222672	0.258421	0.998	9308	tags=48%, list=17%, signal=58%
FLORIO_NEOCORTEX_BASAL_RADIAL_GLIA_DN	FLORIO_NEOCORTEX_BASAL_RADIAL_GLIA_DN		188	0.803657	1.36741	0.0591716	0.259639	0.998	7045	tags=79%, list=13%, signal=91%
BIOCARTA_HIVNEF_PATHWAY	BIOCARTA_HIVNEF_PATHWAY		56	0.598031	1.36718	0.0671937	0.259835	0.998	8860	tags=45%, list=16%, signal=53%
FUKUSHIMA_TNFSF11_TARGETS	FUKUSHIMA_TNFSF11_TARGETS		16	0.760003	1.36703	0.0862745	0.259796	0.998	8704	tags=69%, list=16%, signal=82%
HELLEBREKERS_SILENCED_DURING_TUMOR_ANGIOGENESIS	HELLEBREKERS_SILENCED_DURING_TUMOR_ANGIOGENESIS		77	0.659207	1.367	0.0540541	0.259436	0.998	6689	tags=51%, list=12%, signal=58%
REACTOME_ION_TRANSPORT_BY_P_TYPE_ATPASES	REACTOME_ION_TRANSPORT_BY_P_TYPE_ATPASES		55	0.609251	1.36681	0.024	0.259472	0.998	4546	tags=40%, list=8%, signal=44%
REACTOME_NOTCH3_ACTIVATION_AND_TRANSMISSION_OF_SIGNAL_TO_THE_NUCLEUS	REACTOME_NOTCH3_ACTIVATION_AND_TRANSMISSION_OF_SIGNAL_TO_THE_NUCLEUS		25	0.620895	1.36587	0.0455446	0.261405	0.998	9787	tags=68%, list=18%, signal=83%
GOZGIT_ESR1_TARGETS_UP	GOZGIT_ESR1_TARGETS_UP		146	0.581409	1.36586	0.0325048	0.261008	0.998	6930	tags=51%, list=13%, signal=58%
SMID_BREAST_CANCER_LUMINAL_A_DN	SMID_BREAST_CANCER_LUMINAL_A_DN		18	0.856939	1.36518	0.0469667	0.26233	0.998	6805	tags=83%, list=12%, signal=95%
BIOCARTA_DEATH_PATHWAY	BIOCARTA_DEATH_PATHWAY		29	0.620482	1.36517	0.0772277	0.261931	0.998	10178	tags=52%, list=18%, signal=63%
RICKMAN_HEAD_AND_NECK_CANCER_B	RICKMAN_HEAD_AND_NECK_CANCER_B		53	0.654367	1.36516	0.0420842	0.261531	0.998	9352	tags=62%, list=17%, signal=75%
CLASPER_LYMPHATIC_VESSELS_DURING_METASTASIS_DN	CLASPER_LYMPHATIC_VESSELS_DURING_METASTASIS_DN		35	0.781476	1.36489	0.0651341	0.261823	0.998	6198	tags=80%, list=11%, signal=90%
KOBAYASHI_EGFR_SIGNALING_24HR_DN	KOBAYASHI_EGFR_SIGNALING_24HR_DN		249	0.770222	1.36446	0.0615079	0.262572	0.998	5670	tags=65%, list=10%, signal=72%
ZHANG_GATA6_TARGETS_DN	ZHANG_GATA6_TARGETS_DN		63	0.582	1.36429	0.0216535	0.262514	0.998	6657	tags=44%, list=12%, signal=50%
BHATI_G2M_ARREST_BY_2METHOXYESTRADIOL_UP	BHATI_G2M_ARREST_BY_2METHOXYESTRADIOL_UP		117	0.572314	1.36412	0.0418327	0.262541	0.998	8448	tags=55%, list=15%, signal=64%
MACLACHLAN_BRCA1_TARGETS_DN	MACLACHLAN_BRCA1_TARGETS_DN		16	0.685485	1.3641	0.0775047	0.262161	0.998	3370	tags=38%, list=6%, signal=40%
PANGAS_TUMOR_SUPPRESSION_BY_SMAD1_AND_SMAD5_DN	PANGAS_TUMOR_SUPPRESSION_BY_SMAD1_AND_SMAD5_DN		141	0.51395	1.36396	0.00606061	0.262062	0.998	6771	tags=38%, list=12%, signal=43%
REACTOME_GLYCOSAMINOGLYCAN_METABOLISM	REACTOME_GLYCOSAMINOGLYCAN_METABOLISM		124	0.579448	1.36395	0.0263692	0.261656	0.998	7099	tags=50%, list=13%, signal=57%
MEINHOLD_OVARIAN_CANCER_LOW_GRADE_DN	MEINHOLD_OVARIAN_CANCER_LOW_GRADE_DN		19	0.722376	1.36388	0.0650407	0.261423	0.998	10168	tags=68%, list=18%, signal=84%
RAMASWAMY_METASTASIS_UP	RAMASWAMY_METASTASIS_UP		66	0.559303	1.36375	0.0432099	0.261346	0.998	8646	tags=50%, list=16%, signal=59%
REACTOME_KERATAN_SULFATE_KERATIN_METABOLISM	REACTOME_KERATAN_SULFATE_KERATIN_METABOLISM		34	0.618523	1.36339	0.0582524	0.261821	0.998	8720	tags=68%, list=16%, signal=80%
KOKKINAKIS_METHIONINE_DEPRIVATION_96HR_DN	KOKKINAKIS_METHIONINE_DEPRIVATION_96HR_DN		72	0.590874	1.3629	0.0491803	0.262651	0.998	6306	tags=47%, list=11%, signal=53%
OUILLETTE_CLL_13Q14_DELETION_UP	OUILLETTE_CLL_13Q14_DELETION_UP		73	0.574748	1.36289	0.0261044	0.262252	0.998	8230	tags=47%, list=15%, signal=55%
REACTOME_BETA_DEFENSINS	REACTOME_BETA_DEFENSINS		42	0.750059	1.36255	0.0967118	0.262733	0.998	5466	tags=10%, list=10%, signal=11%
PID_FANCONI_PATHWAY	PID_FANCONI_PATHWAY		46	0.747921	1.36204	0.0891089	0.263589	0.998	7551	tags=74%, list=14%, signal=86%
KEGG_CELL_CYCLE	KEGG_CELL_CYCLE		124	0.666023	1.3618	0.054326	0.263819	0.998	7668	tags=58%, list=14%, signal=67%
AIYAR_COBRA1_TARGETS_DN	AIYAR_COBRA1_TARGETS_DN		29	0.605371	1.36179	0.0416667	0.263409	0.998	6407	tags=45%, list=12%, signal=51%
KRASNOSELSKAYA_ILF3_TARGETS_DN	KRASNOSELSKAYA_ILF3_TARGETS_DN		46	0.612802	1.36141	0.0291667	0.263967	0.998	6749	tags=52%, list=12%, signal=59%
MILI_PSEUDOPODIA_CHEMOTAXIS_DN	MILI_PSEUDOPODIA_CHEMOTAXIS_DN		421	0.520872	1.3614	0.0309917	0.263581	0.998	10638	tags=52%, list=19%, signal=63%
MIYAGAWA_TARGETS_OF_EWSR1_ETS_FUSIONS_DN	MIYAGAWA_TARGETS_OF_EWSR1_ETS_FUSIONS_DN		231	0.637376	1.3613	0.0606061	0.263478	0.998	6071	tags=52%, list=11%, signal=58%
MCCABE_BOUND_BY_HOXC6	MCCABE_BOUND_BY_HOXC6		444	0.49925	1.36128	0	0.2631	0.998	8545	tags=40%, list=16%, signal=47%
FARMER_BREAST_CANCER_APOCRINE_VS_BASAL	FARMER_BREAST_CANCER_APOCRINE_VS_BASAL		324	0.523595	1.36101	0.0123457	0.263417	0.998	8065	tags=46%, list=15%, signal=54%
LIU_BREAST_CANCER	LIU_BREAST_CANCER		31	0.564766	1.36092	0.0359281	0.263216	0.998	9090	tags=42%, list=16%, signal=50%
REACTOME_SUMOYLATION_OF_TRANSCRIPTION_FACTORS	REACTOME_SUMOYLATION_OF_TRANSCRIPTION_FACTORS		20	0.668758	1.36069	0.0794979	0.263425	0.998	6936	tags=40%, list=13%, signal=46%
PID_AJDISS_2PATHWAY	PID_AJDISS_2PATHWAY		48	0.568767	1.36065	0.0448065	0.26311	0.998	9559	tags=56%, list=17%, signal=68%
REACTOME_TIE2_SIGNALING	REACTOME_TIE2_SIGNALING		18	0.619077	1.36055	0.0394477	0.262943	0.998	9381	tags=56%, list=17%, signal=67%
REACTOME_MITOTIC_PROMETAPHASE	REACTOME_MITOTIC_PROMETAPHASE		202	0.674928	1.3603	0.0656064	0.263173	0.998	8318	tags=57%, list=15%, signal=67%
HUPER_BREAST_BASAL_VS_LUMINAL_UP	HUPER_BREAST_BASAL_VS_LUMINAL_UP		53	0.677383	1.36027	0.0877551	0.262837	0.998	7310	tags=53%, list=13%, signal=61%
MCBRYAN_PUBERTAL_BREAST_4_5WK_UP	MCBRYAN_PUBERTAL_BREAST_4_5WK_UP		269	0.586982	1.35972	0.0456349	0.263859	0.998	6111	tags=47%, list=11%, signal=53%
SEITZ_NEOPLASTIC_TRANSFORMATION_BY_8P_DELETION_DN	SEITZ_NEOPLASTIC_TRANSFORMATION_BY_8P_DELETION_DN		32	0.625555	1.35964	0.0445736	0.263658	0.998	9666	tags=63%, list=18%, signal=76%
WEIGEL_OXIDATIVE_STRESS_BY_HNE_AND_H2O2	WEIGEL_OXIDATIVE_STRESS_BY_HNE_AND_H2O2		36	0.587836	1.35961	0.0592734	0.263351	0.998	10270	tags=58%, list=19%, signal=72%
MCBRYAN_PUBERTAL_BREAST_3_4WK_UP	MCBRYAN_PUBERTAL_BREAST_3_4WK_UP		208	0.577788	1.35956	0.032	0.263082	0.998	8266	tags=50%, list=15%, signal=59%
ZHOU_CELL_CYCLE_GENES_IN_IR_RESPONSE_24HR	ZHOU_CELL_CYCLE_GENES_IN_IR_RESPONSE_24HR		123	0.800424	1.35936	0.0528376	0.263136	0.998	4477	tags=67%, list=8%, signal=73%
REACTOME_REGULATION_OF_TP53_ACTIVITY_THROUGH_PHOSPHORYLATION	REACTOME_REGULATION_OF_TP53_ACTIVITY_THROUGH_PHOSPHORYLATION		92	0.6195	1.35891	0.0514851	0.26381	0.998	8207	tags=54%, list=15%, signal=64%
REACTOME_RHO_GTPASE_CYCLE	REACTOME_RHO_GTPASE_CYCLE		138	0.609562	1.35852	0.0489237	0.264392	0.998	8024	tags=54%, list=15%, signal=63%
EBAUER_TARGETS_OF_PAX3_FOXO1_FUSION_DN	EBAUER_TARGETS_OF_PAX3_FOXO1_FUSION_DN		47	0.601619	1.3584	0.0372549	0.264307	0.998	6648	tags=47%, list=12%, signal=53%
REACTOME_TRANSPORT_OF_INORGANIC_CATIONS_ANIONS_AND_AMINO_ACIDS_OLIGOPEPTIDES	REACTOME_TRANSPORT_OF_INORGANIC_CATIONS_ANIONS_AND_AMINO_ACIDS_OLIGOPEPTIDES		106	0.559347	1.3583	0.0141414	0.26418	0.998	9475	tags=57%, list=17%, signal=68%
BIOCARTA_ATRBRCA_PATHWAY	BIOCARTA_ATRBRCA_PATHWAY		22	0.769425	1.3583	0.0889328	0.263785	0.998	7551	tags=82%, list=14%, signal=95%
HOWLIN_CITED1_TARGETS_2_DN	HOWLIN_CITED1_TARGETS_2_DN		16	0.667404	1.35823	0.0620155	0.263559	0.998	6111	tags=69%, list=11%, signal=77%
DAZARD_UV_RESPONSE_CLUSTER_G6	DAZARD_UV_RESPONSE_CLUSTER_G6		140	0.638978	1.35819	0.0750507	0.263251	0.998	9715	tags=63%, list=18%, signal=76%
BROWNE_HCMV_INFECTION_14HR_UP	BROWNE_HCMV_INFECTION_14HR_UP		151	0.544045	1.3581	0.0365854	0.263147	0.998	8673	tags=46%, list=16%, signal=55%
DUAN_PRDM5_TARGETS	DUAN_PRDM5_TARGETS		76	0.5931	1.35807	0.0397614	0.262824	0.998	7588	tags=49%, list=14%, signal=56%
MARKEY_RB1_ACUTE_LOF_UP	MARKEY_RB1_ACUTE_LOF_UP		232	0.663563	1.35746	0.0561122	0.263976	0.998	7483	tags=58%, list=14%, signal=67%
GOTTWEIN_TARGETS_OF_KSHV_MIR_K12_11	GOTTWEIN_TARGETS_OF_KSHV_MIR_K12_11		63	0.588291	1.35592	0.0400763	0.267553	0.998	8834	tags=52%, list=16%, signal=62%
ENK_UV_RESPONSE_KERATINOCYTE_DN	ENK_UV_RESPONSE_KERATINOCYTE_DN		474	0.539967	1.35592	0.030426	0.267139	0.998	8716	tags=47%, list=16%, signal=56%
LEE_INTRATHYMIC_T_PROGENITOR	LEE_INTRATHYMIC_T_PROGENITOR		20	0.67314	1.3558	0.0499002	0.267046	0.998	6749	tags=65%, list=12%, signal=74%
YIH_RESPONSE_TO_ARSENITE_C4	YIH_RESPONSE_TO_ARSENITE_C4		17	0.632562	1.35577	0.0634921	0.266708	0.998	8613	tags=59%, list=16%, signal=70%
LEIN_MIDBRAIN_MARKERS	LEIN_MIDBRAIN_MARKERS		84	0.546155	1.35575	0.0159363	0.266367	0.998	6107	tags=39%, list=11%, signal=44%
RASHI_RESPONSE_TO_IONIZING_RADIATION_2	RASHI_RESPONSE_TO_IONIZING_RADIATION_2		123	0.584983	1.35508	0.0446602	0.267536	0.998	6572	tags=41%, list=12%, signal=46%
DEBIASI_APOPTOSIS_BY_REOVIRUS_INFECTION_DN	DEBIASI_APOPTOSIS_BY_REOVIRUS_INFECTION_DN		271	0.517277	1.35441	0.0309917	0.268956	0.998	8713	tags=49%, list=16%, signal=58%
REACTOME_RHO_GTPASES_ACTIVATE_WASPS_AND_WAVES	REACTOME_RHO_GTPASES_ACTIVATE_WASPS_AND_WAVES		36	0.59922	1.35428	0.0876494	0.268918	0.998	11225	tags=72%, list=20%, signal=91%
VERNELL_RETINOBLASTOMA_PATHWAY_UP	VERNELL_RETINOBLASTOMA_PATHWAY_UP		70	0.76556	1.35426	0.0794574	0.268524	0.998	7389	tags=77%, list=13%, signal=89%
WINZEN_DEGRADED_VIA_KHSRP	WINZEN_DEGRADED_VIA_KHSRP		98	0.624283	1.35416	0.039924	0.268309	0.998	8376	tags=54%, list=15%, signal=64%
REACTOME_TRANSPORT_TO_THE_GOLGI_AND_SUBSEQUENT_MODIFICATION	REACTOME_TRANSPORT_TO_THE_GOLGI_AND_SUBSEQUENT_MODIFICATION		184	0.508109	1.35407	0.0302419	0.268124	0.998	10680	tags=52%, list=19%, signal=64%
PID_P53_DOWNSTREAM_PATHWAY	PID_P53_DOWNSTREAM_PATHWAY		137	0.548219	1.35368	0.0361905	0.268763	0.998	8115	tags=48%, list=15%, signal=56%
REACTOME_SIGNALING_BY_MODERATE_KINASE_ACTIVITY_BRAF_MUTANTS	REACTOME_SIGNALING_BY_MODERATE_KINASE_ACTIVITY_BRAF_MUTANTS		45	0.546028	1.35353	0.0449219	0.268752	0.998	8353	tags=49%, list=15%, signal=58%
SCHAEFFER_PROSTATE_DEVELOPMENT_12HR_DN	SCHAEFFER_PROSTATE_DEVELOPMENT_12HR_DN		54	0.644621	1.35351	0.0718563	0.268403	0.998	8815	tags=52%, list=16%, signal=62%
REICHERT_MITOSIS_LIN9_TARGETS	REICHERT_MITOSIS_LIN9_TARGETS		27	0.888797	1.35322	0.0377734	0.268757	0.998	2981	tags=78%, list=5%, signal=82%
REACTOME_ION_CHANNEL_TRANSPORT	REACTOME_ION_CHANNEL_TRANSPORT		183	0.522045	1.35321	0.00383877	0.268383	0.998	9783	tags=49%, list=18%, signal=59%
REACTOME_TGF_BETA_RECEPTOR_SIGNALING_IN_EMT_EPITHELIAL_TO_MESENCHYMAL_TRANSITION	REACTOME_TGF_BETA_RECEPTOR_SIGNALING_IN_EMT_EPITHELIAL_TO_MESENCHYMAL_TRANSITION		16	0.641905	1.35317	0.082495	0.26806	0.998	4641	tags=44%, list=8%, signal=48%
KAUFFMANN_MELANOMA_RELAPSE_UP	KAUFFMANN_MELANOMA_RELAPSE_UP		61	0.793652	1.35316	0.0828402	0.267678	0.998	7551	tags=74%, list=14%, signal=85%
BOYAULT_LIVER_CANCER_SUBCLASS_G1_UP	BOYAULT_LIVER_CANCER_SUBCLASS_G1_UP		113	0.670346	1.35303	0.103594	0.2676	0.998	8578	tags=56%, list=16%, signal=66%
NIKOLSKY_BREAST_CANCER_5P15_AMPLICON	NIKOLSKY_BREAST_CANCER_5P15_AMPLICON		26	0.667748	1.35296	0.108607	0.267389	0.998	8327	tags=50%, list=15%, signal=59%
REACTOME_UPTAKE_AND_ACTIONS_OF_BACTERIAL_TOXINS	REACTOME_UPTAKE_AND_ACTIONS_OF_BACTERIAL_TOXINS		29	0.582299	1.3529	0.040619	0.267139	0.998	4941	tags=45%, list=9%, signal=49%
REACTOME_SIGNALING_BY_ERBB4	REACTOME_SIGNALING_BY_ERBB4		58	0.550422	1.35245	0.031068	0.267979	0.998	9381	tags=53%, list=17%, signal=64%
REACTOME_LAMININ_INTERACTIONS	REACTOME_LAMININ_INTERACTIONS		30	0.728004	1.35243	0.10325	0.267613	0.998	5251	tags=70%, list=10%, signal=77%
REACTOME_RHO_GTPASES_ACTIVATE_ROCKS	REACTOME_RHO_GTPASES_ACTIVATE_ROCKS		19	0.643087	1.35216	0.0722892	0.267916	0.998	5462	tags=53%, list=10%, signal=58%
HENDRICKS_SMARCA4_TARGETS_DN	HENDRICKS_SMARCA4_TARGETS_DN		49	0.649682	1.35177	0.0655106	0.268462	0.998	7179	tags=47%, list=13%, signal=54%
PID_PRL_SIGNALING_EVENTS_PATHWAY	PID_PRL_SIGNALING_EVENTS_PATHWAY		23	0.608337	1.35171	0.0470348	0.268223	0.998	10608	tags=61%, list=19%, signal=75%
PID_S1P_S1P3_PATHWAY	PID_S1P_S1P3_PATHWAY		29	0.667298	1.35095	0.0892193	0.26982	0.998	8244	tags=59%, list=15%, signal=69%
LIU_SOX4_TARGETS_UP	LIU_SOX4_TARGETS_UP		138	0.572169	1.35031	0.0538922	0.271134	0.998	8850	tags=50%, list=16%, signal=59%
GUENTHER_GROWTH_SPHERICAL_VS_ADHERENT_DN	GUENTHER_GROWTH_SPHERICAL_VS_ADHERENT_DN		26	0.676701	1.3499	0.107632	0.271776	0.998	7772	tags=50%, list=14%, signal=58%
CORRE_MULTIPLE_MYELOMA_UP	CORRE_MULTIPLE_MYELOMA_UP		73	0.622139	1.34966	0.038835	0.27197	0.998	6292	tags=51%, list=11%, signal=57%
MULLIGHAN_NPM1_MUTATED_SIGNATURE_1_UP	MULLIGHAN_NPM1_MUTATED_SIGNATURE_1_UP		259	0.517545	1.34936	0.0172414	0.272364	0.998	8814	tags=44%, list=16%, signal=52%
SCHAEFFER_SOX9_TARGETS_IN_PROSTATE_DEVELOPMENT_DN	SCHAEFFER_SOX9_TARGETS_IN_PROSTATE_DEVELOPMENT_DN		45	0.641831	1.34921	0.0797665	0.272342	0.998	8237	tags=62%, list=15%, signal=73%
HOSHIDA_LIVER_CANCER_SUBCLASS_S1	HOSHIDA_LIVER_CANCER_SUBCLASS_S1		233	0.717886	1.34853	0.111753	0.273746	0.998	7933	tags=63%, list=14%, signal=73%
KEGG_TIGHT_JUNCTION	KEGG_TIGHT_JUNCTION		132	0.520781	1.34844	0.0227273	0.273554	0.998	9781	tags=53%, list=18%, signal=64%
NEWMAN_ERCC6_TARGETS_DN	NEWMAN_ERCC6_TARGETS_DN		37	0.712078	1.34827	0.0815939	0.273555	0.998	10203	tags=70%, list=19%, signal=86%
REACTOME_RAB_REGULATION_OF_TRAFFICKING	REACTOME_RAB_REGULATION_OF_TRAFFICKING		120	0.517066	1.34794	0.0391389	0.273956	0.998	8560	tags=42%, list=16%, signal=49%
LAIHO_COLORECTAL_CANCER_SERRATED_UP	LAIHO_COLORECTAL_CANCER_SERRATED_UP		112	0.582061	1.34784	0.0575816	0.273792	0.998	10371	tags=55%, list=19%, signal=68%
FIGUEROA_AML_METHYLATION_CLUSTER_3_DN	FIGUEROA_AML_METHYLATION_CLUSTER_3_DN		38	0.601548	1.34784	0.0552268	0.27339	0.998	7454	tags=53%, list=14%, signal=61%
HONRADO_BREAST_CANCER_BRCA1_VS_BRCA2	HONRADO_BREAST_CANCER_BRCA1_VS_BRCA2		15	0.713245	1.34777	0.082495	0.273155	0.998	4111	tags=53%, list=7%, signal=58%
AMIT_SERUM_RESPONSE_20_MCF10A	AMIT_SERUM_RESPONSE_20_MCF10A		17	0.628524	1.3477	0.0428571	0.272978	0.998	5950	tags=47%, list=11%, signal=53%
ALCALAY_AML_BY_NPM1_LOCALIZATION_UP	ALCALAY_AML_BY_NPM1_LOCALIZATION_UP		134	0.566079	1.34764	0.0376984	0.272731	0.998	9677	tags=56%, list=18%, signal=68%
LIN_MELANOMA_COPY_NUMBER_UP	LIN_MELANOMA_COPY_NUMBER_UP		71	0.571053	1.34758	0.0444444	0.27246	0.998	8390	tags=51%, list=15%, signal=60%
REACTOME_ORGANELLE_BIOGENESIS_AND_MAINTENANCE	REACTOME_ORGANELLE_BIOGENESIS_AND_MAINTENANCE		291	0.53101	1.34716	0.0342052	0.273056	0.998	8371	tags=44%, list=15%, signal=51%
BERTUCCI_INVASIVE_CARCINOMA_DUCTAL_VS_LOBULAR_UP	BERTUCCI_INVASIVE_CARCINOMA_DUCTAL_VS_LOBULAR_UP		23	0.59553	1.34709	0.0440882	0.272831	0.998	8815	tags=52%, list=16%, signal=62%
WU_APOPTOSIS_BY_CDKN1A_VIA_TP53	WU_APOPTOSIS_BY_CDKN1A_VIA_TP53		52	0.819464	1.347	0.0728347	0.272669	0.998	4408	tags=67%, list=8%, signal=73%
DING_LUNG_CANCER_EXPRESSION_BY_COPY_NUMBER	DING_LUNG_CANCER_EXPRESSION_BY_COPY_NUMBER		99	0.606272	1.34696	0.0916667	0.27236	0.998	8740	tags=51%, list=16%, signal=60%
BROWNE_HCMV_INFECTION_14HR_DN	BROWNE_HCMV_INFECTION_14HR_DN		285	0.533658	1.34687	0.0257426	0.272221	0.998	8023	tags=47%, list=15%, signal=55%
KIM_PTEN_TARGETS_UP	KIM_PTEN_TARGETS_UP		18	0.704199	1.34678	0.0931559	0.272066	0.998	4660	tags=39%, list=8%, signal=42%
GABRIELY_MIR21_TARGETS	GABRIELY_MIR21_TARGETS		288	0.665471	1.34658	0.10495	0.272124	0.998	9065	tags=63%, list=16%, signal=74%
REACTOME_SPHINGOLIPID_METABOLISM	REACTOME_SPHINGOLIPID_METABOLISM		87	0.536675	1.34598	0.0238095	0.273331	0.998	8206	tags=51%, list=15%, signal=59%
XU_GH1_EXOGENOUS_TARGETS_DN	XU_GH1_EXOGENOUS_TARGETS_DN		104	0.546403	1.34598	0.0235294	0.272957	0.998	8139	tags=43%, list=15%, signal=51%
GRAHAM_NORMAL_QUIESCENT_VS_NORMAL_DIVIDING_UP	GRAHAM_NORMAL_QUIESCENT_VS_NORMAL_DIVIDING_UP		58	0.668745	1.34578	0.0847458	0.272994	0.998	6248	tags=45%, list=11%, signal=51%
REACTOME_DEFENSINS	REACTOME_DEFENSINS		52	0.661628	1.34572	0.0943396	0.27274	0.998	6477	tags=13%, list=12%, signal=15%
AMIT_EGF_RESPONSE_480_MCF10A	AMIT_EGF_RESPONSE_480_MCF10A		43	0.603857	1.3456	0.0408163	0.272644	0.998	6979	tags=58%, list=13%, signal=67%
REACTOME_RHO_GTPASES_ACTIVATE_FORMINS	REACTOME_RHO_GTPASES_ACTIVATE_FORMINS		139	0.658787	1.34545	0.0658683	0.272672	0.998	8417	tags=55%, list=15%, signal=64%
MCMURRAY_TP53_HRAS_COOPERATION_RESPONSE_DN	MCMURRAY_TP53_HRAS_COOPERATION_RESPONSE_DN		67	0.60397	1.34543	0.0426357	0.272343	0.998	9304	tags=69%, list=17%, signal=83%
WANG_LMO4_TARGETS_DN	WANG_LMO4_TARGETS_DN		353	0.524735	1.34519	0.0362903	0.27258	0.998	10201	tags=52%, list=19%, signal=63%
REACTOME_COLLAGEN_BIOSYNTHESIS_AND_MODIFYING_ENZYMES	REACTOME_COLLAGEN_BIOSYNTHESIS_AND_MODIFYING_ENZYMES		67	0.682579	1.34517	0.0722892	0.272227	0.998	4401	tags=49%, list=8%, signal=53%
PID_RAS_PATHWAY	PID_RAS_PATHWAY		30	0.619685	1.34493	0.0607843	0.272455	0.998	3793	tags=43%, list=7%, signal=47%
LY_AGING_OLD_DN	LY_AGING_OLD_DN		54	0.729476	1.34435	0.0705882	0.273482	0.998	7860	tags=67%, list=14%, signal=78%
YAO_TEMPORAL_RESPONSE_TO_PROGESTERONE_CLUSTER_16	YAO_TEMPORAL_RESPONSE_TO_PROGESTERONE_CLUSTER_16		78	0.625598	1.34431	0.0833333	0.273216	0.998	7960	tags=60%, list=14%, signal=70%
TIEN_INTESTINE_PROBIOTICS_2HR_DN	TIEN_INTESTINE_PROBIOTICS_2HR_DN		88	0.586273	1.3442	0.0705645	0.273083	0.998	11085	tags=67%, list=20%, signal=84%
KEGG_ENDOCYTOSIS	KEGG_ENDOCYTOSIS		181	0.51574	1.3441	0.026	0.272997	0.998	10652	tags=54%, list=19%, signal=66%
BLALOCK_ALZHEIMERS_DISEASE_INCIPIENT_UP	BLALOCK_ALZHEIMERS_DISEASE_INCIPIENT_UP		380	0.506006	1.34407	0.0179283	0.272676	0.998	9195	tags=46%, list=17%, signal=55%
PLASARI_TGFB1_TARGETS_10HR_UP	PLASARI_TGFB1_TARGETS_10HR_UP		192	0.612296	1.34405	0.0579439	0.272329	0.998	7710	tags=53%, list=14%, signal=61%
BIOCARTA_FMLP_PATHWAY	BIOCARTA_FMLP_PATHWAY		34	0.590519	1.34374	0.0569745	0.272683	0.998	8991	tags=44%, list=16%, signal=53%
LEE_EARLY_T_LYMPHOCYTE_UP	LEE_EARLY_T_LYMPHOCYTE_UP		107	0.779584	1.34358	0.0678643	0.272784	0.998	5670	tags=74%, list=10%, signal=82%
SAKAI_CHRONIC_HEPATITIS_VS_LIVER_CANCER_UP	SAKAI_CHRONIC_HEPATITIS_VS_LIVER_CANCER_UP		82	0.583124	1.34354	0.110687	0.272504	0.998	11918	tags=62%, list=22%, signal=79%
LANDEMAINE_LUNG_METASTASIS	LANDEMAINE_LUNG_METASTASIS		21	0.671452	1.34353	0.0772277	0.272145	0.998	8659	tags=57%, list=16%, signal=68%
BROWNE_HCMV_INFECTION_20HR_UP	BROWNE_HCMV_INFECTION_20HR_UP		231	0.519303	1.34348	0.0221328	0.271859	0.998	8465	tags=47%, list=15%, signal=55%
MATZUK_MALE_REPRODUCTION_SERTOLI	MATZUK_MALE_REPRODUCTION_SERTOLI		28	0.587618	1.34314	0.0440882	0.272372	0.998	6986	tags=46%, list=13%, signal=53%
PID_KIT_PATHWAY	PID_KIT_PATHWAY		52	0.619085	1.34288	0.0965909	0.272617	0.998	9689	tags=54%, list=18%, signal=65%
ZHENG_IL22_SIGNALING_DN	ZHENG_IL22_SIGNALING_DN		37	0.625103	1.34283	0.0522088	0.2724	0.998	8633	tags=49%, list=16%, signal=58%
VERRECCHIA_RESPONSE_TO_TGFB1_C1	VERRECCHIA_RESPONSE_TO_TGFB1_C1		19	0.708334	1.34254	0.102161	0.272712	0.998	6292	tags=63%, list=11%, signal=71%
RAY_TUMORIGENESIS_BY_ERBB2_CDC25A_UP	RAY_TUMORIGENESIS_BY_ERBB2_CDC25A_UP		197	0.513792	1.34252	0.0237154	0.272362	0.998	9483	tags=45%, list=17%, signal=54%
FOURNIER_ACINAR_DEVELOPMENT_LATE_2	FOURNIER_ACINAR_DEVELOPMENT_LATE_2		279	0.606044	1.3423	0.0815109	0.272477	0.998	8395	tags=53%, list=15%, signal=62%
BOHN_PRIMARY_IMMUNODEFICIENCY_SYNDROM_DN	BOHN_PRIMARY_IMMUNODEFICIENCY_SYNDROM_DN		38	0.669592	1.34215	0.0581395	0.272503	0.998	8480	tags=66%, list=15%, signal=78%
SIMBULAN_PARP1_TARGETS_DN	SIMBULAN_PARP1_TARGETS_DN		16	0.836717	1.34203	0.0552268	0.272424	0.998	7924	tags=81%, list=14%, signal=95%
ANASTASSIOU_MULTICANCER_INVASIVENESS_SIGNATURE	ANASTASSIOU_MULTICANCER_INVASIVENESS_SIGNATURE		64	0.805445	1.34178	0.0745698	0.272608	0.998	6198	tags=78%, list=11%, signal=88%
JOHNSTONE_PARVB_TARGETS_3_UP	JOHNSTONE_PARVB_TARGETS_3_UP		426	0.532183	1.34169	0.0311284	0.272491	0.998	8069	tags=45%, list=15%, signal=52%
OUELLET_OVARIAN_CANCER_INVASIVE_VS_LMP_UP	OUELLET_OVARIAN_CANCER_INVASIVE_VS_LMP_UP		114	0.541331	1.34161	0.0955285	0.272321	0.998	8651	tags=45%, list=16%, signal=53%
SOTIRIOU_BREAST_CANCER_GRADE_1_VS_3_UP	SOTIRIOU_BREAST_CANCER_GRADE_1_VS_3_UP		150	0.825528	1.34121	0.0760234	0.272978	0.999	5236	tags=71%, list=10%, signal=79%
FONTAINE_PAPILLARY_THYROID_CARCINOMA_UP	FONTAINE_PAPILLARY_THYROID_CARCINOMA_UP		66	0.551398	1.34109	0.0430712	0.272933	0.999	9772	tags=52%, list=18%, signal=63%
PID_HIF1_TFPATHWAY	PID_HIF1_TFPATHWAY		66	0.600052	1.34064	0.0441767	0.273621	0.999	8246	tags=55%, list=15%, signal=64%
REACTOME_CLATHRIN_MEDIATED_ENDOCYTOSIS	REACTOME_CLATHRIN_MEDIATED_ENDOCYTOSIS		144	0.510658	1.34049	0.034	0.27364	0.999	8958	tags=45%, list=16%, signal=54%
REACTOME_CELL_CYCLE_MITOTIC	REACTOME_CELL_CYCLE_MITOTIC		497	0.623507	1.34042	0.0880626	0.273435	0.999	8354	tags=52%, list=15%, signal=61%
BROWNE_HCMV_INFECTION_2HR_DN	BROWNE_HCMV_INFECTION_2HR_DN		47	0.626228	1.34037	0.0626263	0.273164	0.999	8865	tags=60%, list=16%, signal=71%
CAFFAREL_RESPONSE_TO_THC_DN	CAFFAREL_RESPONSE_TO_THC_DN		32	0.665067	1.34021	0.0814664	0.273252	0.999	4313	tags=41%, list=8%, signal=44%
REACTOME_WNT_LIGAND_BIOGENESIS_AND_TRAFFICKING	REACTOME_WNT_LIGAND_BIOGENESIS_AND_TRAFFICKING		26	0.629457	1.34002	0.0493827	0.273346	0.999	9000	tags=58%, list=16%, signal=69%
PID_PDGFRB_PATHWAY	PID_PDGFRB_PATHWAY		129	0.569809	1.33997	0.0693069	0.273061	0.999	8721	tags=53%, list=16%, signal=62%
FIGUEROA_AML_METHYLATION_CLUSTER_7_UP	FIGUEROA_AML_METHYLATION_CLUSTER_7_UP		115	0.507315	1.33987	0.0136986	0.272931	0.999	9096	tags=46%, list=17%, signal=55%
KARAKAS_TGFB1_SIGNALING	KARAKAS_TGFB1_SIGNALING		18	0.699414	1.33986	0.0806142	0.272606	0.999	6600	tags=61%, list=12%, signal=69%
RODRIGUES_THYROID_CARCINOMA_DN	RODRIGUES_THYROID_CARCINOMA_DN		76	0.604785	1.33983	0.0804598	0.272314	0.999	10110	tags=62%, list=18%, signal=76%
GROSS_HYPOXIA_VIA_ELK3_UP	GROSS_HYPOXIA_VIA_ELK3_UP		204	0.530057	1.33979	0.0474308	0.272072	0.999	7332	tags=45%, list=13%, signal=51%
DANG_REGULATED_BY_MYC_DN	DANG_REGULATED_BY_MYC_DN		246	0.560773	1.33976	0.0335306	0.271738	0.999	8890	tags=51%, list=16%, signal=61%
ROSTY_CERVICAL_CANCER_PROLIFERATION_CLUSTER	ROSTY_CERVICAL_CANCER_PROLIFERATION_CLUSTER		138	0.854075	1.33976	0.0710059	0.271379	0.999	3838	tags=77%, list=7%, signal=82%
WIEDERSCHAIN_TARGETS_OF_BMI1_AND_PCGF2	WIEDERSCHAIN_TARGETS_OF_BMI1_AND_PCGF2		56	0.688313	1.33971	0.0808679	0.271125	0.999	6572	tags=57%, list=12%, signal=65%
REACTOME_OTHER_INTERLEUKIN_SIGNALING	REACTOME_OTHER_INTERLEUKIN_SIGNALING		24	0.662711	1.33971	0.0841487	0.270784	0.999	9286	tags=63%, list=17%, signal=75%
PID_LKB1_PATHWAY	PID_LKB1_PATHWAY		47	0.533286	1.3394	0.0661157	0.271194	0.999	9419	tags=51%, list=17%, signal=62%
KEGG_GALACTOSE_METABOLISM	KEGG_GALACTOSE_METABOLISM		26	0.608035	1.33921	0.0863724	0.27126	0.999	8720	tags=54%, list=16%, signal=64%
REACTOME_METALLOPROTEASE_DUBS	REACTOME_METALLOPROTEASE_DUBS		20	0.62581	1.33906	0.0882353	0.271279	0.999	8542	tags=60%, list=15%, signal=71%
SENESE_HDAC1_AND_HDAC2_TARGETS_DN	SENESE_HDAC1_AND_HDAC2_TARGETS_DN		227	0.574681	1.33905	0.0366089	0.270946	0.999	7726	tags=49%, list=14%, signal=57%
RAO_BOUND_BY_SALL4_ISOFORM_A	RAO_BOUND_BY_SALL4_ISOFORM_A		186	0.515455	1.33894	0.0257937	0.270872	0.999	9952	tags=42%, list=18%, signal=51%
REACTOME_G0_AND_EARLY_G1	REACTOME_G0_AND_EARLY_G1		27	0.763957	1.33891	0.0734127	0.270583	0.999	7357	tags=67%, list=13%, signal=77%
PARK_APL_PATHOGENESIS_DN	PARK_APL_PATHOGENESIS_DN		48	0.636748	1.33877	0.0896947	0.270541	0.999	9487	tags=63%, list=17%, signal=75%
DASU_IL6_SIGNALING_UP	DASU_IL6_SIGNALING_UP		58	0.647337	1.33863	0.0804598	0.270484	0.999	6842	tags=47%, list=12%, signal=53%
PID_PLK1_PATHWAY	PID_PLK1_PATHWAY		46	0.765885	1.33862	0.0946746	0.270138	0.999	5110	tags=65%, list=9%, signal=72%
REACTOME_PROGRAMMED_CELL_DEATH	REACTOME_PROGRAMMED_CELL_DEATH		173	0.508071	1.33826	0.036	0.270607	0.999	10382	tags=46%, list=19%, signal=57%
REACTOME_CHONDROITIN_SULFATE_DERMATAN_SULFATE_METABOLISM	REACTOME_CHONDROITIN_SULFATE_DERMATAN_SULFATE_METABOLISM		50	0.59921	1.33808	0.0700758	0.270695	0.999	7099	tags=52%, list=13%, signal=60%
BROWNE_HCMV_INFECTION_8HR_UP	BROWNE_HCMV_INFECTION_8HR_UP		102	0.54354	1.33767	0.0394477	0.271337	0.999	7799	tags=45%, list=14%, signal=52%
BIOCARTA_SPPA_PATHWAY	BIOCARTA_SPPA_PATHWAY		16	0.690087	1.33749	0.0823755	0.271415	0.999	6802	tags=56%, list=12%, signal=64%
MULLIGHAN_NPM1_MUTATED_SIGNATURE_2_UP	MULLIGHAN_NPM1_MUTATED_SIGNATURE_2_UP		127	0.52784	1.33674	0.0233463	0.272898	0.999	9371	tags=49%, list=17%, signal=59%
LEE_LIVER_CANCER_SURVIVAL_DN	LEE_LIVER_CANCER_SURVIVAL_DN		174	0.659785	1.33651	0.118812	0.273171	0.999	8096	tags=59%, list=15%, signal=68%
WANG_IMMORTALIZED_BY_HOXA9_AND_MEIS1_UP	WANG_IMMORTALIZED_BY_HOXA9_AND_MEIS1_UP		31	0.66903	1.3365	0.0820611	0.272818	0.999	6714	tags=58%, list=12%, signal=66%
MONNIER_POSTRADIATION_TUMOR_ESCAPE_UP	MONNIER_POSTRADIATION_TUMOR_ESCAPE_UP		399	0.50683	1.33616	0.0284553	0.273399	0.999	8672	tags=44%, list=16%, signal=51%
YAGI_AML_FAB_MARKERS	YAGI_AML_FAB_MARKERS		194	0.554297	1.33604	0.0297619	0.273305	0.999	7991	tags=50%, list=14%, signal=58%
VANTVEER_BREAST_CANCER_POOR_PROGNOSIS	VANTVEER_BREAST_CANCER_POOR_PROGNOSIS		56	0.637444	1.3359	0.0507099	0.27331	0.999	7375	tags=57%, list=13%, signal=66%
PID_ILK_PATHWAY	PID_ILK_PATHWAY		45	0.576113	1.33586	0.0871287	0.273035	0.999	8533	tags=56%, list=15%, signal=66%
OLSSON_E2F3_TARGETS_DN	OLSSON_E2F3_TARGETS_DN		33	0.628752	1.33586	0.0672098	0.272686	0.999	3309	tags=48%, list=6%, signal=52%
BURTON_ADIPOGENESIS_9	BURTON_ADIPOGENESIS_9		81	0.605853	1.33578	0.0683112	0.272517	0.999	7676	tags=59%, list=14%, signal=69%
KEGG_GAP_JUNCTION	KEGG_GAP_JUNCTION		90	0.587399	1.3357	0.0688336	0.272384	0.999	9605	tags=57%, list=17%, signal=69%
LI_WILMS_TUMOR_ANAPLASTIC_UP	LI_WILMS_TUMOR_ANAPLASTIC_UP		17	0.87493	1.33562	0.0552268	0.272247	0.999	5572	tags=82%, list=10%, signal=92%
GAL_LEUKEMIC_STEM_CELL_DN	GAL_LEUKEMIC_STEM_CELL_DN		233	0.629882	1.33515	0.0852273	0.272922	0.999	6386	tags=50%, list=12%, signal=57%
MORI_EMU_MYC_LYMPHOMA_BY_ONSET_TIME_UP	MORI_EMU_MYC_LYMPHOMA_BY_ONSET_TIME_UP		110	0.598409	1.33504	0.0696721	0.272869	0.999	9203	tags=55%, list=17%, signal=66%
PID_TCPTP_PATHWAY	PID_TCPTP_PATHWAY		42	0.609418	1.33467	0.0787402	0.273424	0.999	9381	tags=60%, list=17%, signal=72%
REACTOME_INTRINSIC_PATHWAY_FOR_APOPTOSIS	REACTOME_INTRINSIC_PATHWAY_FOR_APOPTOSIS		52	0.551355	1.33455	0.0590631	0.273331	0.999	10198	tags=62%, list=19%, signal=75%
FINETTI_BREAST_CANCERS_KINOME_BLUE	FINETTI_BREAST_CANCERS_KINOME_BLUE		21	0.67351	1.33432	0.0836653	0.273493	0.999	4980	tags=52%, list=9%, signal=58%
PHONG_TNF_RESPONSE_VIA_P38_COMPLETE	PHONG_TNF_RESPONSE_VIA_P38_COMPLETE		223	0.54477	1.33422	0.0561122	0.273357	0.999	9480	tags=54%, list=17%, signal=65%
BIOCARTA_ERAD_PATHWAY	BIOCARTA_ERAD_PATHWAY		19	0.60848	1.33409	0.114688	0.273303	0.999	9306	tags=58%, list=17%, signal=70%
REACTOME_RAF_ACTIVATION	REACTOME_RAF_ACTIVATION		30	0.536651	1.33358	0.068	0.27411	0.999	8220	tags=40%, list=15%, signal=47%
WANG_BARRETTS_ESOPHAGUS_DN	WANG_BARRETTS_ESOPHAGUS_DN		25	0.598353	1.33345	0.0717132	0.274112	0.999	8751	tags=48%, list=16%, signal=57%
PYEON_HPV_POSITIVE_TUMORS_UP	PYEON_HPV_POSITIVE_TUMORS_UP		97	0.682389	1.33345	0.083004	0.273774	0.999	8237	tags=58%, list=15%, signal=68%
WANG_SMARCE1_TARGETS_UP	WANG_SMARCE1_TARGETS_UP		287	0.629686	1.33344	0.0652591	0.273427	0.999	9022	tags=59%, list=16%, signal=70%
PID_HEDGEHOG_GLI_PATHWAY	PID_HEDGEHOG_GLI_PATHWAY		48	0.568659	1.3332	0.0826613	0.273749	0.999	7650	tags=50%, list=14%, signal=58%
ELVIDGE_HYPOXIA_DN	ELVIDGE_HYPOXIA_DN		146	0.527933	1.33319	0.05	0.273436	0.999	9717	tags=52%, list=18%, signal=63%
TONKS_TARGETS_OF_RUNX1_RUNX1T1_FUSION_ERYTHROCYTE_UP	TONKS_TARGETS_OF_RUNX1_RUNX1T1_FUSION_ERYTHROCYTE_UP		157	0.61887	1.33281	0.0872093	0.274111	0.999	8717	tags=59%, list=16%, signal=69%
FARMER_BREAST_CANCER_CLUSTER_4	FARMER_BREAST_CANCER_CLUSTER_4		19	0.856351	1.33261	0.0817491	0.274265	0.999	6487	tags=95%, list=12%, signal=107%
ACEVEDO_LIVER_CANCER_WITH_H3K27ME3_UP	ACEVEDO_LIVER_CANCER_WITH_H3K27ME3_UP		285	0.606173	1.33237	0.0696325	0.274541	0.999	6433	tags=40%, list=12%, signal=45%
REACTOME_RESOLUTION_OF_SISTER_CHROMATID_COHESION	REACTOME_RESOLUTION_OF_SISTER_CHROMATID_COHESION		125	0.698005	1.33209	0.0758483	0.274941	0.999	8318	tags=60%, list=15%, signal=71%
FARMER_BREAST_CANCER_APOCRINE_VS_LUMINAL	FARMER_BREAST_CANCER_APOCRINE_VS_LUMINAL		321	0.509587	1.33201	0.0139721	0.274779	0.999	8843	tags=50%, list=16%, signal=60%
REACTOME_EPH_EPHRIN_MEDIATED_REPULSION_OF_CELLS	REACTOME_EPH_EPHRIN_MEDIATED_REPULSION_OF_CELLS		51	0.589082	1.33198	0.0635246	0.274539	0.999	8355	tags=55%, list=15%, signal=65%
ZHAN_MULTIPLE_MYELOMA_PR_UP	ZHAN_MULTIPLE_MYELOMA_PR_UP		46	0.890254	1.33179	0.0627451	0.274633	0.999	4425	tags=85%, list=8%, signal=92%
HAN_SATB1_TARGETS_UP	HAN_SATB1_TARGETS_UP		422	0.529495	1.33144	0.0271318	0.275166	0.999	8692	tags=49%, list=16%, signal=57%
LEE_LIVER_CANCER_MYC_E2F1_UP	LEE_LIVER_CANCER_MYC_E2F1_UP		56	0.605691	1.33123	0.0605469	0.27532	0.999	6533	tags=55%, list=12%, signal=63%
KEGG_GNRH_SIGNALING_PATHWAY	KEGG_GNRH_SIGNALING_PATHWAY		101	0.548955	1.33119	0.0472279	0.27505	0.999	8706	tags=47%, list=16%, signal=55%
BRUINS_UVC_RESPONSE_VIA_TP53_GROUP_D	BRUINS_UVC_RESPONSE_VIA_TP53_GROUP_D		262	0.502923	1.33118	0.00785855	0.274718	0.999	8385	tags=44%, list=15%, signal=52%
REACTOME_SYNTHESIS_OF_PIPS_AT_THE_EARLY_ENDOSOME_MEMBRANE	REACTOME_SYNTHESIS_OF_PIPS_AT_THE_EARLY_ENDOSOME_MEMBRANE		16	0.70807	1.33077	0.118236	0.275477	0.999	10877	tags=75%, list=20%, signal=93%
LU_TUMOR_ENDOTHELIAL_MARKERS_UP	LU_TUMOR_ENDOTHELIAL_MARKERS_UP		22	0.766728	1.33061	0.107345	0.27552	0.999	5607	tags=64%, list=10%, signal=71%
PID_HES_HEY_PATHWAY	PID_HES_HEY_PATHWAY		48	0.588982	1.33031	0.0665323	0.275911	0.999	8946	tags=56%, list=16%, signal=67%
KEGG_GLIOMA	KEGG_GLIOMA		65	0.548801	1.33016	0.0495868	0.275935	0.999	8613	tags=49%, list=16%, signal=58%
DELPUECH_FOXO3_TARGETS_UP	DELPUECH_FOXO3_TARGETS_UP		64	0.599436	1.33011	0.0597302	0.275723	0.999	6772	tags=55%, list=12%, signal=62%
GRAHAM_CML_DIVIDING_VS_NORMAL_QUIESCENT_UP	GRAHAM_CML_DIVIDING_VS_NORMAL_QUIESCENT_UP		181	0.687895	1.33009	0.101594	0.275405	0.999	5572	tags=57%, list=10%, signal=63%
LIAO_HAVE_SOX4_BINDING_SITES	LIAO_HAVE_SOX4_BINDING_SITES		40	0.699196	1.33009	0.11245	0.275063	0.999	2598	tags=40%, list=5%, signal=42%
ZHAN_MULTIPLE_MYELOMA_MF_UP	ZHAN_MULTIPLE_MYELOMA_MF_UP		48	0.618148	1.32983	0.0639535	0.275312	0.999	8890	tags=56%, list=16%, signal=67%
REACTOME_MAP2K_AND_MAPK_ACTIVATION	REACTOME_MAP2K_AND_MAPK_ACTIVATION		40	0.534579	1.32983	0.0571429	0.27497	0.999	8353	tags=52%, list=15%, signal=62%
REACTOME_TRANSCRIPTIONAL_REGULATION_BY_E2F6	REACTOME_TRANSCRIPTIONAL_REGULATION_BY_E2F6		34	0.695381	1.32978	0.11284	0.274754	0.999	4626	tags=41%, list=8%, signal=45%
REACTOME_SUMOYLATION_OF_DNA_DAMAGE_RESPONSE_AND_REPAIR_PROTEINS	REACTOME_SUMOYLATION_OF_DNA_DAMAGE_RESPONSE_AND_REPAIR_PROTEINS		76	0.610134	1.32929	0.0940695	0.275499	0.999	10470	tags=58%, list=19%, signal=71%
KEGG_PANCREATIC_CANCER	KEGG_PANCREATIC_CANCER		70	0.584685	1.32929	0.0650407	0.275167	0.999	9250	tags=63%, list=17%, signal=75%
REACTOME_VOLTAGE_GATED_POTASSIUM_CHANNELS	REACTOME_VOLTAGE_GATED_POTASSIUM_CHANNELS		43	0.620837	1.32918	0.083503	0.275072	0.999	10581	tags=56%, list=19%, signal=69%
DAVICIONI_PAX_FOXO1_SIGNATURE_IN_ARMS_UP	DAVICIONI_PAX_FOXO1_SIGNATURE_IN_ARMS_UP		59	0.555279	1.32906	0.0350195	0.275033	0.999	5436	tags=36%, list=10%, signal=39%
WHITFIELD_CELL_CYCLE_M_G1	WHITFIELD_CELL_CYCLE_M_G1		130	0.522695	1.32892	0.0510204	0.274983	0.999	8833	tags=46%, list=16%, signal=55%
REACTOME_PHOSPHOLIPID_METABOLISM	REACTOME_PHOSPHOLIPID_METABOLISM		206	0.511727	1.32886	0.0182186	0.27478	1	8497	tags=43%, list=15%, signal=50%
GAUSSMANN_MLL_AF4_FUSION_TARGETS_E_UP	GAUSSMANN_MLL_AF4_FUSION_TARGETS_E_UP		97	0.607403	1.3287	0.0605505	0.27487	1	6470	tags=46%, list=12%, signal=52%
RIGGINS_TAMOXIFEN_RESISTANCE_DN	RIGGINS_TAMOXIFEN_RESISTANCE_DN		219	0.565838	1.32869	0.0627376	0.274551	1	8648	tags=55%, list=16%, signal=65%
NAKAMURA_ADIPOGENESIS_LATE_DN	NAKAMURA_ADIPOGENESIS_LATE_DN		35	0.66339	1.32868	0.0905588	0.274244	1	6292	tags=51%, list=11%, signal=58%
NELSON_RESPONSE_TO_ANDROGEN_DN	NELSON_RESPONSE_TO_ANDROGEN_DN		17	0.620597	1.3286	0.0655738	0.27406	1	9265	tags=53%, list=17%, signal=64%
REACTOME_SEMAPHORIN_INTERACTIONS	REACTOME_SEMAPHORIN_INTERACTIONS		64	0.596543	1.32847	0.0632411	0.274054	1	10792	tags=69%, list=20%, signal=85%
BURTON_ADIPOGENESIS_3	BURTON_ADIPOGENESIS_3		93	0.805356	1.32842	0.08	0.273855	1	3331	tags=68%, list=6%, signal=72%
REACTOME_POLYMERASE_SWITCHING_ON_THE_C_STRAND_OF_THE_TELOMERE	REACTOME_POLYMERASE_SWITCHING_ON_THE_C_STRAND_OF_THE_TELOMERE		17	0.798276	1.3284	0.114786	0.273558	1	7424	tags=65%, list=13%, signal=75%
LEE_RECENT_THYMIC_EMIGRANT	LEE_RECENT_THYMIC_EMIGRANT		226	0.575674	1.32828	0.0503876	0.273508	1	7338	tags=49%, list=13%, signal=56%
INGRAM_SHH_TARGETS_DN	INGRAM_SHH_TARGETS_DN		59	0.602714	1.32808	0.0727612	0.273595	1	8318	tags=51%, list=15%, signal=60%
DURAND_STROMA_NS_UP	DURAND_STROMA_NS_UP		157	0.556418	1.328	0.0305927	0.273438	1	7727	tags=50%, list=14%, signal=58%
AMIT_SERUM_RESPONSE_240_MCF10A	AMIT_SERUM_RESPONSE_240_MCF10A		57	0.594857	1.32773	0.0562249	0.273711	1	6292	tags=46%, list=11%, signal=51%
KEGG_SNARE_INTERACTIONS_IN_VESICULAR_TRANSPORT	KEGG_SNARE_INTERACTIONS_IN_VESICULAR_TRANSPORT		38	0.530279	1.32764	0.0482625	0.27357	1	7678	tags=47%, list=14%, signal=55%
MOROSETTI_FACIOSCAPULOHUMERAL_MUSCULAR_DISTROPHY_UP	MOROSETTI_FACIOSCAPULOHUMERAL_MUSCULAR_DISTROPHY_UP		19	0.727645	1.32759	0.109434	0.273387	1	5161	tags=53%, list=9%, signal=58%
WANG_CLIM2_TARGETS_DN	WANG_CLIM2_TARGETS_DN		179	0.515001	1.32745	0.0394477	0.273376	1	8625	tags=45%, list=16%, signal=53%
LANDIS_ERBB2_BREAST_TUMORS_65_UP	LANDIS_ERBB2_BREAST_TUMORS_65_UP		22	0.613539	1.32732	0.104126	0.27337	1	7095	tags=55%, list=13%, signal=63%
TOMLINS_PROSTATE_CANCER_DN	TOMLINS_PROSTATE_CANCER_DN		39	0.67774	1.32679	0.0968992	0.274292	1	9918	tags=67%, list=18%, signal=81%
REACTOME_ESTROGEN_DEPENDENT_NUCLEAR_EVENTS_DOWNSTREAM_OF_ESR_MEMBRANE_SIGNALING	REACTOME_ESTROGEN_DEPENDENT_NUCLEAR_EVENTS_DOWNSTREAM_OF_ESR_MEMBRANE_SIGNALING		24	0.645385	1.32663	0.0955166	0.274333	1	9689	tags=58%, list=18%, signal=71%
LIANG_HEMATOPOIESIS_STEM_CELL_NUMBER_SMALL_VS_HUGE_UP	LIANG_HEMATOPOIESIS_STEM_CELL_NUMBER_SMALL_VS_HUGE_UP		37	0.555221	1.32628	0.0390625	0.274796	1	11329	tags=70%, list=21%, signal=88%
JOHNSTONE_PARVB_TARGETS_2_DN	JOHNSTONE_PARVB_TARGETS_2_DN		335	0.56937	1.3257	0.0848126	0.275819	1	9499	tags=57%, list=17%, signal=68%
GYORFFY_MITOXANTRONE_RESISTANCE	GYORFFY_MITOXANTRONE_RESISTANCE		35	0.609481	1.32553	0.0455446	0.275908	1	7192	tags=57%, list=13%, signal=66%
GROSS_HYPOXIA_VIA_ELK3_AND_HIF1A_DN	GROSS_HYPOXIA_VIA_ELK3_AND_HIF1A_DN		99	0.523396	1.32523	0.0431373	0.276288	1	7392	tags=46%, list=13%, signal=54%
PID_AURORA_B_PATHWAY	PID_AURORA_B_PATHWAY		38	0.763167	1.3252	0.0922131	0.276024	1	8545	tags=76%, list=16%, signal=90%
KYNG_ENVIRONMENTAL_STRESS_RESPONSE_DN	KYNG_ENVIRONMENTAL_STRESS_RESPONSE_DN		17	0.668578	1.32436	0.0940695	0.277719	1	7315	tags=59%, list=13%, signal=68%
QI_HYPOXIA	QI_HYPOXIA		132	0.538562	1.32433	0.0415842	0.277444	1	7374	tags=45%, list=13%, signal=52%
NEWMAN_ERCC6_TARGETS_UP	NEWMAN_ERCC6_TARGETS_UP		25	0.664303	1.32418	0.093633	0.277502	1	6067	tags=56%, list=11%, signal=63%
MIDORIKAWA_AMPLIFIED_IN_LIVER_CANCER	MIDORIKAWA_AMPLIFIED_IN_LIVER_CANCER		53	0.554934	1.32417	0.0898438	0.277208	1	10774	tags=47%, list=20%, signal=59%
TAYLOR_METHYLATED_IN_ACUTE_LYMPHOBLASTIC_LEUKEMIA	TAYLOR_METHYLATED_IN_ACUTE_LYMPHOBLASTIC_LEUKEMIA		75	0.56508	1.32384	0.0718563	0.277591	1	7253	tags=48%, list=13%, signal=55%
SHEPARD_BMYB_MORPHOLINO_DN	SHEPARD_BMYB_MORPHOLINO_DN		200	0.563937	1.32323	0.0613861	0.278656	1	5486	tags=45%, list=10%, signal=49%
QI_PLASMACYTOMA_DN	QI_PLASMACYTOMA_DN		98	0.537021	1.32311	0.056	0.278637	1	6723	tags=45%, list=12%, signal=51%
QUINTENS_EMBRYONIC_BRAIN_RESPONSE_TO_IR	QUINTENS_EMBRYONIC_BRAIN_RESPONSE_TO_IR		81	0.560079	1.32287	0.0422535	0.278903	1	8585	tags=52%, list=16%, signal=61%
GRAHAM_CML_QUIESCENT_VS_CML_DIVIDING_UP	GRAHAM_CML_QUIESCENT_VS_CML_DIVIDING_UP		23	0.726798	1.32282	0.129159	0.278723	1	5709	tags=61%, list=10%, signal=68%
KEGG_HOMOLOGOUS_RECOMBINATION	KEGG_HOMOLOGOUS_RECOMBINATION		28	0.705315	1.32281	0.11022	0.278407	1	6858	tags=57%, list=12%, signal=65%
PETROVA_PROX1_TARGETS_DN	PETROVA_PROX1_TARGETS_DN		57	0.686096	1.32254	0.0877863	0.278781	1	7633	tags=56%, list=14%, signal=65%
NEMETH_INFLAMMATORY_RESPONSE_LPS_DN	NEMETH_INFLAMMATORY_RESPONSE_LPS_DN		29	0.631445	1.32196	0.0801603	0.279849	1	6323	tags=55%, list=11%, signal=62%
REACTOME_TRANSCRIPTION_OF_E2F_TARGETS_UNDER_NEGATIVE_CONTROL_BY_P107_RBL1_AND_P130_RBL2_IN_COMPLEX_WITH_HDAC1	REACTOME_TRANSCRIPTION_OF_E2F_TARGETS_UNDER_NEGATIVE_CONTROL_BY_P107_RBL1_AND_P130_RBL2_IN_COMPLEX_WITH_HDAC1		16	0.758193	1.32194	0.107004	0.279576	1	8291	tags=69%, list=15%, signal=81%
REACTOME_DISEASES_ASSOCIATED_WITH_O_GLYCOSYLATION_OF_PROTEINS	REACTOME_DISEASES_ASSOCIATED_WITH_O_GLYCOSYLATION_OF_PROTEINS		68	0.634101	1.32188	0.0745698	0.279396	1	6186	tags=50%, list=11%, signal=56%
BONCI_TARGETS_OF_MIR15A_AND_MIR16_1	BONCI_TARGETS_OF_MIR15A_AND_MIR16_1		92	0.603341	1.32153	0.09	0.279943	1	8704	tags=52%, list=16%, signal=62%
REACTOME_M_PHASE	REACTOME_M_PHASE		353	0.594871	1.32123	0.104126	0.280322	1	8354	tags=49%, list=15%, signal=57%
SWEET_KRAS_TARGETS_UP	SWEET_KRAS_TARGETS_UP		81	0.640596	1.32065	0.0982987	0.281474	1	7055	tags=58%, list=13%, signal=66%
REACTOME_SIGNALING_BY_FGFR1_IN_DISEASE	REACTOME_SIGNALING_BY_FGFR1_IN_DISEASE		38	0.587694	1.32056	0.083499	0.281358	1	10363	tags=55%, list=19%, signal=68%
MEISSNER_NPC_HCP_WITH_H3K4ME2	MEISSNER_NPC_HCP_WITH_H3K4ME2		481	0.542749	1.32031	0.026	0.281622	1	7537	tags=47%, list=14%, signal=54%
REACTOME_NUCLEAR_ENVELOPE_BREAKDOWN	REACTOME_NUCLEAR_ENVELOPE_BREAKDOWN		52	0.643258	1.32024	0.121704	0.28146	1	6302	tags=46%, list=11%, signal=52%
VANHARANTA_UTERINE_FIBROID_WITH_7Q_DELETION_UP	VANHARANTA_UTERINE_FIBROID_WITH_7Q_DELETION_UP		66	0.532275	1.32017	0.0619835	0.281277	1	10089	tags=55%, list=18%, signal=67%
MCBRYAN_PUBERTAL_BREAST_5_6WK_UP	MCBRYAN_PUBERTAL_BREAST_5_6WK_UP		121	0.526756	1.32011	0.0275049	0.281069	1	6147	tags=36%, list=11%, signal=40%
KOYAMA_SEMA3B_TARGETS_UP	KOYAMA_SEMA3B_TARGETS_UP		259	0.528496	1.32	0.0318949	0.280978	1	7537	tags=44%, list=14%, signal=51%
LEIN_NEURON_MARKERS	LEIN_NEURON_MARKERS		67	0.557515	1.31964	0.0439771	0.281512	1	6522	tags=39%, list=12%, signal=44%
KIM_WT1_TARGETS_12HR_DN	KIM_WT1_TARGETS_12HR_DN		212	0.509604	1.31948	0.043222	0.281523	1	8177	tags=41%, list=15%, signal=48%
PID_INTEGRIN5_PATHWAY	PID_INTEGRIN5_PATHWAY		16	0.718612	1.31896	0.110266	0.28251	1	9265	tags=75%, list=17%, signal=90%
PID_INTEGRIN1_PATHWAY	PID_INTEGRIN1_PATHWAY		66	0.678567	1.3189	0.101887	0.282319	1	5765	tags=62%, list=10%, signal=69%
SENESE_HDAC1_TARGETS_DN	SENESE_HDAC1_TARGETS_DN		253	0.546172	1.31889	0.0519231	0.282023	1	8318	tags=48%, list=15%, signal=56%
GENTILE_UV_HIGH_DOSE_DN	GENTILE_UV_HIGH_DOSE_DN		283	0.537712	1.31852	0.0588235	0.282605	1	10304	tags=54%, list=19%, signal=67%
ONDER_CDH1_TARGETS_3_DN	ONDER_CDH1_TARGETS_3_DN		58	0.651182	1.3185	0.110664	0.282324	1	6572	tags=45%, list=12%, signal=51%
DACOSTA_UV_RESPONSE_VIA_ERCC3_XPCS_DN	DACOSTA_UV_RESPONSE_VIA_ERCC3_XPCS_DN		85	0.632163	1.31838	0.123772	0.282258	1	9544	tags=55%, list=17%, signal=67%
CROONQUIST_NRAS_VS_STROMAL_STIMULATION_DN	CROONQUIST_NRAS_VS_STROMAL_STIMULATION_DN		93	0.669243	1.31823	0.107632	0.282303	1	5765	tags=51%, list=10%, signal=56%
REACTOME_G1_S_SPECIFIC_TRANSCRIPTION	REACTOME_G1_S_SPECIFIC_TRANSCRIPTION		29	0.795533	1.3178	0.0853175	0.282939	1	7357	tags=72%, list=13%, signal=84%
FOSTER_TOLERANT_MACROPHAGE_DN	FOSTER_TOLERANT_MACROPHAGE_DN		403	0.586504	1.3178	0.0830189	0.282611	1	8639	tags=54%, list=16%, signal=63%
MARIADASON_REGULATED_BY_HISTONE_ACETYLATION_DN	MARIADASON_REGULATED_BY_HISTONE_ACETYLATION_DN		41	0.549	1.31767	0.0398323	0.282638	1	8316	tags=54%, list=15%, signal=63%
SUNG_METASTASIS_STROMA_DN	SUNG_METASTASIS_STROMA_DN		54	0.607684	1.31761	0.0853175	0.282434	1	7656	tags=59%, list=14%, signal=69%
RHEIN_ALL_GLUCOCORTICOID_THERAPY_DN	RHEIN_ALL_GLUCOCORTICOID_THERAPY_DN		362	0.535257	1.31747	0.0833333	0.282436	1	8318	tags=43%, list=15%, signal=50%
REACTOME_CARGO_TRAFFICKING_TO_THE_PERICILIARY_MEMBRANE	REACTOME_CARGO_TRAFFICKING_TO_THE_PERICILIARY_MEMBRANE		51	0.594059	1.31734	0.0948454	0.282408	1	7748	tags=43%, list=14%, signal=50%
PUJANA_BREAST_CANCER_LIT_INT_NETWORK	PUJANA_BREAST_CANCER_LIT_INT_NETWORK		100	0.619838	1.31719	0.10978	0.282474	1	7204	tags=52%, list=13%, signal=60%
BIOCARTA_RHO_PATHWAY	BIOCARTA_RHO_PATHWAY		21	0.625097	1.31709	0.102564	0.282412	1	8353	tags=57%, list=15%, signal=67%
WHITFIELD_CELL_CYCLE_LITERATURE	WHITFIELD_CELL_CYCLE_LITERATURE		44	0.861244	1.31694	0.074364	0.28245	1	6323	tags=86%, list=11%, signal=97%
BURTON_ADIPOGENESIS_12	BURTON_ADIPOGENESIS_12		30	0.679134	1.31691	0.133201	0.282205	1	7596	tags=63%, list=14%, signal=73%
WEST_ADRENOCORTICAL_TUMOR_MARKERS_UP	WEST_ADRENOCORTICAL_TUMOR_MARKERS_UP		22	0.740931	1.31663	0.106122	0.282557	1	4614	tags=64%, list=8%, signal=69%
SUZUKI_AMPLIFIED_IN_ORAL_CANCER	SUZUKI_AMPLIFIED_IN_ORAL_CANCER		16	0.656405	1.31604	0.0912621	0.283697	1	2292	tags=38%, list=4%, signal=39%
BYSTROEM_CORRELATED_WITH_IL5_DN	BYSTROEM_CORRELATED_WITH_IL5_DN		56	0.613327	1.31595	0.111111	0.283573	1	11611	tags=63%, list=21%, signal=79%
REACTOME_SIGNALLING_TO_RAS	REACTOME_SIGNALLING_TO_RAS		20	0.615203	1.3159	0.0909091	0.28336	1	9604	tags=70%, list=17%, signal=85%
SHEN_SMARCA2_TARGETS_UP	SHEN_SMARCA2_TARGETS_UP		419	0.602386	1.31585	0.150794	0.283143	1	10204	tags=56%, list=19%, signal=68%
KEGG_PHOSPHATIDYLINOSITOL_SIGNALING_SYSTEM	KEGG_PHOSPHATIDYLINOSITOL_SIGNALING_SYSTEM		76	0.587975	1.31542	0.0668016	0.283757	1	6281	tags=42%, list=11%, signal=47%
MCBRYAN_PUBERTAL_BREAST_6_7WK_DN	MCBRYAN_PUBERTAL_BREAST_6_7WK_DN		79	0.559432	1.3154	0.0566038	0.283502	1	8269	tags=58%, list=15%, signal=68%
PUJANA_BREAST_CANCER_WITH_BRCA1_MUTATED_UP	PUJANA_BREAST_CANCER_WITH_BRCA1_MUTATED_UP		57	0.78355	1.31525	0.111984	0.283595	1	6735	tags=67%, list=12%, signal=76%
SMID_BREAST_CANCER_RELAPSE_IN_LUNG_UP	SMID_BREAST_CANCER_RELAPSE_IN_LUNG_UP		22	0.696028	1.31524	0.123457	0.283289	1	10002	tags=68%, list=18%, signal=83%
LY_AGING_PREMATURE_DN	LY_AGING_PREMATURE_DN		29	0.739978	1.31449	0.111546	0.284779	1	6970	tags=66%, list=13%, signal=75%
FRASOR_RESPONSE_TO_ESTRADIOL_UP	FRASOR_RESPONSE_TO_ESTRADIOL_UP		34	0.60631	1.31426	0.0734463	0.285034	1	4882	tags=47%, list=9%, signal=52%
PID_P38_MK2_PATHWAY	PID_P38_MK2_PATHWAY		21	0.608513	1.3135	0.0843373	0.286444	1	11085	tags=62%, list=20%, signal=77%
REACTOME_FORMATION_OF_TUBULIN_FOLDING_INTERMEDIATES_BY_CCT_TRIC	REACTOME_FORMATION_OF_TUBULIN_FOLDING_INTERMEDIATES_BY_CCT_TRIC		26	0.632578	1.31323	0.0873786	0.286765	1	11914	tags=65%, list=22%, signal=83%
WINTER_HYPOXIA_METAGENE	WINTER_HYPOXIA_METAGENE		239	0.552243	1.31314	0.0552268	0.286688	1	7638	tags=46%, list=14%, signal=54%
REACTOME_MITOTIC_G2_G2_M_PHASES	REACTOME_MITOTIC_G2_G2_M_PHASES		199	0.562945	1.31282	0.093254	0.287122	1	8318	tags=46%, list=15%, signal=54%
PID_DELTA_NP63_PATHWAY	PID_DELTA_NP63_PATHWAY		47	0.581098	1.31281	0.0703125	0.286811	1	6936	tags=49%, list=13%, signal=56%
KONG_E2F3_TARGETS	KONG_E2F3_TARGETS		94	0.823626	1.31276	0.0941176	0.286641	1	5757	tags=76%, list=10%, signal=84%
DOUGLAS_BMI1_TARGETS_DN	DOUGLAS_BMI1_TARGETS_DN		306	0.5349	1.31272	0.0555556	0.286416	1	10024	tags=52%, list=18%, signal=63%
LE_EGR2_TARGETS_UP	LE_EGR2_TARGETS_UP		107	0.70796	1.31225	0.118712	0.28728	1	8240	tags=66%, list=15%, signal=78%
BURTON_ADIPOGENESIS_7	BURTON_ADIPOGENESIS_7		46	0.624782	1.31196	0.0903733	0.287629	1	8639	tags=54%, list=16%, signal=64%
LINDSTEDT_DENDRITIC_CELL_MATURATION_C	LINDSTEDT_DENDRITIC_CELL_MATURATION_C		62	0.597064	1.31168	0.0757282	0.288007	1	7055	tags=50%, list=13%, signal=57%
CHARAFE_BREAST_CANCER_LUMINAL_VS_BASAL_DN	CHARAFE_BREAST_CANCER_LUMINAL_VS_BASAL_DN		449	0.591207	1.31152	0.0857143	0.288047	1	8116	tags=53%, list=15%, signal=62%
RUTELLA_RESPONSE_TO_CSF2RB_AND_IL4_UP	RUTELLA_RESPONSE_TO_CSF2RB_AND_IL4_UP		334	0.540862	1.31124	0.0632184	0.288483	1	8243	tags=49%, list=15%, signal=58%
WINNEPENNINCKX_MELANOMA_METASTASIS_UP	WINNEPENNINCKX_MELANOMA_METASTASIS_UP		159	0.720973	1.31111	0.10338	0.288494	1	7357	tags=57%, list=13%, signal=66%
KEGG_P53_SIGNALING_PATHWAY	KEGG_P53_SIGNALING_PATHWAY		68	0.552313	1.31104	0.0615079	0.288359	1	7757	tags=49%, list=14%, signal=56%
REACTOME_NEUREXINS_AND_NEUROLIGINS	REACTOME_NEUREXINS_AND_NEUROLIGINS		56	0.558856	1.31097	0.0368098	0.288197	1	8794	tags=50%, list=16%, signal=59%
WATANABE_ULCERATIVE_COLITIS_WITH_CANCER_UP	WATANABE_ULCERATIVE_COLITIS_WITH_CANCER_UP		19	0.671512	1.31032	0.119002	0.289449	1	4346	tags=47%, list=8%, signal=51%
PID_RHOA_REG_PATHWAY	PID_RHOA_REG_PATHWAY		46	0.631675	1.31026	0.114688	0.289239	1	8024	tags=54%, list=15%, signal=64%
PASINI_SUZ12_TARGETS_UP	PASINI_SUZ12_TARGETS_UP		111	0.511399	1.31025	0.0254902	0.288926	1	8717	tags=46%, list=16%, signal=54%
MAINA_VHL_TARGETS_DN	MAINA_VHL_TARGETS_DN		15	0.648237	1.31012	0.078	0.288941	1	5647	tags=67%, list=10%, signal=74%
RAY_TARGETS_OF_P210_BCR_ABL_FUSION_DN	RAY_TARGETS_OF_P210_BCR_ABL_FUSION_DN		15	0.7133	1.30988	0.0923379	0.289177	1	7304	tags=60%, list=13%, signal=69%
WU_CELL_MIGRATION	WU_CELL_MIGRATION		180	0.616358	1.30987	0.105578	0.288866	1	6760	tags=53%, list=12%, signal=60%
REACTOME_MITOTIC_PROPHASE	REACTOME_MITOTIC_PROPHASE		81	0.623043	1.30975	0.118503	0.288858	1	9487	tags=54%, list=17%, signal=66%
RICKMAN_HEAD_AND_NECK_CANCER_A	RICKMAN_HEAD_AND_NECK_CANCER_A		102	0.591944	1.30934	0.054326	0.28952	1	9012	tags=70%, list=16%, signal=83%
REACTOME_FORMATION_OF_THE_CORNIFIED_ENVELOPE	REACTOME_FORMATION_OF_THE_CORNIFIED_ENVELOPE		129	0.548842	1.30924	0.126609	0.289434	1	7932	tags=22%, list=14%, signal=26%
REACTOME_G2_M_CHECKPOINTS	REACTOME_G2_M_CHECKPOINTS		134	0.635658	1.30919	0.126984	0.289242	1	8071	tags=54%, list=15%, signal=63%
SANSOM_APC_TARGETS	SANSOM_APC_TARGETS		201	0.500706	1.30917	0.00990099	0.28898	1	7766	tags=42%, list=14%, signal=48%
GAUSSMANN_MLL_AF4_FUSION_TARGETS_F_DN	GAUSSMANN_MLL_AF4_FUSION_TARGETS_F_DN		36	0.608871	1.309	0.0754352	0.289113	1	6945	tags=44%, list=13%, signal=51%
REACTOME_TRANSCRIPTION_OF_E2F_TARGETS_UNDER_NEGATIVE_CONTROL_BY_DREAM_COMPLEX	REACTOME_TRANSCRIPTION_OF_E2F_TARGETS_UNDER_NEGATIVE_CONTROL_BY_DREAM_COMPLEX		19	0.721146	1.30897	0.117647	0.288884	1	8291	tags=63%, list=15%, signal=74%
HIRSCH_CELLULAR_TRANSFORMATION_SIGNATURE_DN	HIRSCH_CELLULAR_TRANSFORMATION_SIGNATURE_DN		101	0.532824	1.30894	0.0709939	0.288641	1	8716	tags=53%, list=16%, signal=63%
MATTHEWS_AP1_TARGETS	MATTHEWS_AP1_TARGETS		15	0.729731	1.30877	0.111321	0.2887	1	5256	tags=53%, list=10%, signal=59%
ODONNELL_TFRC_TARGETS_DN	ODONNELL_TFRC_TARGETS_DN		133	0.696745	1.30874	0.119691	0.288457	1	7073	tags=59%, list=13%, signal=68%
REACTOME_POSTMITOTIC_NUCLEAR_PORE_COMPLEX_NPC_REFORMATION	REACTOME_POSTMITOTIC_NUCLEAR_PORE_COMPLEX_NPC_REFORMATION		27	0.675728	1.30865	0.17437	0.288345	1	10470	tags=63%, list=19%, signal=78%
WEIGEL_OXIDATIVE_STRESS_BY_TBH_AND_H2O2	WEIGEL_OXIDATIVE_STRESS_BY_TBH_AND_H2O2		35	0.588323	1.30838	0.10119	0.288662	1	6518	tags=49%, list=12%, signal=55%
MISSIAGLIA_REGULATED_BY_METHYLATION_DN	MISSIAGLIA_REGULATED_BY_METHYLATION_DN		119	0.702281	1.3079	0.118952	0.289451	1	8331	tags=61%, list=15%, signal=72%
YU_MYC_TARGETS_UP	YU_MYC_TARGETS_UP		43	0.788104	1.30787	0.11546	0.289208	1	7357	tags=72%, list=13%, signal=83%
REACTOME_STIMULI_SENSING_CHANNELS	REACTOME_STIMULI_SENSING_CHANNELS		106	0.514587	1.30744	0.0174419	0.28998	1	9028	tags=46%, list=16%, signal=55%
HADDAD_T_LYMPHOCYTE_AND_NK_PROGENITOR_UP	HADDAD_T_LYMPHOCYTE_AND_NK_PROGENITOR_UP		80	0.592533	1.30742	0.0828402	0.289699	1	10159	tags=61%, list=18%, signal=75%
MATZUK_MEIOTIC_AND_DNA_REPAIR	MATZUK_MEIOTIC_AND_DNA_REPAIR		39	0.59542	1.30741	0.0893204	0.289404	1	6255	tags=44%, list=11%, signal=49%
REACTOME_G_ALPHA_12_13_SIGNALLING_EVENTS	REACTOME_G_ALPHA_12_13_SIGNALLING_EVENTS		80	0.582068	1.30741	0.0779727	0.289095	1	5739	tags=41%, list=10%, signal=46%
BAELDE_DIABETIC_NEPHROPATHY_DN	BAELDE_DIABETIC_NEPHROPATHY_DN		428	0.537901	1.30694	0.0545809	0.289915	1	9964	tags=53%, list=18%, signal=64%
CERVERA_SDHB_TARGETS_2	CERVERA_SDHB_TARGETS_2		112	0.566981	1.30692	0.0404624	0.289671	1	3893	tags=43%, list=7%, signal=46%
ENK_UV_RESPONSE_EPIDERMIS_UP	ENK_UV_RESPONSE_EPIDERMIS_UP		291	0.496661	1.30671	0.0352941	0.289881	1	7935	tags=42%, list=14%, signal=49%
ZHOU_INFLAMMATORY_RESPONSE_LIVE_UP	ZHOU_INFLAMMATORY_RESPONSE_LIVE_UP		437	0.523779	1.3067	0.0456274	0.289584	1	8301	tags=42%, list=15%, signal=49%
RIZ_ERYTHROID_DIFFERENTIATION	RIZ_ERYTHROID_DIFFERENTIATION		81	0.620583	1.3065	0.0934394	0.289771	1	8371	tags=49%, list=15%, signal=58%
HOSHIDA_LIVER_CANCER_LATE_RECURRENCE_UP	HOSHIDA_LIVER_CANCER_LATE_RECURRENCE_UP		61	0.630662	1.30643	0.0921305	0.28964	1	7357	tags=56%, list=13%, signal=64%
PETRETTO_CARDIAC_HYPERTROPHY	PETRETTO_CARDIAC_HYPERTROPHY		34	0.692469	1.30635	0.11236	0.289505	1	8586	tags=68%, list=16%, signal=80%
BIOCARTA_MCALPAIN_PATHWAY	BIOCARTA_MCALPAIN_PATHWAY		19	0.603737	1.306	0.104126	0.290062	1	8353	tags=47%, list=15%, signal=56%
KEGG_AMINO_SUGAR_AND_NUCLEOTIDE_SUGAR_METABOLISM	KEGG_AMINO_SUGAR_AND_NUCLEOTIDE_SUGAR_METABOLISM		43	0.581701	1.30595	0.0814664	0.289886	1	9388	tags=56%, list=17%, signal=67%
TARTE_PLASMA_CELL_VS_PLASMABLAST_DN	TARTE_PLASMA_CELL_VS_PLASMABLAST_DN		300	0.565808	1.30566	0.0955166	0.290169	1	9138	tags=49%, list=17%, signal=58%
KEGG_VIBRIO_CHOLERAE_INFECTION	KEGG_VIBRIO_CHOLERAE_INFECTION		53	0.518511	1.30544	0.0685484	0.290395	1	9653	tags=45%, list=18%, signal=55%
REACTOME_TP53_REGULATES_TRANSCRIPTION_OF_CELL_CYCLE_GENES	REACTOME_TP53_REGULATES_TRANSCRIPTION_OF_CELL_CYCLE_GENES		49	0.641259	1.30496	0.115538	0.291232	1	5305	tags=45%, list=10%, signal=50%
CUI_TCF21_TARGETS_DN	CUI_TCF21_TARGETS_DN		32	0.589864	1.30485	0.0610687	0.291197	1	5942	tags=41%, list=11%, signal=46%
BRUINS_UVC_RESPONSE_EARLY_LATE	BRUINS_UVC_RESPONSE_EARLY_LATE		304	0.481265	1.30413	0.0198413	0.29256	1	9506	tags=49%, list=17%, signal=59%
KEGG_MISMATCH_REPAIR	KEGG_MISMATCH_REPAIR		23	0.7043	1.30372	0.14898	0.293182	1	7740	tags=57%, list=14%, signal=66%
APRELIKOVA_BRCA1_TARGETS	APRELIKOVA_BRCA1_TARGETS		40	0.57347	1.30364	0.0895833	0.293075	1	8448	tags=48%, list=15%, signal=56%
GAUSSMANN_MLL_AF4_FUSION_TARGETS_G_UP	GAUSSMANN_MLL_AF4_FUSION_TARGETS_G_UP		242	0.506868	1.30352	0.0216535	0.293018	1	7540	tags=41%, list=14%, signal=47%
HOOI_ST7_TARGETS_UP	HOOI_ST7_TARGETS_UP		90	0.558644	1.30348	0.0497018	0.292787	1	8170	tags=53%, list=15%, signal=63%
RASHI_RESPONSE_TO_IONIZING_RADIATION_4	RASHI_RESPONSE_TO_IONIZING_RADIATION_4		46	0.586381	1.30314	0.101145	0.293237	1	10569	tags=70%, list=19%, signal=86%
TAVAZOIE_METASTASIS	TAVAZOIE_METASTASIS		104	0.544578	1.30313	0.0469043	0.29295	1	8017	tags=49%, list=15%, signal=57%
LOCKWOOD_AMPLIFIED_IN_LUNG_CANCER	LOCKWOOD_AMPLIFIED_IN_LUNG_CANCER		211	0.499768	1.30311	0.0682303	0.292689	1	8584	tags=42%, list=16%, signal=49%
WANG_CISPLATIN_RESPONSE_AND_XPC_UP	WANG_CISPLATIN_RESPONSE_AND_XPC_UP		181	0.530958	1.30307	0.0673469	0.292469	1	8342	tags=46%, list=15%, signal=54%
REACTOME_NUCLEAR_SIGNALING_BY_ERBB4	REACTOME_NUCLEAR_SIGNALING_BY_ERBB4		32	0.586604	1.30259	0.0578035	0.293267	1	9193	tags=63%, list=17%, signal=75%
COLIN_PILOCYTIC_ASTROCYTOMA_VS_GLIOBLASTOMA_DN	COLIN_PILOCYTIC_ASTROCYTOMA_VS_GLIOBLASTOMA_DN		28	0.607401	1.3021	0.0820611	0.294098	1	7971	tags=57%, list=14%, signal=67%
SHEPARD_BMYB_TARGETS	SHEPARD_BMYB_TARGETS		76	0.646415	1.3019	0.132812	0.294294	1	3535	tags=47%, list=6%, signal=51%
LINDVALL_IMMORTALIZED_BY_TERT_DN	LINDVALL_IMMORTALIZED_BY_TERT_DN		71	0.648679	1.3019	0.102662	0.293995	1	6335	tags=54%, list=11%, signal=60%
LIEN_BREAST_CARCINOMA_METAPLASTIC	LIEN_BREAST_CARCINOMA_METAPLASTIC		33	0.734322	1.30184	0.130189	0.293837	1	7147	tags=64%, list=13%, signal=73%
ELVIDGE_HYPOXIA_BY_DMOG_DN	ELVIDGE_HYPOXIA_BY_DMOG_DN		59	0.531553	1.30172	0.062	0.293775	1	5833	tags=36%, list=11%, signal=40%
PID_IL8_CXCR1_PATHWAY	PID_IL8_CXCR1_PATHWAY		28	0.686381	1.30161	0.126233	0.293761	1	9865	tags=64%, list=18%, signal=78%
KEGG_NOTCH_SIGNALING_PATHWAY	KEGG_NOTCH_SIGNALING_PATHWAY		47	0.57867	1.30155	0.074	0.29356	1	9193	tags=55%, list=17%, signal=66%
REACTOME_OXIDATIVE_STRESS_INDUCED_SENESCENCE	REACTOME_OXIDATIVE_STRESS_INDUCED_SENESCENCE		64	0.548492	1.30152	0.0790514	0.293322	1	6936	tags=41%, list=13%, signal=46%
MUELLER_COMMON_TARGETS_OF_AML_FUSIONS_DN	MUELLER_COMMON_TARGETS_OF_AML_FUSIONS_DN		33	0.580684	1.30143	0.0656064	0.293241	1	5161	tags=36%, list=9%, signal=40%
DELPUECH_FOXO3_TARGETS_DN	DELPUECH_FOXO3_TARGETS_DN		35	0.649897	1.3014	0.103718	0.293004	1	6306	tags=54%, list=11%, signal=61%
REACTOME_ACTIVATION_OF_SMO	REACTOME_ACTIVATION_OF_SMO		18	0.652552	1.30123	0.0994036	0.293069	1	7616	tags=61%, list=14%, signal=71%
VERRECCHIA_RESPONSE_TO_TGFB1_C2	VERRECCHIA_RESPONSE_TO_TGFB1_C2		21	0.711128	1.30123	0.141748	0.292766	1	5002	tags=48%, list=9%, signal=52%
PID_NOTCH_PATHWAY	PID_NOTCH_PATHWAY		59	0.58899	1.30099	0.102564	0.293017	1	9816	tags=54%, list=18%, signal=66%
PID_FAK_PATHWAY	PID_FAK_PATHWAY		59	0.601383	1.30074	0.147348	0.293296	1	8613	tags=59%, list=16%, signal=70%
REACTOME_TRANSCRIPTIONAL_REGULATION_BY_TP53	REACTOME_TRANSCRIPTIONAL_REGULATION_BY_TP53		365	0.497761	1.30066	0.0506073	0.293198	1	8788	tags=44%, list=16%, signal=51%
HOLLEMAN_VINCRISTINE_RESISTANCE_ALL_UP	HOLLEMAN_VINCRISTINE_RESISTANCE_ALL_UP		27	0.581944	1.30057	0.0738523	0.293095	1	8281	tags=59%, list=15%, signal=70%
KEGG_FOCAL_ADHESION	KEGG_FOCAL_ADHESION		199	0.580881	1.30043	0.0838207	0.293079	1	8690	tags=53%, list=16%, signal=62%
SONG_TARGETS_OF_IE86_CMV_PROTEIN	SONG_TARGETS_OF_IE86_CMV_PROTEIN		54	0.782182	1.30036	0.118	0.292924	1	4416	tags=63%, list=8%, signal=68%
SCHAEFFER_PROSTATE_DEVELOPMENT_6HR_DN	SCHAEFFER_PROSTATE_DEVELOPMENT_6HR_DN		448	0.489899	1.30025	0.0422833	0.292851	1	10836	tags=51%, list=20%, signal=63%
OSWALD_HEMATOPOIETIC_STEM_CELL_IN_COLLAGEN_GEL_DN	OSWALD_HEMATOPOIETIC_STEM_CELL_IN_COLLAGEN_GEL_DN		273	0.511798	1.29994	0.0494071	0.293308	1	9049	tags=47%, list=16%, signal=55%
REACTOME_SIGNALING_BY_VEGF	REACTOME_SIGNALING_BY_VEGF		106	0.545068	1.29959	0.0707269	0.293819	1	9760	tags=54%, list=18%, signal=65%
IZADPANAH_STEM_CELL_ADIPOSE_VS_BONE_DN	IZADPANAH_STEM_CELL_ADIPOSE_VS_BONE_DN		107	0.606804	1.2993	0.0837989	0.294228	1	6228	tags=52%, list=11%, signal=59%
HOLLMANN_APOPTOSIS_VIA_CD40_UP	HOLLMANN_APOPTOSIS_VIA_CD40_UP		202	0.535127	1.2992	0.0846457	0.294145	1	8991	tags=48%, list=16%, signal=57%
BOQUEST_STEM_CELL_UP	BOQUEST_STEM_CELL_UP		258	0.632921	1.29917	0.109057	0.293918	1	6242	tags=59%, list=11%, signal=66%
ULE_SPLICING_VIA_NOVA2	ULE_SPLICING_VIA_NOVA2		43	0.583364	1.29916	0.0882957	0.293626	1	8174	tags=49%, list=15%, signal=57%
FINETTI_BREAST_CANCERS_KINOME_GRAY	FINETTI_BREAST_CANCERS_KINOME_GRAY		15	0.802405	1.2991	0.136546	0.293452	1	9651	tags=80%, list=18%, signal=97%
SMID_BREAST_CANCER_RELAPSE_IN_BONE_DN	SMID_BREAST_CANCER_RELAPSE_IN_BONE_DN		322	0.563386	1.29907	0.0885312	0.293205	1	8116	tags=49%, list=15%, signal=57%
REACTOME_TP53_REGULATES_TRANSCRIPTION_OF_GENES_INVOLVED_IN_G2_CELL_CYCLE_ARREST	REACTOME_TP53_REGULATES_TRANSCRIPTION_OF_GENES_INVOLVED_IN_G2_CELL_CYCLE_ARREST		18	0.699537	1.29897	0.11609	0.293101	1	5026	tags=56%, list=9%, signal=61%
AZARE_STAT3_TARGETS	AZARE_STAT3_TARGETS		24	0.639736	1.29882	0.134579	0.293181	1	10161	tags=63%, list=18%, signal=77%
BERNARD_PPAPDC1B_TARGETS_DN	BERNARD_PPAPDC1B_TARGETS_DN		56	0.558964	1.29861	0.0705882	0.29337	1	6518	tags=46%, list=12%, signal=53%
BIOCARTA_IGF1R_PATHWAY	BIOCARTA_IGF1R_PATHWAY		23	0.5728	1.29854	0.101727	0.293258	1	11085	tags=65%, list=20%, signal=82%
BENPORATH_ES_2	BENPORATH_ES_2		40	0.638999	1.29826	0.11691	0.293582	1	8310	tags=50%, list=15%, signal=59%
VART_KSHV_INFECTION_ANGIOGENIC_MARKERS_UP	VART_KSHV_INFECTION_ANGIOGENIC_MARKERS_UP		161	0.629308	1.29799	0.118738	0.293928	1	8704	tags=58%, list=16%, signal=68%
ODONNELL_TARGETS_OF_MYC_AND_TFRC_DN	ODONNELL_TARGETS_OF_MYC_AND_TFRC_DN		46	0.79454	1.29797	0.128655	0.293664	1	5499	tags=65%, list=10%, signal=72%
BROWNE_HCMV_INFECTION_20HR_DN	BROWNE_HCMV_INFECTION_20HR_DN		97	0.57871	1.29789	0.0888031	0.293544	1	7314	tags=53%, list=13%, signal=61%
KIM_WT1_TARGETS_12HR_UP	KIM_WT1_TARGETS_12HR_UP		165	0.56744	1.29743	0.0742857	0.294282	1	8234	tags=52%, list=15%, signal=61%
BIOCARTA_PDGF_PATHWAY	BIOCARTA_PDGF_PATHWAY		28	0.613727	1.29734	0.113772	0.294194	1	9487	tags=50%, list=17%, signal=60%
KEGG_FRUCTOSE_AND_MANNOSE_METABOLISM	KEGG_FRUCTOSE_AND_MANNOSE_METABOLISM		33	0.576354	1.29734	0.083503	0.293895	1	7365	tags=48%, list=13%, signal=56%
LIU_PROSTATE_CANCER_DN	LIU_PROSTATE_CANCER_DN		485	0.597387	1.2973	0.0895238	0.293644	1	6345	tags=48%, list=12%, signal=53%
KEGG_AXON_GUIDANCE	KEGG_AXON_GUIDANCE		129	0.55946	1.29725	0.0696325	0.293482	1	7650	tags=47%, list=14%, signal=54%
YANG_BREAST_CANCER_ESR1_DN	YANG_BREAST_CANCER_ESR1_DN		25	0.680976	1.29721	0.120792	0.293247	1	6470	tags=56%, list=12%, signal=63%
GUO_HEX_TARGETS_UP	GUO_HEX_TARGETS_UP		75	0.553894	1.29707	0.0988142	0.293287	1	11258	tags=61%, list=20%, signal=77%
SIMBULAN_UV_RESPONSE_IMMORTALIZED_DN	SIMBULAN_UV_RESPONSE_IMMORTALIZED_DN		31	0.644912	1.29703	0.122772	0.293067	1	9791	tags=65%, list=18%, signal=78%
REACTOME_MAPK_TARGETS_NUCLEAR_EVENTS_MEDIATED_BY_MAP_KINASES	REACTOME_MAPK_TARGETS_NUCLEAR_EVENTS_MEDIATED_BY_MAP_KINASES		31	0.59213	1.29668	0.118774	0.293524	1	9730	tags=58%, list=18%, signal=70%
DAZARD_RESPONSE_TO_UV_NHEK_DN	DAZARD_RESPONSE_TO_UV_NHEK_DN		293	0.618091	1.29658	0.116183	0.293467	1	9715	tags=60%, list=18%, signal=73%
CONCANNON_APOPTOSIS_BY_EPOXOMICIN_DN	CONCANNON_APOPTOSIS_BY_EPOXOMICIN_DN		170	0.561914	1.29639	0.0545455	0.293592	1	6350	tags=43%, list=12%, signal=48%
CUI_TCF21_TARGETS_UP	CUI_TCF21_TARGETS_UP		36	0.621372	1.29608	0.104962	0.294023	1	3206	tags=42%, list=6%, signal=44%
REACTOME_SIGNALING_BY_PDGFR_IN_DISEASE	REACTOME_SIGNALING_BY_PDGFR_IN_DISEASE		20	0.616621	1.29576	0.111984	0.294399	1	5874	tags=50%, list=11%, signal=56%
HOFFMANN_LARGE_TO_SMALL_PRE_BII_LYMPHOCYTE_UP	HOFFMANN_LARGE_TO_SMALL_PRE_BII_LYMPHOCYTE_UP		149	0.726688	1.29571	0.120482	0.294224	1	7897	tags=66%, list=14%, signal=77%
REACTOME_HCMV_EARLY_EVENTS	REACTOME_HCMV_EARLY_EVENTS		74	0.581092	1.29555	0.120083	0.294308	1	10470	tags=57%, list=19%, signal=70%
WAMUNYOKOLI_OVARIAN_CANCER_LMP_DN	WAMUNYOKOLI_OVARIAN_CANCER_LMP_DN		196	0.604137	1.29552	0.093985	0.29407	1	8246	tags=55%, list=15%, signal=65%
BIOCARTA_VEGF_PATHWAY	BIOCARTA_VEGF_PATHWAY		27	0.590875	1.2955	0.0903846	0.293818	1	9708	tags=52%, list=18%, signal=63%
REACTOME_INTERLEUKIN_17_SIGNALING	REACTOME_INTERLEUKIN_17_SIGNALING		71	0.52842	1.29532	0.0791075	0.293989	1	10156	tags=51%, list=18%, signal=62%
REACTOME_GLYCEROPHOSPHOLIPID_BIOSYNTHESIS	REACTOME_GLYCEROPHOSPHOLIPID_BIOSYNTHESIS		123	0.494085	1.29522	0.0246407	0.293955	1	7736	tags=40%, list=14%, signal=46%
RAO_BOUND_BY_SALL4	RAO_BOUND_BY_SALL4		222	0.508635	1.29508	0.0699029	0.293992	1	10330	tags=48%, list=19%, signal=59%
ISSAEVA_MLL2_TARGETS	ISSAEVA_MLL2_TARGETS		60	0.642796	1.29506	0.0898204	0.29374	1	6954	tags=58%, list=13%, signal=67%
FIGUEROA_AML_METHYLATION_CLUSTER_3_UP	FIGUEROA_AML_METHYLATION_CLUSTER_3_UP		165	0.505918	1.29479	0.0349515	0.294123	1	9096	tags=45%, list=17%, signal=54%
DOANE_BREAST_CANCER_ESR1_DN	DOANE_BREAST_CANCER_ESR1_DN		46	0.611405	1.29469	0.0876494	0.294052	1	6619	tags=46%, list=12%, signal=52%
ZHONG_RESPONSE_TO_AZACITIDINE_AND_TSA_UP	ZHONG_RESPONSE_TO_AZACITIDINE_AND_TSA_UP		181	0.509722	1.29468	0.0402299	0.293771	1	7760	tags=42%, list=14%, signal=49%
MCLACHLAN_DENTAL_CARIES_DN	MCLACHLAN_DENTAL_CARIES_DN		80	0.589648	1.29466	0.0817121	0.293534	1	5840	tags=46%, list=11%, signal=52%
REACTOME_ACTIVATION_OF_ATR_IN_RESPONSE_TO_REPLICATION_STRESS	REACTOME_ACTIVATION_OF_ATR_IN_RESPONSE_TO_REPLICATION_STRESS		37	0.787979	1.29459	0.119843	0.293404	1	7697	tags=76%, list=14%, signal=88%
BIOCARTA_MCM_PATHWAY	BIOCARTA_MCM_PATHWAY		18	0.818031	1.29454	0.128773	0.29322	1	4925	tags=67%, list=9%, signal=73%
CHANDRAN_METASTASIS_UP	CHANDRAN_METASTASIS_UP		204	0.501106	1.2944	0.0461216	0.293248	1	10091	tags=50%, list=18%, signal=61%
KORKOLA_EMBRYONIC_CARCINOMA_VS_SEMINOMA_DN	KORKOLA_EMBRYONIC_CARCINOMA_VS_SEMINOMA_DN		25	0.619535	1.29427	0.0815109	0.293274	1	6042	tags=40%, list=11%, signal=45%
IWANAGA_CARCINOGENESIS_BY_KRAS_UP	IWANAGA_CARCINOGENESIS_BY_KRAS_UP		172	0.494002	1.29416	0.0181818	0.2932	1	10723	tags=53%, list=19%, signal=65%
RIZ_ERYTHROID_DIFFERENTIATION_APOBEC2	RIZ_ERYTHROID_DIFFERENTIATION_APOBEC2		25	0.61854	1.29408	0.0834952	0.293088	1	6749	tags=48%, list=12%, signal=55%
REACTOME_KERATINIZATION	REACTOME_KERATINIZATION		217	0.509905	1.29406	0.121475	0.292841	1	7932	tags=15%, list=14%, signal=17%
KIM_GERMINAL_CENTER_T_HELPER_UP	KIM_GERMINAL_CENTER_T_HELPER_UP		63	0.604956	1.29396	0.142578	0.292726	1	8403	tags=56%, list=15%, signal=65%
REACTOME_SYNTHESIS_OF_PIPS_AT_THE_GOLGI_MEMBRANE	REACTOME_SYNTHESIS_OF_PIPS_AT_THE_GOLGI_MEMBRANE		18	0.619779	1.29376	0.15098	0.292883	1	11967	tags=72%, list=22%, signal=92%
OUILLETTE_CLL_13Q14_DELETION_DN	OUILLETTE_CLL_13Q14_DELETION_DN		55	0.548139	1.29368	0.0506823	0.292763	1	9748	tags=60%, list=18%, signal=73%
AKL_HTLV1_INFECTION_UP	AKL_HTLV1_INFECTION_UP		27	0.573668	1.29351	0.0813492	0.292873	1	5129	tags=44%, list=9%, signal=49%
HAN_SATB1_TARGETS_DN	HAN_SATB1_TARGETS_DN		380	0.511588	1.29309	0.0448343	0.293549	1	8542	tags=49%, list=15%, signal=57%
BIOCARTA_PTEN_PATHWAY	BIOCARTA_PTEN_PATHWAY		18	0.682932	1.29284	0.161736	0.293854	1	10608	tags=67%, list=19%, signal=83%
GARGALOVIC_RESPONSE_TO_OXIDIZED_PHOSPHOLIPIDS_GREEN_DN	GARGALOVIC_RESPONSE_TO_OXIDIZED_PHOSPHOLIPIDS_GREEN_DN		23	0.599237	1.29269	0.0907298	0.293935	1	7688	tags=57%, list=14%, signal=66%
YANG_BREAST_CANCER_ESR1_BULK_UP	YANG_BREAST_CANCER_ESR1_BULK_UP		27	0.565212	1.29261	0.0823293	0.293809	1	9865	tags=52%, list=18%, signal=63%
PID_IL2_PI3K_PATHWAY	PID_IL2_PI3K_PATHWAY		34	0.582544	1.2925	0.110899	0.29381	1	9948	tags=53%, list=18%, signal=65%
WU_HBX_TARGETS_2_DN	WU_HBX_TARGETS_2_DN		16	0.670801	1.29236	0.134809	0.293875	1	8266	tags=63%, list=15%, signal=74%
ISHIDA_E2F_TARGETS	ISHIDA_E2F_TARGETS		51	0.820657	1.29229	0.129094	0.293747	1	4832	tags=73%, list=9%, signal=79%
LEONARD_HYPOXIA	LEONARD_HYPOXIA		43	0.624498	1.29224	0.111332	0.293564	1	6292	tags=47%, list=11%, signal=52%
APPEL_IMATINIB_RESPONSE	APPEL_IMATINIB_RESPONSE		33	0.648131	1.29195	0.138318	0.293894	1	8513	tags=70%, list=15%, signal=82%
BIOCARTA_G1_PATHWAY	BIOCARTA_G1_PATHWAY		28	0.643165	1.29165	0.130522	0.294336	1	7650	tags=68%, list=14%, signal=79%
RAGHAVACHARI_PLATELET_SPECIFIC_GENES	RAGHAVACHARI_PLATELET_SPECIFIC_GENES		68	0.592033	1.2915	0.104854	0.294361	1	8640	tags=51%, list=16%, signal=61%
MORI_LARGE_PRE_BII_LYMPHOCYTE_UP	MORI_LARGE_PRE_BII_LYMPHOCYTE_UP		84	0.733672	1.29136	0.130693	0.294385	1	8318	tags=69%, list=15%, signal=81%
RASHI_RESPONSE_TO_IONIZING_RADIATION_5	RASHI_RESPONSE_TO_IONIZING_RADIATION_5		129	0.503901	1.29135	0.0452756	0.294149	1	6739	tags=41%, list=12%, signal=47%
KUMAR_PATHOGEN_LOAD_BY_MACROPHAGES	KUMAR_PATHOGEN_LOAD_BY_MACROPHAGES		263	0.47248	1.29115	0.0238569	0.29432	1	8582	tags=39%, list=16%, signal=46%
HANN_RESISTANCE_TO_BCL2_INHIBITOR_UP	HANN_RESISTANCE_TO_BCL2_INHIBITOR_UP		36	0.63676	1.29099	0.0983936	0.294467	1	5556	tags=47%, list=10%, signal=52%
REACTOME_DISEASES_OF_IMMUNE_SYSTEM	REACTOME_DISEASES_OF_IMMUNE_SYSTEM		24	0.656084	1.29097	0.136802	0.294215	1	3059	tags=38%, list=6%, signal=40%
KAMMINGA_EZH2_TARGETS	KAMMINGA_EZH2_TARGETS		40	0.803307	1.29093	0.129482	0.294018	1	8390	tags=85%, list=15%, signal=100%
REACTOME_RMTS_METHYLATE_HISTONE_ARGININES	REACTOME_RMTS_METHYLATE_HISTONE_ARGININES		30	0.601741	1.29085	0.140206	0.293922	1	8433	tags=63%, list=15%, signal=75%
LEE_NEURAL_CREST_STEM_CELL_DN	LEE_NEURAL_CREST_STEM_CELL_DN		122	0.558005	1.29079	0.0641283	0.293794	1	8690	tags=52%, list=16%, signal=61%
CHYLA_CBFA2T3_TARGETS_DN	CHYLA_CBFA2T3_TARGETS_DN		231	0.48666	1.29069	0.0183673	0.29373	1	8197	tags=43%, list=15%, signal=50%
KEGG_TGF_BETA_SIGNALING_PATHWAY	KEGG_TGF_BETA_SIGNALING_PATHWAY		85	0.564945	1.2906	0.108216	0.293636	1	8899	tags=56%, list=16%, signal=67%
LIU_PROSTATE_CANCER_UP	LIU_PROSTATE_CANCER_UP		96	0.521664	1.29059	0.0493562	0.29339	1	6564	tags=34%, list=12%, signal=39%
LIU_VMYB_TARGETS_UP	LIU_VMYB_TARGETS_UP		122	0.528376	1.29051	0.0576923	0.293285	1	7933	tags=48%, list=14%, signal=56%
AMBROSINI_FLAVOPIRIDOL_TREATMENT_TP53	AMBROSINI_FLAVOPIRIDOL_TREATMENT_TP53		106	0.507362	1.29041	0.037182	0.293237	1	10505	tags=56%, list=19%, signal=69%
SASAKI_ADULT_T_CELL_LEUKEMIA	SASAKI_ADULT_T_CELL_LEUKEMIA		167	0.546105	1.29031	0.0758483	0.293168	1	8774	tags=47%, list=16%, signal=56%
PID_VEGFR1_PATHWAY	PID_VEGFR1_PATHWAY		26	0.660831	1.2903	0.13189	0.292904	1	9689	tags=62%, list=18%, signal=75%
KEGG_PROSTATE_CANCER	KEGG_PROSTATE_CANCER		89	0.539515	1.29015	0.0761317	0.292993	1	10081	tags=56%, list=18%, signal=69%
ASTON_MAJOR_DEPRESSIVE_DISORDER_UP	ASTON_MAJOR_DEPRESSIVE_DISORDER_UP		48	0.582357	1.28999	0.084	0.293032	1	7291	tags=46%, list=13%, signal=53%
ROSS_AML_OF_FAB_M7_TYPE	ROSS_AML_OF_FAB_M7_TYPE		70	0.525667	1.28998	0.05	0.292766	1	5620	tags=29%, list=10%, signal=32%
REACTOME_ACTIVATED_TAK1_MEDIATES_P38_MAPK_ACTIVATION	REACTOME_ACTIVATED_TAK1_MEDIATES_P38_MAPK_ACTIVATION		23	0.567991	1.28991	0.0947581	0.292692	1	10860	tags=65%, list=20%, signal=81%
LOPEZ_MESOTHELIOMA_SURVIVAL_OVERALL_DN	LOPEZ_MESOTHELIOMA_SURVIVAL_OVERALL_DN		15	0.70842	1.2897	0.140594	0.292851	1	3063	tags=47%, list=6%, signal=49%
REACTOME_EPHA_MEDIATED_GROWTH_CONE_COLLAPSE	REACTOME_EPHA_MEDIATED_GROWTH_CONE_COLLAPSE		29	0.574155	1.28967	0.0779727	0.292659	1	8761	tags=59%, list=16%, signal=70%
BIOCARTA_SPRY_PATHWAY	BIOCARTA_SPRY_PATHWAY		17	0.675043	1.28966	0.122677	0.292431	1	11085	tags=65%, list=20%, signal=81%
ABRAMSON_INTERACT_WITH_AIRE	ABRAMSON_INTERACT_WITH_AIRE		41	0.664364	1.28965	0.166324	0.292154	1	7875	tags=56%, list=14%, signal=65%
BAKKER_FOXO3_TARGETS_UP	BAKKER_FOXO3_TARGETS_UP		54	0.572227	1.28958	0.0956023	0.292028	1	7020	tags=52%, list=13%, signal=59%
NABA_ECM_REGULATORS	NABA_ECM_REGULATORS		238	0.533416	1.28911	0.0637066	0.292897	1	7860	tags=46%, list=14%, signal=54%
JI_METASTASIS_REPRESSED_BY_STK11	JI_METASTASIS_REPRESSED_BY_STK11		26	0.64994	1.28898	0.108481	0.292872	1	6564	tags=54%, list=12%, signal=61%
POS_HISTAMINE_RESPONSE_NETWORK	POS_HISTAMINE_RESPONSE_NETWORK		30	0.595056	1.28898	0.10297	0.292597	1	6600	tags=47%, list=12%, signal=53%
REACTOME_SYNTHESIS_OF_PIPS_AT_THE_PLASMA_MEMBRANE	REACTOME_SYNTHESIS_OF_PIPS_AT_THE_PLASMA_MEMBRANE		53	0.604379	1.28898	0.1	0.29232	1	8483	tags=53%, list=15%, signal=62%
WILCOX_RESPONSE_TO_PROGESTERONE_DN	WILCOX_RESPONSE_TO_PROGESTERONE_DN		63	0.616991	1.28884	0.110454	0.292352	1	9781	tags=65%, list=18%, signal=79%
LIU_COMMON_CANCER_GENES	LIU_COMMON_CANCER_GENES		61	0.486908	1.28833	0.0617284	0.293266	1	10363	tags=51%, list=19%, signal=63%
BROWNE_HCMV_INFECTION_48HR_UP	BROWNE_HCMV_INFECTION_48HR_UP		177	0.509248	1.28827	0.0337972	0.293141	1	8496	tags=50%, list=15%, signal=59%
KOKKINAKIS_METHIONINE_DEPRIVATION_96HR_UP	KOKKINAKIS_METHIONINE_DEPRIVATION_96HR_UP		117	0.541978	1.28826	0.0839416	0.292878	1	7716	tags=47%, list=14%, signal=55%
LI_CISPLATIN_RESISTANCE_UP	LI_CISPLATIN_RESISTANCE_UP		26	0.640589	1.28825	0.108007	0.292617	1	7014	tags=62%, list=13%, signal=70%
FRASOR_RESPONSE_TO_ESTRADIOL_DN	FRASOR_RESPONSE_TO_ESTRADIOL_DN		76	0.55435	1.28818	0.0568627	0.292488	1	7905	tags=54%, list=14%, signal=63%
REACTOME_CELL_CYCLE_CHECKPOINTS	REACTOME_CELL_CYCLE_CHECKPOINTS		257	0.639555	1.2877	0.132937	0.293291	1	8220	tags=55%, list=15%, signal=64%
GRAHAM_NORMAL_QUIESCENT_VS_NORMAL_DIVIDING_DN	GRAHAM_NORMAL_QUIESCENT_VS_NORMAL_DIVIDING_DN		89	0.756097	1.2876	0.149805	0.293227	1	5572	tags=71%, list=10%, signal=79%
WHITEFORD_PEDIATRIC_CANCER_MARKERS	WHITEFORD_PEDIATRIC_CANCER_MARKERS		114	0.761075	1.28724	0.147059	0.293797	1	7577	tags=75%, list=14%, signal=87%
PID_TGFBR_PATHWAY	PID_TGFBR_PATHWAY		53	0.560275	1.28717	0.125984	0.293678	1	10785	tags=57%, list=20%, signal=70%
WANG_TARGETS_OF_MLL_CBP_FUSION_DN	WANG_TARGETS_OF_MLL_CBP_FUSION_DN		43	0.533403	1.28716	0.093254	0.293436	1	10786	tags=63%, list=20%, signal=78%
REACTOME_ACTIVATED_NOTCH1_TRANSMITS_SIGNAL_TO_THE_NUCLEUS	REACTOME_ACTIVATED_NOTCH1_TRANSMITS_SIGNAL_TO_THE_NUCLEUS		31	0.584912	1.28693	0.111562	0.293668	1	4623	tags=39%, list=8%, signal=42%
MILI_PSEUDOPODIA	MILI_PSEUDOPODIA		48	0.55115	1.28626	0.0976096	0.294935	1	10157	tags=52%, list=18%, signal=64%
PHONG_TNF_RESPONSE_VIA_P38_PARTIAL	PHONG_TNF_RESPONSE_VIA_P38_PARTIAL		164	0.575616	1.28597	0.0896686	0.295336	1	6637	tags=45%, list=12%, signal=51%
HALMOS_CEBPA_TARGETS_DN	HALMOS_CEBPA_TARGETS_DN		43	0.577994	1.28596	0.0823293	0.295079	1	9151	tags=56%, list=17%, signal=67%
BIOCARTA_RACC_PATHWAY	BIOCARTA_RACC_PATHWAY		15	0.689019	1.28555	0.141777	0.295807	1	8576	tags=60%, list=16%, signal=71%
SCHAEFFER_PROSTATE_DEVELOPMENT_48HR_UP	SCHAEFFER_PROSTATE_DEVELOPMENT_48HR_UP		447	0.516576	1.28554	0.0467836	0.29556	1	8169	tags=45%, list=15%, signal=52%
REACTOME_CELL_EXTRACELLULAR_MATRIX_INTERACTIONS	REACTOME_CELL_EXTRACELLULAR_MATRIX_INTERACTIONS		18	0.669841	1.28554	0.157058	0.295287	1	11225	tags=83%, list=20%, signal=105%
REACTOME_SIGNALING_BY_ERYTHROPOIETIN	REACTOME_SIGNALING_BY_ERYTHROPOIETIN		25	0.629079	1.28531	0.133462	0.295541	1	9381	tags=56%, list=17%, signal=67%
KEGG_VEGF_SIGNALING_PATHWAY	KEGG_VEGF_SIGNALING_PATHWAY		76	0.520475	1.28519	0.0483559	0.29556	1	9689	tags=47%, list=18%, signal=57%
PAL_PRMT5_TARGETS_UP	PAL_PRMT5_TARGETS_UP		201	0.529662	1.28501	0.0803922	0.295713	1	8287	tags=44%, list=15%, signal=52%
JAEGER_METASTASIS_DN	JAEGER_METASTASIS_DN		256	0.555795	1.28485	0.0585774	0.295783	1	7683	tags=46%, list=14%, signal=53%
REACTOME_MEIOTIC_SYNAPSIS	REACTOME_MEIOTIC_SYNAPSIS		33	0.56469	1.28485	0.111328	0.295511	1	9236	tags=52%, list=17%, signal=62%
SENESE_HDAC2_TARGETS_DN	SENESE_HDAC2_TARGETS_DN		128	0.564589	1.28456	0.0699029	0.295872	1	8017	tags=49%, list=15%, signal=57%
REACTOME_HEPARAN_SULFATE_HEPARIN_HS_GAG_METABOLISM	REACTOME_HEPARAN_SULFATE_HEPARIN_HS_GAG_METABOLISM		55	0.557706	1.28426	0.0649895	0.296325	1	9183	tags=58%, list=17%, signal=70%
REACTOME_APOPTOTIC_FACTOR_MEDIATED_RESPONSE	REACTOME_APOPTOTIC_FACTOR_MEDIATED_RESPONSE		17	0.60022	1.28418	0.111969	0.296212	1	11027	tags=76%, list=20%, signal=96%
IWANAGA_E2F1_TARGETS_INDUCED_BY_SERUM	IWANAGA_E2F1_TARGETS_INDUCED_BY_SERUM		22	0.682195	1.28407	0.139764	0.296181	1	7067	tags=77%, list=13%, signal=89%
MCBRYAN_PUBERTAL_TGFB1_TARGETS_UP	MCBRYAN_PUBERTAL_TGFB1_TARGETS_UP		165	0.560851	1.28398	0.0982987	0.296125	1	8386	tags=52%, list=15%, signal=61%
LI_CISPLATIN_RESISTANCE_DN	LI_CISPLATIN_RESISTANCE_DN		33	0.599468	1.2839	0.0826772	0.296037	1	6164	tags=48%, list=11%, signal=55%
KARLSSON_TGFB1_TARGETS_UP	KARLSSON_TGFB1_TARGETS_UP		120	0.53885	1.28389	0.121807	0.295768	1	9516	tags=52%, list=17%, signal=63%
MEISSNER_BRAIN_HCP_WITH_H3_UNMETHYLATED	MEISSNER_BRAIN_HCP_WITH_H3_UNMETHYLATED		38	0.562852	1.28388	0.102	0.295509	1	10615	tags=50%, list=19%, signal=62%
RHODES_UNDIFFERENTIATED_CANCER	RHODES_UNDIFFERENTIATED_CANCER		66	0.735736	1.28377	0.176125	0.295533	1	7538	tags=70%, list=14%, signal=81%
PID_GMCSF_PATHWAY	PID_GMCSF_PATHWAY		36	0.619694	1.28356	0.116959	0.29575	1	8613	tags=53%, list=16%, signal=63%
PID_P38_ALPHA_BETA_DOWNSTREAM_PATHWAY	PID_P38_ALPHA_BETA_DOWNSTREAM_PATHWAY		38	0.546875	1.28332	0.0866935	0.29599	1	9774	tags=55%, list=18%, signal=67%
REACTOME_ACETYLCHOLINE_NEUROTRANSMITTER_RELEASE_CYCLE	REACTOME_ACETYLCHOLINE_NEUROTRANSMITTER_RELEASE_CYCLE		17	0.631327	1.28332	0.105368	0.295718	1	7033	tags=53%, list=13%, signal=61%
ALFANO_MYC_TARGETS	ALFANO_MYC_TARGETS		236	0.488586	1.2833	0.0629921	0.295478	1	9223	tags=44%, list=17%, signal=53%
GROSS_HYPOXIA_VIA_ELK3_ONLY_DN	GROSS_HYPOXIA_VIA_ELK3_ONLY_DN		44	0.554903	1.28271	0.0901639	0.296567	1	7020	tags=50%, list=13%, signal=57%
PEART_HDAC_PROLIFERATION_CLUSTER_DN	PEART_HDAC_PROLIFERATION_CLUSTER_DN		74	0.600603	1.28251	0.109312	0.296747	1	6739	tags=46%, list=12%, signal=52%
JIANG_AGING_CEREBRAL_CORTEX_DN	JIANG_AGING_CEREBRAL_CORTEX_DN		48	0.491199	1.28184	0.0881764	0.298038	1	8096	tags=38%, list=15%, signal=44%
REACTOME_THE_PHOTOTRANSDUCTION_CASCADE	REACTOME_THE_PHOTOTRANSDUCTION_CASCADE		34	0.513692	1.28177	0.0733198	0.297928	1	11818	tags=50%, list=21%, signal=64%
KEGG_CHRONIC_MYELOID_LEUKEMIA	KEGG_CHRONIC_MYELOID_LEUKEMIA		73	0.541037	1.28165	0.109195	0.297919	1	7619	tags=42%, list=14%, signal=49%
TORCHIA_TARGETS_OF_EWSR1_FLI1_FUSION_UP	TORCHIA_TARGETS_OF_EWSR1_FLI1_FUSION_UP		267	0.524807	1.2814	0.032381	0.29821	1	8639	tags=49%, list=16%, signal=58%
CUI_TCF21_TARGETS_2_UP	CUI_TCF21_TARGETS_2_UP		420	0.537012	1.28132	0.060241	0.298138	1	7494	tags=47%, list=14%, signal=54%
ZHAN_MULTIPLE_MYELOMA_CD1_AND_CD2_DN	ZHAN_MULTIPLE_MYELOMA_CD1_AND_CD2_DN		53	0.536581	1.28128	0.0817491	0.297967	1	7178	tags=42%, list=13%, signal=48%
WAGNER_APO2_SENSITIVITY	WAGNER_APO2_SENSITIVITY		26	0.631574	1.28095	0.10766	0.298365	1	6610	tags=46%, list=12%, signal=52%
NOUZOVA_TRETINOIN_AND_H4_ACETYLATION	NOUZOVA_TRETINOIN_AND_H4_ACETYLATION		133	0.506231	1.2809	0.0803383	0.298227	1	9920	tags=50%, list=18%, signal=60%
SAKAI_TUMOR_INFILTRATING_MONOCYTES_UP	SAKAI_TUMOR_INFILTRATING_MONOCYTES_UP		27	0.59844	1.2801	0.126761	0.29968	1	8438	tags=59%, list=15%, signal=70%
FURUKAWA_DUSP6_TARGETS_PCI35_UP	FURUKAWA_DUSP6_TARGETS_PCI35_UP		71	0.602583	1.28009	0.115607	0.299424	1	8164	tags=46%, list=15%, signal=54%
NABA_CORE_MATRISOME	NABA_CORE_MATRISOME		269	0.602833	1.27986	0.105769	0.299634	1	6540	tags=49%, list=12%, signal=56%
REN_BOUND_BY_E2F	REN_BOUND_BY_E2F		56	0.774894	1.27958	0.143426	0.299954	1	7740	tags=71%, list=14%, signal=83%
HUPER_BREAST_BASAL_VS_LUMINAL_DN	HUPER_BREAST_BASAL_VS_LUMINAL_DN		56	0.608661	1.27948	0.131959	0.299935	1	8496	tags=52%, list=15%, signal=61%
CEBALLOS_TARGETS_OF_TP53_AND_MYC_DN	CEBALLOS_TARGETS_OF_TP53_AND_MYC_DN		33	0.577169	1.27946	0.0841683	0.299734	1	2500	tags=33%, list=5%, signal=35%
WANG_CISPLATIN_RESPONSE_AND_XPC_DN	WANG_CISPLATIN_RESPONSE_AND_XPC_DN		218	0.505015	1.27937	0.0639535	0.299662	1	7662	tags=43%, list=14%, signal=50%
HARRIS_BRAIN_CANCER_PROGENITORS	HARRIS_BRAIN_CANCER_PROGENITORS		43	0.596502	1.27925	0.0953307	0.299643	1	5202	tags=44%, list=9%, signal=49%
THEILGAARD_NEUTROPHIL_AT_SKIN_WOUND_DN	THEILGAARD_NEUTROPHIL_AT_SKIN_WOUND_DN		225	0.517278	1.27918	0.0930233	0.299521	1	10608	tags=51%, list=19%, signal=63%
DAVICIONI_MOLECULAR_ARMS_VS_ERMS_UP	DAVICIONI_MOLECULAR_ARMS_VS_ERMS_UP		331	0.514242	1.279	0.0536779	0.299651	1	8858	tags=49%, list=16%, signal=58%
PID_SYNDECAN_2_PATHWAY	PID_SYNDECAN_2_PATHWAY		33	0.566304	1.27853	0.0985916	0.30043	1	9265	tags=58%, list=17%, signal=69%
REACTOME_SYNAPTIC_ADHESION_LIKE_MOLECULES	REACTOME_SYNAPTIC_ADHESION_LIKE_MOLECULES		21	0.618322	1.27852	0.118367	0.300174	1	9206	tags=43%, list=17%, signal=51%
REACTOME_EPHB_MEDIATED_FORWARD_SIGNALING	REACTOME_EPHB_MEDIATED_FORWARD_SIGNALING		42	0.540264	1.27851	0.0876494	0.299916	1	10338	tags=62%, list=19%, signal=76%
BIOCARTA_CELLCYCLE_PATHWAY	BIOCARTA_CELLCYCLE_PATHWAY		23	0.668653	1.27818	0.156371	0.300387	1	6936	tags=61%, list=13%, signal=70%
MEISSNER_NPC_HCP_WITH_H3K4ME3_AND_H3K27ME3	MEISSNER_NPC_HCP_WITH_H3K4ME3_AND_H3K27ME3		143	0.550344	1.27789	0.0670611	0.300778	1	7965	tags=50%, list=14%, signal=58%
JOHANSSON_GLIOMAGENESIS_BY_PDGFB_DN	JOHANSSON_GLIOMAGENESIS_BY_PDGFB_DN		22	0.632132	1.27777	0.119497	0.300795	1	9024	tags=73%, list=16%, signal=87%
REACTOME_EGFR_DOWNREGULATION	REACTOME_EGFR_DOWNREGULATION		31	0.57725	1.2776	0.115607	0.300896	1	8958	tags=61%, list=16%, signal=73%
VANHARANTA_UTERINE_FIBROID_UP	VANHARANTA_UTERINE_FIBROID_UP		43	0.645377	1.27759	0.13834	0.300647	1	6164	tags=53%, list=11%, signal=60%
PID_ATF2_PATHWAY	PID_ATF2_PATHWAY		58	0.564403	1.27737	0.100189	0.300853	1	10608	tags=71%, list=19%, signal=87%
JAERVINEN_AMPLIFIED_IN_LARYNGEAL_CANCER	JAERVINEN_AMPLIFIED_IN_LARYNGEAL_CANCER		40	0.547744	1.27721	0.105263	0.300982	1	8725	tags=58%, list=16%, signal=68%
TENEDINI_MEGAKARYOCYTE_MARKERS	TENEDINI_MEGAKARYOCYTE_MARKERS		62	0.584151	1.27709	0.105788	0.301009	1	6936	tags=47%, list=13%, signal=53%
COLINA_TARGETS_OF_4EBP1_AND_4EBP2	COLINA_TARGETS_OF_4EBP1_AND_4EBP2		336	0.505693	1.27684	0.0560928	0.301318	1	5874	tags=40%, list=11%, signal=45%
KANG_DOXORUBICIN_RESISTANCE_UP	KANG_DOXORUBICIN_RESISTANCE_UP		54	0.863729	1.27668	0.128655	0.301375	1	2636	tags=80%, list=5%, signal=84%
PHONG_TNF_RESPONSE_NOT_VIA_P38	PHONG_TNF_RESPONSE_NOT_VIA_P38		337	0.538642	1.27617	0.0847784	0.302183	1	9500	tags=50%, list=17%, signal=60%
WANG_RESPONSE_TO_GSK3_INHIBITOR_SB216763_DN	WANG_RESPONSE_TO_GSK3_INHIBITOR_SB216763_DN		357	0.573488	1.27609	0.10099	0.302078	1	7655	tags=49%, list=14%, signal=57%
CHANGOLKAR_H2AFY_TARGETS_UP	CHANGOLKAR_H2AFY_TARGETS_UP		49	0.539219	1.27572	0.0899796	0.302658	1	7761	tags=47%, list=14%, signal=55%
NIKOLSKY_BREAST_CANCER_8Q12_Q22_AMPLICON	NIKOLSKY_BREAST_CANCER_8Q12_Q22_AMPLICON		132	0.615124	1.27558	0.12426	0.302708	1	6153	tags=45%, list=11%, signal=50%
MISHRA_CARCINOMA_ASSOCIATED_FIBROBLAST_UP	MISHRA_CARCINOMA_ASSOCIATED_FIBROBLAST_UP		24	0.737825	1.27558	0.154762	0.302446	1	8244	tags=83%, list=15%, signal=98%
MACLACHLAN_BRCA1_TARGETS_UP	MACLACHLAN_BRCA1_TARGETS_UP		20	0.570958	1.27549	0.10352	0.302377	1	8024	tags=45%, list=15%, signal=53%
YORDY_RECIPROCAL_REGULATION_BY_ETS1_AND_SP100_UP	YORDY_RECIPROCAL_REGULATION_BY_ETS1_AND_SP100_UP		23	0.563072	1.27548	0.0917603	0.302129	1	5889	tags=48%, list=11%, signal=54%
REACTOME_REGULATION_OF_PTEN_GENE_TRANSCRIPTION	REACTOME_REGULATION_OF_PTEN_GENE_TRANSCRIPTION		61	0.528911	1.27531	0.0892116	0.302209	1	10887	tags=61%, list=20%, signal=76%
GOBERT_CORE_OLIGODENDROCYTE_DIFFERENTIATION	GOBERT_CORE_OLIGODENDROCYTE_DIFFERENTIATION		43	0.546266	1.27508	0.0666667	0.302473	1	9373	tags=60%, list=17%, signal=73%
ZWANG_CLASS_3_TRANSIENTLY_INDUCED_BY_EGF	ZWANG_CLASS_3_TRANSIENTLY_INDUCED_BY_EGF		230	0.598137	1.27487	0.151631	0.30271	1	9101	tags=54%, list=17%, signal=65%
GINESTIER_BREAST_CANCER_ZNF217_AMPLIFIED_UP	GINESTIER_BREAST_CANCER_ZNF217_AMPLIFIED_UP		68	0.616891	1.27439	0.134269	0.303532	1	9890	tags=60%, list=18%, signal=73%
ROZANOV_MMP14_TARGETS_DN	ROZANOV_MMP14_TARGETS_DN		34	0.588658	1.27408	0.104331	0.303979	1	9658	tags=62%, list=18%, signal=75%
HOLLERN_PAPILLARY_BREAST_TUMOR	HOLLERN_PAPILLARY_BREAST_TUMOR		18	0.663275	1.27395	0.108	0.304021	1	8961	tags=72%, list=16%, signal=86%
GERHOLD_ADIPOGENESIS_DN	GERHOLD_ADIPOGENESIS_DN		58	0.59654	1.27377	0.115385	0.304149	1	5435	tags=47%, list=10%, signal=52%
ZHOU_CELL_CYCLE_GENES_IN_IR_RESPONSE_6HR	ZHOU_CELL_CYCLE_GENES_IN_IR_RESPONSE_6HR		82	0.791921	1.27293	0.150495	0.305718	1	5196	tags=73%, list=9%, signal=81%
PETROVA_ENDOTHELIUM_LYMPHATIC_VS_BLOOD_DN	PETROVA_ENDOTHELIUM_LYMPHATIC_VS_BLOOD_DN		162	0.610598	1.2727	0.125483	0.305985	1	7314	tags=51%, list=13%, signal=59%
BIOCARTA_ERK_PATHWAY	BIOCARTA_ERK_PATHWAY		27	0.544481	1.27214	0.095057	0.307006	1	3170	tags=26%, list=6%, signal=27%
REACTOME_TRANSCRIPTIONAL_ACTIVITY_OF_SMAD2_SMAD3_SMAD4_HETEROTRIMER	REACTOME_TRANSCRIPTIONAL_ACTIVITY_OF_SMAD2_SMAD3_SMAD4_HETEROTRIMER		44	0.572747	1.27209	0.130612	0.306866	1	9195	tags=57%, list=17%, signal=68%
REACTOME_DOWNSTREAM_SIGNALING_OF_ACTIVATED_FGFR2	REACTOME_DOWNSTREAM_SIGNALING_OF_ACTIVATED_FGFR2		30	0.566483	1.27171	0.0858283	0.307403	1	10203	tags=53%, list=19%, signal=65%
VERHAAK_GLIOBLASTOMA_MESENCHYMAL	VERHAAK_GLIOBLASTOMA_MESENCHYMAL		216	0.664359	1.27161	0.147573	0.307395	1	7237	tags=55%, list=13%, signal=63%
TURASHVILI_BREAST_NORMAL_DUCTAL_VS_LOBULAR_UP	TURASHVILI_BREAST_NORMAL_DUCTAL_VS_LOBULAR_UP		66	0.546999	1.27147	0.0784708	0.307428	1	8800	tags=55%, list=16%, signal=65%
ROY_WOUND_BLOOD_VESSEL_UP	ROY_WOUND_BLOOD_VESSEL_UP		48	0.65266	1.27134	0.137667	0.307477	1	5557	tags=48%, list=10%, signal=53%
REACTOME_SIGNALING_BY_NOTCH1	REACTOME_SIGNALING_BY_NOTCH1		74	0.520384	1.27127	0.077381	0.307375	1	8704	tags=49%, list=16%, signal=58%
REACTOME_ACTIVATION_OF_NMDA_RECEPTORS_AND_POSTSYNAPTIC_EVENTS	REACTOME_ACTIVATION_OF_NMDA_RECEPTORS_AND_POSTSYNAPTIC_EVENTS		93	0.517816	1.27102	0.0498008	0.30768	1	8318	tags=45%, list=15%, signal=53%
REACTOME_PI_METABOLISM	REACTOME_PI_METABOLISM		84	0.550285	1.27067	0.110891	0.308275	1	8960	tags=46%, list=16%, signal=55%
KEGG_SPHINGOLIPID_METABOLISM	KEGG_SPHINGOLIPID_METABOLISM		39	0.55158	1.2706	0.0953347	0.30815	1	7406	tags=59%, list=13%, signal=68%
BONOME_OVARIAN_CANCER_SURVIVAL_SUBOPTIMAL_DEBULKING	BONOME_OVARIAN_CANCER_SURVIVAL_SUBOPTIMAL_DEBULKING		494	0.485441	1.27058	0.0483559	0.30793	1	8969	tags=45%, list=16%, signal=54%
REACTOME_KERATAN_SULFATE_BIOSYNTHESIS	REACTOME_KERATAN_SULFATE_BIOSYNTHESIS		28	0.601128	1.27037	0.111984	0.308144	1	5417	tags=54%, list=10%, signal=59%
CONCANNON_APOPTOSIS_BY_EPOXOMICIN_UP	CONCANNON_APOPTOSIS_BY_EPOXOMICIN_UP		236	0.516654	1.27034	0.0892857	0.307967	1	10208	tags=51%, list=19%, signal=62%
REACTOME_TFAP2_AP_2_FAMILY_REGULATES_TRANSCRIPTION_OF_GROWTH_FACTORS_AND_THEIR_RECEPTORS	REACTOME_TFAP2_AP_2_FAMILY_REGULATES_TRANSCRIPTION_OF_GROWTH_FACTORS_AND_THEIR_RECEPTORS		15	0.627366	1.27021	0.152439	0.307966	1	7908	tags=47%, list=14%, signal=54%
PID_NETRIN_PATHWAY	PID_NETRIN_PATHWAY		32	0.596741	1.2697	0.12753	0.308827	1	9499	tags=59%, list=17%, signal=72%
AMIT_SERUM_RESPONSE_120_MCF10A	AMIT_SERUM_RESPONSE_120_MCF10A		65	0.565823	1.26964	0.11368	0.308707	1	8916	tags=51%, list=16%, signal=60%
REACTOME_ACYL_CHAIN_REMODELLING_OF_PI	REACTOME_ACYL_CHAIN_REMODELLING_OF_PI		16	0.644956	1.26947	0.13834	0.308855	1	7675	tags=50%, list=14%, signal=58%
REACTOME_NEGATIVE_REGULATION_OF_THE_PI3K_AKT_NETWORK	REACTOME_NEGATIVE_REGULATION_OF_THE_PI3K_AKT_NETWORK		110	0.533097	1.26939	0.0770713	0.30881	1	8269	tags=44%, list=15%, signal=51%
REACTOME_BASIGIN_INTERACTIONS	REACTOME_BASIGIN_INTERACTIONS		25	0.618225	1.26937	0.133721	0.308588	1	7524	tags=44%, list=14%, signal=51%
OUELLET_CULTURED_OVARIAN_CANCER_INVASIVE_VS_LMP_DN	OUELLET_CULTURED_OVARIAN_CANCER_INVASIVE_VS_LMP_DN		36	0.597363	1.26931	0.121905	0.308454	1	7716	tags=50%, list=14%, signal=58%
RUTELLA_RESPONSE_TO_HGF_UP	RUTELLA_RESPONSE_TO_HGF_UP		416	0.54663	1.26931	0.084453	0.308189	1	7821	tags=49%, list=14%, signal=57%
ZHOU_INFLAMMATORY_RESPONSE_LPS_UP	ZHOU_INFLAMMATORY_RESPONSE_LPS_UP		398	0.498981	1.26918	0.0448598	0.308178	1	7082	tags=37%, list=13%, signal=43%
HORIUCHI_WTAP_TARGETS_UP	HORIUCHI_WTAP_TARGETS_UP		297	0.551234	1.26914	0.0811321	0.307963	1	7936	tags=49%, list=14%, signal=57%
KANG_GLIS3_TARGETS	KANG_GLIS3_TARGETS		35	0.552036	1.26903	0.0838207	0.307957	1	9146	tags=49%, list=17%, signal=58%
REACTOME_REPRODUCTION	REACTOME_REPRODUCTION		84	0.519094	1.2683	0.103448	0.309333	1	9236	tags=48%, list=17%, signal=57%
PETROVA_ENDOTHELIUM_LYMPHATIC_VS_BLOOD_UP	PETROVA_ENDOTHELIUM_LYMPHATIC_VS_BLOOD_UP		130	0.568854	1.26819	0.106299	0.309299	1	7730	tags=52%, list=14%, signal=60%
TAKAO_RESPONSE_TO_UVB_RADIATION_DN	TAKAO_RESPONSE_TO_UVB_RADIATION_DN		96	0.498682	1.2681	0.0863724	0.309229	1	8664	tags=38%, list=16%, signal=44%
REACTOME_TELOMERE_C_STRAND_LAGGING_STRAND_SYNTHESIS	REACTOME_TELOMERE_C_STRAND_LAGGING_STRAND_SYNTHESIS		28	0.707417	1.26806	0.17495	0.309057	1	7424	tags=54%, list=13%, signal=62%
ZHAN_MULTIPLE_MYELOMA_SUBGROUPS	ZHAN_MULTIPLE_MYELOMA_SUBGROUPS		30	0.627724	1.26789	0.164927	0.309164	1	8448	tags=47%, list=15%, signal=55%
REACTOME_SEALING_OF_THE_NUCLEAR_ENVELOPE_NE_BY_ESCRT_III	REACTOME_SEALING_OF_THE_NUCLEAR_ENVELOPE_NE_BY_ESCRT_III		31	0.589903	1.26763	0.101365	0.309453	1	9634	tags=52%, list=17%, signal=63%
PID_ECADHERIN_NASCENT_AJ_PATHWAY	PID_ECADHERIN_NASCENT_AJ_PATHWAY		39	0.540785	1.26762	0.129555	0.30921	1	8044	tags=44%, list=15%, signal=51%
LOPEZ_EPITHELIOID_MESOTHELIOMA	LOPEZ_EPITHELIOID_MESOTHELIOMA		17	0.653931	1.2675	0.118852	0.309216	1	8447	tags=71%, list=15%, signal=83%
CAFFAREL_RESPONSE_TO_THC_24HR_5_UP	CAFFAREL_RESPONSE_TO_THC_24HR_5_UP		32	0.559077	1.26727	0.134921	0.309491	1	7647	tags=38%, list=14%, signal=44%
SAKAI_TUMOR_INFILTRATING_MONOCYTES_DN	SAKAI_TUMOR_INFILTRATING_MONOCYTES_DN		80	0.500665	1.26717	0.10297	0.309483	1	7832	tags=40%, list=14%, signal=47%
REACTOME_MITOTIC_METAPHASE_AND_ANAPHASE	REACTOME_MITOTIC_METAPHASE_AND_ANAPHASE		234	0.588756	1.26664	0.151874	0.310423	1	8318	tags=47%, list=15%, signal=56%
REACTOME_POST_CHAPERONIN_TUBULIN_FOLDING_PATHWAY	REACTOME_POST_CHAPERONIN_TUBULIN_FOLDING_PATHWAY		22	0.646687	1.2666	0.128155	0.310232	1	8939	tags=55%, list=16%, signal=65%
MORI_IMMATURE_B_LYMPHOCYTE_DN	MORI_IMMATURE_B_LYMPHOCYTE_DN		88	0.745331	1.26647	0.13745	0.310282	1	8395	tags=74%, list=15%, signal=87%
CAIRO_LIVER_DEVELOPMENT_UP	CAIRO_LIVER_DEVELOPMENT_UP		163	0.558931	1.26642	0.107486	0.310141	1	8599	tags=55%, list=16%, signal=65%
MEISSNER_ES_ICP_WITH_H3K4ME3	MEISSNER_ES_ICP_WITH_H3K4ME3		32	0.527396	1.26612	0.077551	0.310508	1	7614	tags=50%, list=14%, signal=58%
SESTO_RESPONSE_TO_UV_C5	SESTO_RESPONSE_TO_UV_C5		46	0.604291	1.26543	0.162933	0.311745	1	8477	tags=57%, list=15%, signal=67%
NUMATA_CSF3_SIGNALING_VIA_STAT3	NUMATA_CSF3_SIGNALING_VIA_STAT3		20	0.591325	1.26504	0.115385	0.31238	1	8239	tags=60%, list=15%, signal=71%
ZHAN_EARLY_DIFFERENTIATION_GENES_DN	ZHAN_EARLY_DIFFERENTIATION_GENES_DN		42	0.627313	1.26493	0.164706	0.312337	1	9479	tags=52%, list=17%, signal=63%
REACTOME_DIGESTION_AND_ABSORPTION	REACTOME_DIGESTION_AND_ABSORPTION		28	0.581032	1.26432	0.100806	0.313431	1	9322	tags=46%, list=17%, signal=56%
TANG_SENESCENCE_TP53_TARGETS_DN	TANG_SENESCENCE_TP53_TARGETS_DN		55	0.754823	1.26353	0.14	0.314916	1	7400	tags=75%, list=13%, signal=86%
BIOCARTA_HER2_PATHWAY	BIOCARTA_HER2_PATHWAY		23	0.600593	1.26331	0.146718	0.315142	1	11085	tags=61%, list=20%, signal=76%
BIOCARTA_IL1R_PATHWAY	BIOCARTA_IL1R_PATHWAY		31	0.587283	1.26317	0.149338	0.315195	1	9101	tags=45%, list=17%, signal=54%
FLECHNER_BIOPSY_KIDNEY_TRANSPLANT_OK_VS_DONOR_DN	FLECHNER_BIOPSY_KIDNEY_TRANSPLANT_OK_VS_DONOR_DN		24	0.559389	1.26298	0.136268	0.315407	1	7319	tags=46%, list=13%, signal=53%
REACTOME_DOWNSTREAM_SIGNALING_OF_ACTIVATED_FGFR1	REACTOME_DOWNSTREAM_SIGNALING_OF_ACTIVATED_FGFR1		31	0.572833	1.26285	0.111984	0.31548	1	10764	tags=58%, list=20%, signal=72%
BIOCARTA_CREB_PATHWAY	BIOCARTA_CREB_PATHWAY		22	0.589764	1.26271	0.118908	0.315519	1	10608	tags=59%, list=19%, signal=73%
PID_IGF1_PATHWAY	PID_IGF1_PATHWAY		29	0.55026	1.26254	0.12	0.315634	1	9689	tags=55%, list=18%, signal=67%
CADWELL_ATG16L1_TARGETS_DN	CADWELL_ATG16L1_TARGETS_DN		62	0.525401	1.26216	0.0795229	0.316162	1	6674	tags=39%, list=12%, signal=44%
BIOCARTA_EICOSANOID_PATHWAY	BIOCARTA_EICOSANOID_PATHWAY		22	0.707914	1.26194	0.146718	0.316359	1	5737	tags=55%, list=10%, signal=61%
SMITH_TERT_TARGETS_UP	SMITH_TERT_TARGETS_UP		142	0.490086	1.2619	0.0873984	0.316181	1	9651	tags=49%, list=18%, signal=59%
BIOCARTA_MET_PATHWAY	BIOCARTA_MET_PATHWAY		33	0.595577	1.26183	0.153543	0.316051	1	11085	tags=58%, list=20%, signal=72%
REACTOME_GLUTAMATE_NEUROTRANSMITTER_RELEASE_CYCLE	REACTOME_GLUTAMATE_NEUROTRANSMITTER_RELEASE_CYCLE		24	0.571905	1.26164	0.112381	0.31623	1	8627	tags=58%, list=16%, signal=69%
BROWNE_HCMV_INFECTION_6HR_DN	BROWNE_HCMV_INFECTION_6HR_DN		163	0.550562	1.26162	0.1139	0.316017	1	10337	tags=60%, list=19%, signal=73%
TRAYNOR_RETT_SYNDROM_DN	TRAYNOR_RETT_SYNDROM_DN		15	0.650654	1.26145	0.145009	0.316145	1	5333	tags=60%, list=10%, signal=66%
IKEDA_MIR30_TARGETS_DN	IKEDA_MIR30_TARGETS_DN		24	0.616659	1.26119	0.141153	0.316426	1	5805	tags=50%, list=11%, signal=56%
TURASHVILI_BREAST_LOBULAR_CARCINOMA_VS_DUCTAL_NORMAL_DN	TURASHVILI_BREAST_LOBULAR_CARCINOMA_VS_DUCTAL_NORMAL_DN		91	0.558535	1.26115	0.0948617	0.316259	1	8213	tags=53%, list=15%, signal=62%
REACTOME_CONSTITUTIVE_SIGNALING_BY_LIGAND_RESPONSIVE_EGFR_CANCER_VARIANTS	REACTOME_CONSTITUTIVE_SIGNALING_BY_LIGAND_RESPONSIVE_EGFR_CANCER_VARIANTS		19	0.565082	1.26108	0.131021	0.316139	1	9381	tags=53%, list=17%, signal=63%
LINDGREN_BLADDER_CANCER_CLUSTER_3_DN	LINDGREN_BLADDER_CANCER_CLUSTER_3_DN		224	0.499717	1.26105	0.045929	0.315949	1	7310	tags=38%, list=13%, signal=43%
PID_LIS1_PATHWAY	PID_LIS1_PATHWAY		28	0.544729	1.26104	0.116635	0.315698	1	9223	tags=39%, list=17%, signal=47%
HELLER_HDAC_TARGETS_SILENCED_BY_METHYLATION_UP	HELLER_HDAC_TARGETS_SILENCED_BY_METHYLATION_UP		430	0.501048	1.26101	0.0451866	0.315491	1	7577	tags=44%, list=14%, signal=51%
REACTOME_TIGHT_JUNCTION_INTERACTIONS	REACTOME_TIGHT_JUNCTION_INTERACTIONS		30	0.601169	1.26069	0.134855	0.315963	1	7276	tags=53%, list=13%, signal=61%
ONDER_CDH1_TARGETS_2_UP	ONDER_CDH1_TARGETS_2_UP		250	0.580436	1.26069	0.12758	0.315721	1	6292	tags=50%, list=11%, signal=57%
REACTOME_ACYL_CHAIN_REMODELLING_OF_PC	REACTOME_ACYL_CHAIN_REMODELLING_OF_PC		26	0.599532	1.26051	0.117417	0.315873	1	7675	tags=54%, list=14%, signal=63%
LEE_NEURAL_CREST_STEM_CELL_UP	LEE_NEURAL_CREST_STEM_CELL_UP		146	0.581399	1.26041	0.12758	0.315833	1	5765	tags=41%, list=10%, signal=46%
BIOCARTA_MEF2D_PATHWAY	BIOCARTA_MEF2D_PATHWAY		18	0.585497	1.26025	0.158416	0.315951	1	9487	tags=50%, list=17%, signal=60%
BURTON_ADIPOGENESIS_PEAK_AT_16HR	BURTON_ADIPOGENESIS_PEAK_AT_16HR		40	0.686872	1.26004	0.187377	0.316129	1	9132	tags=63%, list=17%, signal=75%
JAZAG_TGFB1_SIGNALING_UP	JAZAG_TGFB1_SIGNALING_UP		105	0.4693	1.25994	0.0280561	0.316109	1	10690	tags=56%, list=19%, signal=70%
CHEN_HOXA5_TARGETS_9HR_DN	CHEN_HOXA5_TARGETS_9HR_DN		41	0.576906	1.25983	0.120968	0.316089	1	9898	tags=63%, list=18%, signal=77%
KEGG_NON_SMALL_CELL_LUNG_CANCER	KEGG_NON_SMALL_CELL_LUNG_CANCER		54	0.523952	1.25906	0.0909091	0.317566	1	9689	tags=59%, list=18%, signal=72%
PID_INSULIN_GLUCOSE_PATHWAY	PID_INSULIN_GLUCOSE_PATHWAY		26	0.51888	1.25903	0.0919765	0.317385	1	10198	tags=58%, list=19%, signal=71%
SAGIV_CD24_TARGETS_DN	SAGIV_CD24_TARGETS_DN		45	0.603044	1.25877	0.142857	0.317708	1	7387	tags=51%, list=13%, signal=59%
KEGG_LONG_TERM_DEPRESSION	KEGG_LONG_TERM_DEPRESSION		70	0.520779	1.25869	0.0914397	0.317644	1	8527	tags=40%, list=15%, signal=47%
BIOCARTA_VDR_PATHWAY	BIOCARTA_VDR_PATHWAY		24	0.642356	1.25853	0.203742	0.317756	1	8287	tags=63%, list=15%, signal=74%
REACTOME_PLATELET_SENSITIZATION_BY_LDL	REACTOME_PLATELET_SENSITIZATION_BY_LDL		17	0.581932	1.25841	0.134	0.317764	1	8220	tags=47%, list=15%, signal=55%
FIGUEROA_AML_METHYLATION_CLUSTER_6_UP	FIGUEROA_AML_METHYLATION_CLUSTER_6_UP		138	0.47817	1.25826	0.0454545	0.317857	1	8584	tags=47%, list=16%, signal=56%
STARK_PREFRONTAL_CORTEX_22Q11_DELETION_UP	STARK_PREFRONTAL_CORTEX_22Q11_DELETION_UP		195	0.545294	1.25776	0.130435	0.318722	1	8745	tags=54%, list=16%, signal=64%
CHEOK_RESPONSE_TO_MERCAPTOPURINE_AND_LD_MTX_DN	CHEOK_RESPONSE_TO_MERCAPTOPURINE_AND_LD_MTX_DN		20	0.591651	1.25719	0.121331	0.319771	1	7538	tags=55%, list=14%, signal=64%
REACTOME_DNA_REPAIR	REACTOME_DNA_REPAIR		285	0.53573	1.25719	0.138277	0.319514	1	7780	tags=45%, list=14%, signal=52%
BOYLAN_MULTIPLE_MYELOMA_D_CLUSTER_UP	BOYLAN_MULTIPLE_MYELOMA_D_CLUSTER_UP		28	0.554975	1.25703	0.101871	0.31961	1	9642	tags=64%, list=17%, signal=78%
PID_IL8_CXCR2_PATHWAY	PID_IL8_CXCR2_PATHWAY		34	0.65624	1.25677	0.176015	0.319934	1	10281	tags=62%, list=19%, signal=76%
REACTOME_CONSTITUTIVE_SIGNALING_BY_ABERRANT_PI3K_IN_CANCER	REACTOME_CONSTITUTIVE_SIGNALING_BY_ABERRANT_PI3K_IN_CANCER		75	0.555236	1.2564	0.108209	0.320524	1	5811	tags=40%, list=11%, signal=45%
BROWNE_HCMV_INFECTION_10HR_UP	BROWNE_HCMV_INFECTION_10HR_UP		96	0.511921	1.25605	0.0964567	0.321018	1	9866	tags=44%, list=18%, signal=53%
MIKKELSEN_ES_ICP_WITH_H3K4ME3_AND_H3K27ME3	MIKKELSEN_ES_ICP_WITH_H3K4ME3_AND_H3K27ME3		135	0.559702	1.25576	0.105263	0.321356	1	5948	tags=41%, list=11%, signal=46%
REACTOME_ER_TO_GOLGI_ANTEROGRADE_TRANSPORT	REACTOME_ER_TO_GOLGI_ANTEROGRADE_TRANSPORT		153	0.474514	1.25566	0.0890688	0.321342	1	10680	tags=50%, list=19%, signal=61%
REACTOME_MISMATCH_REPAIR	REACTOME_MISMATCH_REPAIR		15	0.689376	1.25551	0.211765	0.321408	1	9203	tags=60%, list=17%, signal=72%
RHODES_CANCER_META_SIGNATURE	RHODES_CANCER_META_SIGNATURE		63	0.605417	1.25549	0.180392	0.321178	1	8181	tags=44%, list=15%, signal=52%
KASLER_HDAC7_TARGETS_1_DN	KASLER_HDAC7_TARGETS_1_DN		17	0.618149	1.25531	0.137864	0.321379	1	9958	tags=59%, list=18%, signal=72%
REACTOME_POLO_LIKE_KINASE_MEDIATED_EVENTS	REACTOME_POLO_LIKE_KINASE_MEDIATED_EVENTS		16	0.820133	1.255	0.149495	0.321842	1	6785	tags=81%, list=12%, signal=93%
REACTOME_BMAL1_CLOCK_NPAS2_ACTIVATES_CIRCADIAN_GENE_EXPRESSION	REACTOME_BMAL1_CLOCK_NPAS2_ACTIVATES_CIRCADIAN_GENE_EXPRESSION		27	0.611159	1.25481	0.152642	0.322013	1	8011	tags=56%, list=15%, signal=65%
FIRESTEIN_PROLIFERATION	FIRESTEIN_PROLIFERATION		165	0.501538	1.25444	0.0982318	0.322603	1	7693	tags=41%, list=14%, signal=48%
ZHENG_FOXP3_TARGETS_IN_THYMUS_UP	ZHENG_FOXP3_TARGETS_IN_THYMUS_UP		194	0.587943	1.25443	0.166667	0.322349	1	9351	tags=54%, list=17%, signal=64%
SMIRNOV_RESPONSE_TO_IR_2HR_DN	SMIRNOV_RESPONSE_TO_IR_2HR_DN		56	0.580213	1.25442	0.141454	0.322117	1	8360	tags=59%, list=15%, signal=69%
KEGG_NOD_LIKE_RECEPTOR_SIGNALING_PATHWAY	KEGG_NOD_LIKE_RECEPTOR_SIGNALING_PATHWAY		62	0.597263	1.25438	0.145349	0.321958	1	10608	tags=63%, list=19%, signal=78%
KEGG_HEDGEHOG_SIGNALING_PATHWAY	KEGG_HEDGEHOG_SIGNALING_PATHWAY		56	0.568448	1.25425	0.104208	0.321949	1	7650	tags=54%, list=14%, signal=62%
SERVITJA_ISLET_HNF1A_TARGETS_UP	SERVITJA_ISLET_HNF1A_TARGETS_UP		167	0.597943	1.25412	0.137667	0.322017	1	10382	tags=62%, list=19%, signal=76%
HU_GENOTOXIN_ACTION_DIRECT_VS_INDIRECT_24HR	HU_GENOTOXIN_ACTION_DIRECT_VS_INDIRECT_24HR		43	0.513207	1.25409	0.118474	0.321796	1	10687	tags=58%, list=19%, signal=72%
ZWANG_EGF_PERSISTENTLY_DN	ZWANG_EGF_PERSISTENTLY_DN		63	0.502486	1.25403	0.0589391	0.321673	1	8065	tags=48%, list=15%, signal=56%
FONTAINE_THYROID_TUMOR_UNCERTAIN_MALIGNANCY_UP	FONTAINE_THYROID_TUMOR_UNCERTAIN_MALIGNANCY_UP		38	0.529779	1.25384	0.0833333	0.321856	1	9776	tags=50%, list=18%, signal=61%
RODWELL_AGING_KIDNEY_NO_BLOOD_UP	RODWELL_AGING_KIDNEY_NO_BLOOD_UP		221	0.581482	1.25378	0.122841	0.321737	1	7418	tags=52%, list=13%, signal=59%
AIYAR_COBRA1_TARGETS_UP	AIYAR_COBRA1_TARGETS_UP		39	0.530464	1.25372	0.0903614	0.321616	1	8982	tags=51%, list=16%, signal=61%
IWANAGA_CARCINOGENESIS_BY_KRAS_DN	IWANAGA_CARCINOGENESIS_BY_KRAS_DN		119	0.497852	1.25353	0.0645793	0.321795	1	8757	tags=41%, list=16%, signal=49%
REACTOME_TGF_BETA_RECEPTOR_SIGNALING_ACTIVATES_SMADS	REACTOME_TGF_BETA_RECEPTOR_SIGNALING_ACTIVATES_SMADS		32	0.527854	1.25345	0.129666	0.321692	1	7619	tags=44%, list=14%, signal=51%
BIOCARTA_MAL_PATHWAY	BIOCARTA_MAL_PATHWAY		19	0.539545	1.25328	0.128713	0.321846	1	7590	tags=42%, list=14%, signal=49%
TAKEDA_TARGETS_OF_NUP98_HOXA9_FUSION_6HR_UP	TAKEDA_TARGETS_OF_NUP98_HOXA9_FUSION_6HR_UP		84	0.601293	1.25301	0.131931	0.322149	1	7943	tags=51%, list=14%, signal=60%
MIYAGAWA_TARGETS_OF_EWSR1_ETS_FUSIONS_UP	MIYAGAWA_TARGETS_OF_EWSR1_ETS_FUSIONS_UP		261	0.539512	1.25278	0.0900383	0.322423	1	9150	tags=54%, list=17%, signal=65%
BIOCARTA_HCMV_PATHWAY	BIOCARTA_HCMV_PATHWAY		17	0.626061	1.25265	0.200389	0.322459	1	12073	tags=76%, list=22%, signal=98%
RIZKI_TUMOR_INVASIVENESS_3D_DN	RIZKI_TUMOR_INVASIVENESS_3D_DN		261	0.466507	1.25226	0.0458015	0.323089	1	7772	tags=34%, list=14%, signal=40%
FAELT_B_CLL_WITH_VH3_21_DN	FAELT_B_CLL_WITH_VH3_21_DN		49	0.514706	1.25223	0.130019	0.322905	1	8385	tags=41%, list=15%, signal=48%
PHONG_TNF_TARGETS_UP	PHONG_TNF_TARGETS_UP		63	0.654966	1.25205	0.162427	0.323084	1	6884	tags=48%, list=12%, signal=54%
DACOSTA_UV_RESPONSE_VIA_ERCC3_TTD_DN	DACOSTA_UV_RESPONSE_VIA_ERCC3_TTD_DN		83	0.613388	1.2519	0.183236	0.32318	1	10569	tags=60%, list=19%, signal=74%
FRASOR_RESPONSE_TO_SERM_OR_FULVESTRANT_DN	FRASOR_RESPONSE_TO_SERM_OR_FULVESTRANT_DN		48	0.737416	1.25181	0.171079	0.323127	1	7424	tags=67%, list=13%, signal=77%
CROONQUIST_IL6_DEPRIVATION_DN	CROONQUIST_IL6_DEPRIVATION_DN		94	0.767757	1.25155	0.19057	0.323433	1	6331	tags=70%, list=11%, signal=79%
SCIAN_CELL_CYCLE_TARGETS_OF_TP53_AND_TP73_DN	SCIAN_CELL_CYCLE_TARGETS_OF_TP53_AND_TP73_DN		22	0.800448	1.25152	0.177866	0.323232	1	4347	tags=68%, list=8%, signal=74%
REACTOME_DNA_DAMAGE_BYPASS	REACTOME_DNA_DAMAGE_BYPASS		48	0.5586	1.25148	0.16185	0.323083	1	8981	tags=46%, list=16%, signal=55%
CHIARADONNA_NEOPLASTIC_TRANSFORMATION_CDC25_UP	CHIARADONNA_NEOPLASTIC_TRANSFORMATION_CDC25_UP		122	0.557508	1.25129	0.118421	0.323259	1	6919	tags=45%, list=13%, signal=51%
LI_WILMS_TUMOR_VS_FETAL_KIDNEY_1_UP	LI_WILMS_TUMOR_VS_FETAL_KIDNEY_1_UP		183	0.554139	1.25117	0.123574	0.323279	1	6746	tags=44%, list=12%, signal=50%
MARCHINI_TRABECTEDIN_RESISTANCE_DN	MARCHINI_TRABECTEDIN_RESISTANCE_DN		45	0.58172	1.25115	0.14786	0.323052	1	11210	tags=60%, list=20%, signal=75%
WANG_THOC1_TARGETS_DN	WANG_THOC1_TARGETS_DN		20	0.624175	1.25088	0.150407	0.323424	1	7538	tags=55%, list=14%, signal=64%
SLEBOS_HEAD_AND_NECK_CANCER_WITH_HPV_UP	SLEBOS_HEAD_AND_NECK_CANCER_WITH_HPV_UP		79	0.600659	1.25083	0.158103	0.323267	1	8354	tags=52%, list=15%, signal=61%
KAAB_HEART_ATRIUM_VS_VENTRICLE_UP	KAAB_HEART_ATRIUM_VS_VENTRICLE_UP		253	0.529629	1.25083	0.0961538	0.323023	1	8340	tags=47%, list=15%, signal=55%
PEDRIOLI_MIR31_TARGETS_DN	PEDRIOLI_MIR31_TARGETS_DN		410	0.507283	1.25072	0.0808271	0.322995	1	8639	tags=46%, list=16%, signal=55%
YANG_BCL3_TARGETS_UP	YANG_BCL3_TARGETS_UP		330	0.494424	1.25059	0.0744879	0.323011	1	8425	tags=48%, list=15%, signal=56%
MOREAUX_B_LYMPHOCYTE_MATURATION_BY_TACI_UP	MOREAUX_B_LYMPHOCYTE_MATURATION_BY_TACI_UP		85	0.521805	1.25045	0.101031	0.323052	1	7054	tags=39%, list=13%, signal=44%
REACTOME_CELLULAR_HEXOSE_TRANSPORT	REACTOME_CELLULAR_HEXOSE_TRANSPORT		21	0.578723	1.25035	0.110429	0.323041	1	9666	tags=67%, list=18%, signal=81%
OSADA_ASCL1_TARGETS_DN	OSADA_ASCL1_TARGETS_DN		24	0.665983	1.25021	0.163873	0.323088	1	6839	tags=63%, list=12%, signal=71%
GAUSSMANN_MLL_AF4_FUSION_TARGETS_A_DN	GAUSSMANN_MLL_AF4_FUSION_TARGETS_A_DN		93	0.533859	1.24974	0.0761719	0.323906	1	8850	tags=53%, list=16%, signal=63%
PEDERSEN_METASTASIS_BY_ERBB2_ISOFORM_6	PEDERSEN_METASTASIS_BY_ERBB2_ISOFORM_6		29	0.601966	1.24969	0.117063	0.323753	1	5253	tags=41%, list=10%, signal=46%
LEE_LIVER_CANCER_HEPATOBLAST	LEE_LIVER_CANCER_HEPATOBLAST		16	0.754892	1.24965	0.211946	0.323586	1	6085	tags=63%, list=11%, signal=70%
PID_FAS_PATHWAY	PID_FAS_PATHWAY		38	0.560675	1.24965	0.137597	0.323335	1	9949	tags=58%, list=18%, signal=71%
BIOCARTA_TEL_PATHWAY	BIOCARTA_TEL_PATHWAY		17	0.613397	1.24953	0.184584	0.323335	1	10717	tags=59%, list=19%, signal=73%
KOBAYASHI_EGFR_SIGNALING_24HR_UP	KOBAYASHI_EGFR_SIGNALING_24HR_UP		91	0.523804	1.24882	0.0952381	0.324636	1	8068	tags=51%, list=15%, signal=59%
CHEN_NEUROBLASTOMA_COPY_NUMBER_GAINS	CHEN_NEUROBLASTOMA_COPY_NUMBER_GAINS		50	0.514362	1.24879	0.110887	0.324454	1	8033	tags=42%, list=15%, signal=49%
BOQUEST_STEM_CELL_CULTURED_VS_FRESH_UP	BOQUEST_STEM_CELL_CULTURED_VS_FRESH_UP		419	0.54775	1.24796	0.110487	0.326155	1	6574	tags=45%, list=12%, signal=51%
BERENJENO_TRANSFORMED_BY_RHOA_FOREVER_DN	BERENJENO_TRANSFORMED_BY_RHOA_FOREVER_DN		30	0.639134	1.2479	0.164751	0.32603	1	6293	tags=53%, list=11%, signal=60%
ELVIDGE_HYPOXIA_UP	ELVIDGE_HYPOXIA_UP		169	0.548248	1.24766	0.115686	0.326306	1	6986	tags=47%, list=13%, signal=53%
DAVICIONI_RHABDOMYOSARCOMA_PAX_FOXO1_FUSION_UP	DAVICIONI_RHABDOMYOSARCOMA_PAX_FOXO1_FUSION_UP		63	0.534791	1.24725	0.0912548	0.326897	1	9260	tags=49%, list=17%, signal=59%
JACKSON_DNMT1_TARGETS_UP	JACKSON_DNMT1_TARGETS_UP		82	0.536782	1.24719	0.116412	0.326752	1	7087	tags=41%, list=13%, signal=48%
LEE_CALORIE_RESTRICTION_NEOCORTEX_DN	LEE_CALORIE_RESTRICTION_NEOCORTEX_DN		60	0.491494	1.2471	0.084	0.326682	1	8467	tags=43%, list=15%, signal=51%
KOBAYASHI_RESPONSE_TO_ROMIDEPSIN	KOBAYASHI_RESPONSE_TO_ROMIDEPSIN		19	0.611116	1.24707	0.128788	0.326499	1	6856	tags=58%, list=12%, signal=66%
REACTOME_RECEPTOR_TYPE_TYROSINE_PROTEIN_PHOSPHATASES	REACTOME_RECEPTOR_TYPE_TYROSINE_PROTEIN_PHOSPHATASES		20	0.614096	1.24655	0.131048	0.327369	1	8159	tags=45%, list=15%, signal=53%
MATTIOLI_MGUS_VS_MULTIPLE_MYELOMA	MATTIOLI_MGUS_VS_MULTIPLE_MYELOMA		17	0.605095	1.24643	0.179389	0.327366	1	10186	tags=53%, list=18%, signal=65%
REACTOME_SIGNALING_BY_NOTCH1_PEST_DOMAIN_MUTANTS_IN_CANCER	REACTOME_SIGNALING_BY_NOTCH1_PEST_DOMAIN_MUTANTS_IN_CANCER		58	0.505874	1.2464	0.0880626	0.327183	1	8704	tags=50%, list=16%, signal=59%
PURBEY_TARGETS_OF_CTBP1_NOT_SATB1_UP	PURBEY_TARGETS_OF_CTBP1_NOT_SATB1_UP		292	0.442553	1.24638	0.0306513	0.326972	1	9197	tags=40%, list=17%, signal=48%
PID_NFAT_3PATHWAY	PID_NFAT_3PATHWAY		53	0.528213	1.24636	0.145098	0.326778	1	8124	tags=47%, list=15%, signal=55%
SAMOLS_TARGETS_OF_KHSV_MIRNAS_DN	SAMOLS_TARGETS_OF_KHSV_MIRNAS_DN		59	0.547104	1.24635	0.0940499	0.326551	1	8492	tags=51%, list=15%, signal=60%
REACTOME_TOLL_LIKE_RECEPTOR_10_TLR10_CASCADE	REACTOME_TOLL_LIKE_RECEPTOR_10_TLR10_CASCADE		84	0.503452	1.24624	0.113095	0.326541	1	9844	tags=45%, list=18%, signal=55%
KONDO_COLON_CANCER_HCP_WITH_H3K27ME1	KONDO_COLON_CANCER_HCP_WITH_H3K27ME1		26	0.571981	1.24607	0.114786	0.326665	1	9428	tags=58%, list=17%, signal=70%
KEGG_VASOPRESSIN_REGULATED_WATER_REABSORPTION	KEGG_VASOPRESSIN_REGULATED_WATER_REABSORPTION		44	0.511803	1.246	0.125245	0.326557	1	10362	tags=52%, list=19%, signal=64%
PID_LYSOPHOSPHOLIPID_PATHWAY	PID_LYSOPHOSPHOLIPID_PATHWAY		65	0.554988	1.24575	0.133333	0.326835	1	9865	tags=55%, list=18%, signal=67%
KEGG_O_GLYCAN_BIOSYNTHESIS	KEGG_O_GLYCAN_BIOSYNTHESIS		30	0.608247	1.24557	0.151515	0.326944	1	9261	tags=53%, list=17%, signal=64%
LOPEZ_TRANSLATION_VIA_FN1_SIGNALING	LOPEZ_TRANSLATION_VIA_FN1_SIGNALING		35	0.535275	1.24557	0.142574	0.3267	1	10113	tags=46%, list=18%, signal=56%
REACTOME_DNA_STRAND_ELONGATION	REACTOME_DNA_STRAND_ELONGATION		32	0.78808	1.24528	0.196393	0.327097	1	7424	tags=72%, list=13%, signal=83%
GAVIN_FOXP3_TARGETS_CLUSTER_P6	GAVIN_FOXP3_TARGETS_CLUSTER_P6		90	0.677064	1.24523	0.190476	0.326958	1	3877	tags=51%, list=7%, signal=55%
REACTOME_SIGNALING_BY_HEDGEHOG	REACTOME_SIGNALING_BY_HEDGEHOG		150	0.477412	1.24481	0.0892857	0.327631	1	8071	tags=39%, list=15%, signal=45%
TAKEDA_TARGETS_OF_NUP98_HOXA9_FUSION_16D_DN	TAKEDA_TARGETS_OF_NUP98_HOXA9_FUSION_16D_DN		127	0.517949	1.24458	0.0877863	0.327896	1	7429	tags=41%, list=13%, signal=47%
GRAESSMANN_RESPONSE_TO_MC_AND_SERUM_DEPRIVATION_DN	GRAESSMANN_RESPONSE_TO_MC_AND_SERUM_DEPRIVATION_DN		82	0.475589	1.24456	0.0700389	0.327686	1	9594	tags=49%, list=17%, signal=59%
ZHU_CMV_24_HR_DN	ZHU_CMV_24_HR_DN		84	0.600074	1.24441	0.162264	0.327799	1	5616	tags=38%, list=10%, signal=42%
WANG_METHYLATED_IN_BREAST_CANCER	WANG_METHYLATED_IN_BREAST_CANCER		35	0.606511	1.24439	0.142857	0.327595	1	6884	tags=51%, list=12%, signal=59%
REACTOME_INTRACELLULAR_SIGNALING_BY_SECOND_MESSENGERS	REACTOME_INTRACELLULAR_SIGNALING_BY_SECOND_MESSENGERS		304	0.459413	1.24394	0.0666667	0.328289	1	10632	tags=47%, list=19%, signal=58%
REACTOME_MYD88_INDEPENDENT_TLR4_CASCADE	REACTOME_MYD88_INDEPENDENT_TLR4_CASCADE		97	0.501467	1.24377	0.106262	0.328393	1	10898	tags=52%, list=20%, signal=64%
BIOCARTA_MITOCHONDRIA_PATHWAY	BIOCARTA_MITOCHONDRIA_PATHWAY		19	0.580157	1.24372	0.133858	0.328267	1	10178	tags=68%, list=18%, signal=84%
REACTOME_DISASSEMBLY_OF_THE_DESTRUCTION_COMPLEX_AND_RECRUITMENT_OF_AXIN_TO_THE_MEMBRANE	REACTOME_DISASSEMBLY_OF_THE_DESTRUCTION_COMPLEX_AND_RECRUITMENT_OF_AXIN_TO_THE_MEMBRANE		31	0.524133	1.24356	0.120482	0.328383	1	8220	tags=52%, list=15%, signal=61%
CHIARADONNA_NEOPLASTIC_TRANSFORMATION_KRAS_DN	CHIARADONNA_NEOPLASTIC_TRANSFORMATION_KRAS_DN		137	0.552907	1.24352	0.12406	0.328227	1	7981	tags=48%, list=14%, signal=56%
WANG_RESPONSE_TO_GSK3_INHIBITOR_SB216763_UP	WANG_RESPONSE_TO_GSK3_INHIBITOR_SB216763_UP		386	0.505474	1.24339	0.104478	0.328241	1	6672	tags=38%, list=12%, signal=43%
REACTOME_SUMOYLATION_OF_DNA_REPLICATION_PROTEINS	REACTOME_SUMOYLATION_OF_DNA_REPLICATION_PROTEINS		45	0.650531	1.24338	0.207469	0.328022	1	10470	tags=60%, list=19%, signal=74%
REACTOME_NS1_MEDIATED_EFFECTS_ON_HOST_PATHWAYS	REACTOME_NS1_MEDIATED_EFFECTS_ON_HOST_PATHWAYS		40	0.598156	1.2433	0.212944	0.327952	1	10470	tags=63%, list=19%, signal=77%
CARD_MIR302A_TARGETS	CARD_MIR302A_TARGETS		77	0.577973	1.24292	0.145349	0.328548	1	7773	tags=52%, list=14%, signal=60%
TAKEDA_TARGETS_OF_NUP98_HOXA9_FUSION_8D_DN	TAKEDA_TARGETS_OF_NUP98_HOXA9_FUSION_8D_DN		196	0.590176	1.24267	0.140385	0.328876	1	7638	tags=47%, list=14%, signal=54%
REACTOME_INTERACTION_BETWEEN_L1_AND_ANKYRINS	REACTOME_INTERACTION_BETWEEN_L1_AND_ANKYRINS		30	0.606976	1.24257	0.139048	0.328842	1	11337	tags=70%, list=21%, signal=88%
AGUIRRE_PANCREATIC_CANCER_COPY_NUMBER_DN	AGUIRRE_PANCREATIC_CANCER_COPY_NUMBER_DN		233	0.46843	1.24252	0.0978474	0.328728	1	10290	tags=50%, list=19%, signal=61%
GUENTHER_GROWTH_SPHERICAL_VS_ADHERENT_UP	GUENTHER_GROWTH_SPHERICAL_VS_ADHERENT_UP		22	0.63636	1.24243	0.164	0.328689	1	6736	tags=36%, list=12%, signal=41%
HARRIS_HYPOXIA	HARRIS_HYPOXIA		81	0.588849	1.2423	0.145383	0.328728	1	7905	tags=53%, list=14%, signal=62%
MIKKELSEN_IPS_ICP_WITH_H3K4ME3_AND_H327ME3	MIKKELSEN_IPS_ICP_WITH_H3K4ME3_AND_H327ME3		123	0.560603	1.24198	0.121387	0.329196	1	8249	tags=48%, list=15%, signal=56%
LINDSTEDT_DENDRITIC_CELL_MATURATION_D	LINDSTEDT_DENDRITIC_CELL_MATURATION_D		62	0.639271	1.24184	0.171756	0.329212	1	7465	tags=58%, list=14%, signal=67%
REACTOME_DISEASES_OF_SIGNAL_TRANSDUCTION_BY_GROWTH_FACTOR_RECEPTORS_AND_SECOND_MESSENGERS	REACTOME_DISEASES_OF_SIGNAL_TRANSDUCTION_BY_GROWTH_FACTOR_RECEPTORS_AND_SECOND_MESSENGERS		374	0.455316	1.24181	0.0636183	0.329038	1	8704	tags=41%, list=16%, signal=48%
IVANOVA_HEMATOPOIESIS_STEM_CELL_LONG_TERM	IVANOVA_HEMATOPOIESIS_STEM_CELL_LONG_TERM		214	0.516511	1.24157	0.0813492	0.329352	1	8413	tags=46%, list=15%, signal=54%
BIOCARTA_EGF_PATHWAY	BIOCARTA_EGF_PATHWAY		27	0.582636	1.2415	0.172211	0.329258	1	12705	tags=67%, list=23%, signal=87%
YEGNASUBRAMANIAN_PROSTATE_CANCER	YEGNASUBRAMANIAN_PROSTATE_CANCER		134	0.502461	1.24117	0.0724346	0.329755	1	6793	tags=41%, list=12%, signal=47%
PID_RET_PATHWAY	PID_RET_PATHWAY		39	0.539089	1.24112	0.133333	0.32961	1	11100	tags=67%, list=20%, signal=83%
LEI_MYB_TARGETS	LEI_MYB_TARGETS		320	0.500497	1.24039	0.113131	0.331033	1	8858	tags=44%, list=16%, signal=53%
SHAFFER_IRF4_TARGETS_IN_ACTIVATED_B_LYMPHOCYTE	SHAFFER_IRF4_TARGETS_IN_ACTIVATED_B_LYMPHOCYTE		76	0.512281	1.2403	0.116601	0.33099	1	7332	tags=43%, list=13%, signal=50%
REACTOME_FGFR1_MUTANT_RECEPTOR_ACTIVATION	REACTOME_FGFR1_MUTANT_RECEPTOR_ACTIVATION		31	0.560067	1.24013	0.15493	0.331103	1	5874	tags=35%, list=11%, signal=40%
THEILGAARD_NEUTROPHIL_AT_SKIN_WOUND_UP	THEILGAARD_NEUTROPHIL_AT_SKIN_WOUND_UP		76	0.574558	1.23975	0.172816	0.331637	1	9308	tags=57%, list=17%, signal=68%
GARCIA_TARGETS_OF_FLI1_AND_DAX1_UP	GARCIA_TARGETS_OF_FLI1_AND_DAX1_UP		50	0.503688	1.23973	0.0910931	0.331451	1	7401	tags=38%, list=13%, signal=44%
NABA_ECM_GLYCOPROTEINS	NABA_ECM_GLYCOPROTEINS		190	0.570264	1.23886	0.128599	0.333084	1	6540	tags=48%, list=12%, signal=54%
BASAKI_YBX1_TARGETS_DN	BASAKI_YBX1_TARGETS_DN		383	0.497699	1.23875	0.0823529	0.333041	1	9066	tags=47%, list=16%, signal=56%
CREIGHTON_ENDOCRINE_THERAPY_RESISTANCE_2	CREIGHTON_ENDOCRINE_THERAPY_RESISTANCE_2		449	0.504499	1.23875	0.101533	0.332815	1	9867	tags=51%, list=18%, signal=62%
CHEMNITZ_RESPONSE_TO_PROSTAGLANDIN_E2_DN	CHEMNITZ_RESPONSE_TO_PROSTAGLANDIN_E2_DN		390	0.504487	1.23869	0.102	0.332684	1	8095	tags=45%, list=15%, signal=53%
HOLLEMAN_ASPARAGINASE_RESISTANCE_ALL_DN	HOLLEMAN_ASPARAGINASE_RESISTANCE_ALL_DN		25	0.553511	1.23862	0.166344	0.332575	1	7418	tags=44%, list=13%, signal=51%
DURAND_STROMA_S_UP	DURAND_STROMA_S_UP		276	0.553286	1.23861	0.125954	0.332348	1	8262	tags=51%, list=15%, signal=60%
REACTOME_INTRAFLAGELLAR_TRANSPORT	REACTOME_INTRAFLAGELLAR_TRANSPORT		54	0.575311	1.23845	0.148221	0.332477	1	8322	tags=52%, list=15%, signal=61%
MODY_HIPPOCAMPUS_NEONATAL	MODY_HIPPOCAMPUS_NEONATAL		31	0.591794	1.2384	0.172816	0.332311	1	10162	tags=55%, list=18%, signal=67%
PID_ERB_GENOMIC_PATHWAY	PID_ERB_GENOMIC_PATHWAY		15	0.533075	1.23824	0.11875	0.332406	1	10127	tags=53%, list=18%, signal=65%
BHATTACHARYA_EMBRYONIC_STEM_CELL	BHATTACHARYA_EMBRYONIC_STEM_CELL		83	0.547018	1.23824	0.151163	0.332159	1	8821	tags=48%, list=16%, signal=57%
WILSON_PROTEASES_AT_TUMOR_BONE_INTERFACE_UP	WILSON_PROTEASES_AT_TUMOR_BONE_INTERFACE_UP		20	0.610302	1.23811	0.150794	0.332197	1	5047	tags=55%, list=9%, signal=61%
CHEBOTAEV_GR_TARGETS_DN	CHEBOTAEV_GR_TARGETS_DN		121	0.556469	1.23794	0.114341	0.332335	1	9201	tags=55%, list=17%, signal=65%
HOLLERN_SOLID_NODULAR_BREAST_TUMOR_DN	HOLLERN_SOLID_NODULAR_BREAST_TUMOR_DN		30	0.640097	1.23781	0.155769	0.332376	1	5832	tags=50%, list=11%, signal=56%
KOYAMA_SEMA3B_TARGETS_DN	KOYAMA_SEMA3B_TARGETS_DN		355	0.466871	1.23769	0.0538922	0.332361	1	8406	tags=48%, list=15%, signal=56%
KAUFFMANN_DNA_REPAIR_GENES	KAUFFMANN_DNA_REPAIR_GENES		229	0.547884	1.23756	0.16996	0.332398	1	9233	tags=52%, list=17%, signal=62%
MASSARWEH_RESPONSE_TO_ESTRADIOL	MASSARWEH_RESPONSE_TO_ESTRADIOL		62	0.526933	1.23744	0.0871212	0.332423	1	5941	tags=39%, list=11%, signal=43%
KEGG_TOLL_LIKE_RECEPTOR_SIGNALING_PATHWAY	KEGG_TOLL_LIKE_RECEPTOR_SIGNALING_PATHWAY		102	0.567978	1.2373	0.164773	0.332455	1	8299	tags=40%, list=15%, signal=47%
OUYANG_PROSTATE_CANCER_PROGRESSION_UP	OUYANG_PROSTATE_CANCER_PROGRESSION_UP		21	0.592149	1.23719	0.146484	0.332485	1	8613	tags=57%, list=16%, signal=68%
SEKI_INFLAMMATORY_RESPONSE_LPS_UP	SEKI_INFLAMMATORY_RESPONSE_LPS_UP		76	0.633384	1.23714	0.178571	0.332345	1	8639	tags=55%, list=16%, signal=65%
EPPERT_LSC_R	EPPERT_LSC_R		41	0.544786	1.23677	0.128631	0.332982	1	10215	tags=51%, list=19%, signal=63%
REACTOME_SIGNALING_BY_BMP	REACTOME_SIGNALING_BY_BMP		28	0.612671	1.23558	0.179732	0.335403	1	7455	tags=57%, list=14%, signal=66%
NUNODA_RESPONSE_TO_DASATINIB_IMATINIB_UP	NUNODA_RESPONSE_TO_DASATINIB_IMATINIB_UP		29	0.605986	1.23549	0.177264	0.335347	1	8788	tags=59%, list=16%, signal=70%
VANDESLUIS_COMMD1_TARGETS_GROUP_2_UP	VANDESLUIS_COMMD1_TARGETS_GROUP_2_UP		15	0.65872	1.23498	0.162745	0.336188	1	5599	tags=53%, list=10%, signal=59%
MEISSNER_BRAIN_ICP_WITH_H3K4ME3	MEISSNER_BRAIN_ICP_WITH_H3K4ME3		31	0.527534	1.23498	0.0875764	0.335949	1	7614	tags=48%, list=14%, signal=56%
PID_TELOMERASE_PATHWAY	PID_TELOMERASE_PATHWAY		66	0.520364	1.23489	0.16501	0.335887	1	12073	tags=62%, list=22%, signal=79%
ZHAN_MULTIPLE_MYELOMA_MF_DN	ZHAN_MULTIPLE_MYELOMA_MF_DN		42	0.56316	1.23483	0.129412	0.335764	1	7551	tags=52%, list=14%, signal=61%
DACOSTA_ERCC3_ALLELE_XPCS_VS_TTD_DN	DACOSTA_ERCC3_ALLELE_XPCS_VS_TTD_DN		35	0.619775	1.23472	0.166016	0.335734	1	8865	tags=57%, list=16%, signal=68%
REACTOME_SIGNALING_BY_NOTCH1_HD_DOMAIN_MUTANTS_IN_CANCER	REACTOME_SIGNALING_BY_NOTCH1_HD_DOMAIN_MUTANTS_IN_CANCER		15	0.642275	1.23426	0.173913	0.336549	1	4623	tags=47%, list=8%, signal=51%
RIZ_ERYTHROID_DIFFERENTIATION_CCNE1	RIZ_ERYTHROID_DIFFERENTIATION_CCNE1		43	0.532187	1.23417	0.138462	0.336476	1	8207	tags=44%, list=15%, signal=52%
TIAN_TNF_SIGNALING_VIA_NFKB	TIAN_TNF_SIGNALING_VIA_NFKB		25	0.688225	1.23412	0.208333	0.336331	1	9183	tags=60%, list=17%, signal=72%
YAMASHITA_LIVER_CANCER_STEM_CELL_UP	YAMASHITA_LIVER_CANCER_STEM_CELL_UP		47	0.543668	1.23391	0.116183	0.336565	1	5066	tags=47%, list=9%, signal=52%
REACTOME_NEUROTRANSMITTER_RECEPTORS_AND_POSTSYNAPTIC_SIGNAL_TRANSMISSION	REACTOME_NEUROTRANSMITTER_RECEPTORS_AND_POSTSYNAPTIC_SIGNAL_TRANSMISSION		204	0.484148	1.2338	0.0678295	0.336552	1	8341	tags=39%, list=15%, signal=45%
RORIE_TARGETS_OF_EWSR1_FLI1_FUSION_DN	RORIE_TARGETS_OF_EWSR1_FLI1_FUSION_DN		27	0.58681	1.23372	0.129594	0.336478	1	9037	tags=56%, list=16%, signal=66%
REACTOME_TOLL_LIKE_RECEPTOR_CASCADES	REACTOME_TOLL_LIKE_RECEPTOR_CASCADES		153	0.513332	1.23335	0.129594	0.337072	1	9949	tags=48%, list=18%, signal=59%
REACTOME_FLT3_SIGNALING	REACTOME_FLT3_SIGNALING		264	0.465335	1.23299	0.0772277	0.33758	1	9499	tags=44%, list=17%, signal=52%
REACTOME_MITOTIC_SPINDLE_CHECKPOINT	REACTOME_MITOTIC_SPINDLE_CHECKPOINT		110	0.648292	1.23264	0.208251	0.338103	1	8220	tags=57%, list=15%, signal=67%
FIGUEROA_AML_METHYLATION_CLUSTER_4_UP	FIGUEROA_AML_METHYLATION_CLUSTER_4_UP		109	0.464398	1.23263	0.056338	0.337888	1	8672	tags=47%, list=16%, signal=55%
GRADE_COLON_AND_RECTAL_CANCER_UP	GRADE_COLON_AND_RECTAL_CANCER_UP		278	0.498046	1.23251	0.149194	0.337926	1	8407	tags=43%, list=15%, signal=50%
GRESHOCK_CANCER_COPY_NUMBER_UP	GRESHOCK_CANCER_COPY_NUMBER_UP		318	0.495759	1.23244	0.114398	0.337819	1	8601	tags=46%, list=16%, signal=54%
REACTOME_CYCLIN_A_B1_B2_ASSOCIATED_EVENTS_DURING_G2_M_TRANSITION	REACTOME_CYCLIN_A_B1_B2_ASSOCIATED_EVENTS_DURING_G2_M_TRANSITION		25	0.692161	1.2321	0.207101	0.338341	1	7086	tags=56%, list=13%, signal=64%
VISALA_AGING_LYMPHOCYTE_DN	VISALA_AGING_LYMPHOCYTE_DN		18	0.597215	1.23178	0.156126	0.33878	1	9183	tags=61%, list=17%, signal=73%
REACTOME_SUMOYLATION	REACTOME_SUMOYLATION		172	0.527321	1.2317	0.169388	0.338748	1	9406	tags=47%, list=17%, signal=57%
REACTOME_REGULATION_OF_TP53_ACTIVITY_THROUGH_ACETYLATION	REACTOME_REGULATION_OF_TP53_ACTIVITY_THROUGH_ACETYLATION		30	0.548675	1.23145	0.174737	0.339036	1	10841	tags=70%, list=20%, signal=87%
REACTOME_FRS_MEDIATED_FGFR2_SIGNALING	REACTOME_FRS_MEDIATED_FGFR2_SIGNALING		25	0.551243	1.23123	0.136452	0.339247	1	5734	tags=36%, list=10%, signal=40%
RUTELLA_RESPONSE_TO_HGF_VS_CSF2RB_AND_IL4_DN	RUTELLA_RESPONSE_TO_HGF_VS_CSF2RB_AND_IL4_DN		244	0.52299	1.23066	0.12766	0.34026	1	8383	tags=49%, list=15%, signal=57%
GAL_LEUKEMIC_STEM_CELL_UP	GAL_LEUKEMIC_STEM_CELL_UP		128	0.494876	1.23051	0.0974576	0.340337	1	7638	tags=48%, list=14%, signal=56%
CROONQUIST_NRAS_SIGNALING_DN	CROONQUIST_NRAS_SIGNALING_DN		69	0.781769	1.23041	0.212724	0.340284	1	4640	tags=67%, list=8%, signal=73%
REACTOME_JNK_C_JUN_KINASES_PHOSPHORYLATION_AND_ACTIVATION_MEDIATED_BY_ACTIVATED_HUMAN_TAK1	REACTOME_JNK_C_JUN_KINASES_PHOSPHORYLATION_AND_ACTIVATION_MEDIATED_BY_ACTIVATED_HUMAN_TAK1		22	0.553498	1.23036	0.163306	0.340158	1	10860	tags=59%, list=20%, signal=74%
WANG_RESPONSE_TO_BEXAROTENE_DN	WANG_RESPONSE_TO_BEXAROTENE_DN		27	0.589433	1.22968	0.179048	0.341289	1	8462	tags=59%, list=15%, signal=70%
PID_IL1_PATHWAY	PID_IL1_PATHWAY		34	0.582675	1.22965	0.19057	0.341106	1	12073	tags=68%, list=22%, signal=87%
WILLIAMS_ESR2_TARGETS_UP	WILLIAMS_ESR2_TARGETS_UP		27	0.535827	1.22944	0.103093	0.341347	1	6871	tags=37%, list=12%, signal=42%
TIEN_INTESTINE_PROBIOTICS_24HR_DN	TIEN_INTESTINE_PROBIOTICS_24HR_DN		207	0.481016	1.22932	0.13786	0.34136	1	9155	tags=44%, list=17%, signal=53%
COATES_MACROPHAGE_M1_VS_M2_DN	COATES_MACROPHAGE_M1_VS_M2_DN		81	0.527978	1.22929	0.112994	0.34118	1	7538	tags=47%, list=14%, signal=54%
HU_GENOTOXIC_DAMAGE_4HR	HU_GENOTOXIC_DAMAGE_4HR		32	0.662142	1.22909	0.189723	0.341361	1	7045	tags=56%, list=13%, signal=64%
GOLDRATH_ANTIGEN_RESPONSE	GOLDRATH_ANTIGEN_RESPONSE		353	0.576105	1.22909	0.158	0.34112	1	6963	tags=49%, list=13%, signal=56%
FINETTI_BREAST_CANCER_KINOME_RED	FINETTI_BREAST_CANCER_KINOME_RED		16	0.880797	1.2289	0.166337	0.341278	1	4626	tags=88%, list=8%, signal=95%
HASLINGER_B_CLL_WITH_13Q14_DELETION	HASLINGER_B_CLL_WITH_13Q14_DELETION		24	0.59522	1.22889	0.155556	0.34107	1	5887	tags=50%, list=11%, signal=56%
BOYLAN_MULTIPLE_MYELOMA_C_D_UP	BOYLAN_MULTIPLE_MYELOMA_C_D_UP		135	0.469836	1.22885	0.0747475	0.340919	1	7875	tags=41%, list=14%, signal=48%
SHIPP_DLBCL_VS_FOLLICULAR_LYMPHOMA_UP	SHIPP_DLBCL_VS_FOLLICULAR_LYMPHOMA_UP		45	0.619822	1.22863	0.206226	0.341162	1	10042	tags=69%, list=18%, signal=84%
PLASARI_TGFB1_TARGETS_10HR_DN	PLASARI_TGFB1_TARGETS_10HR_DN		250	0.54067	1.2285	0.130435	0.341223	1	7490	tags=52%, list=14%, signal=60%
CROMER_METASTASIS_DN	CROMER_METASTASIS_DN		77	0.520374	1.22842	0.144016	0.341147	1	8068	tags=39%, list=15%, signal=46%
SUH_COEXPRESSED_WITH_ID1_AND_ID2_UP	SUH_COEXPRESSED_WITH_ID1_AND_ID2_UP		18	0.622542	1.2284	0.174573	0.340947	1	7611	tags=56%, list=14%, signal=64%
REACTOME_TOLL_LIKE_RECEPTOR_4_TLR4_CASCADE	REACTOME_TOLL_LIKE_RECEPTOR_4_TLR4_CASCADE		127	0.509944	1.2284	0.127376	0.340701	1	7240	tags=39%, list=13%, signal=44%
REACTOME_CHONDROITIN_SULFATE_BIOSYNTHESIS	REACTOME_CHONDROITIN_SULFATE_BIOSYNTHESIS		20	0.645155	1.22838	0.182857	0.340498	1	7099	tags=60%, list=13%, signal=69%
KAN_RESPONSE_TO_ARSENIC_TRIOXIDE	KAN_RESPONSE_TO_ARSENIC_TRIOXIDE		123	0.549832	1.22824	0.128599	0.340563	1	6736	tags=46%, list=12%, signal=53%
ZHAN_LATE_DIFFERENTIATION_GENES_UP	ZHAN_LATE_DIFFERENTIATION_GENES_UP		33	0.593905	1.22822	0.193117	0.340355	1	5061	tags=45%, list=9%, signal=50%
RIGGI_EWING_SARCOMA_PROGENITOR_UP	RIGGI_EWING_SARCOMA_PROGENITOR_UP		418	0.545399	1.22816	0.136106	0.340264	1	7475	tags=47%, list=14%, signal=54%
WANG_CLIM2_TARGETS_UP	WANG_CLIM2_TARGETS_UP		256	0.454858	1.22813	0.0488798	0.340086	1	9763	tags=43%, list=18%, signal=52%
BOYLAN_MULTIPLE_MYELOMA_PCA3_UP	BOYLAN_MULTIPLE_MYELOMA_PCA3_UP		80	0.516584	1.22793	0.111546	0.340301	1	5709	tags=43%, list=10%, signal=47%
WINTER_HYPOXIA_UP	WINTER_HYPOXIA_UP		94	0.527433	1.22751	0.136905	0.340955	1	8448	tags=52%, list=15%, signal=61%
BHAT_ESR1_TARGETS_NOT_VIA_AKT1_UP	BHAT_ESR1_TARGETS_NOT_VIA_AKT1_UP		211	0.481302	1.22747	0.0678643	0.340784	1	7423	tags=42%, list=13%, signal=48%
BAE_BRCA1_TARGETS_DN	BAE_BRCA1_TARGETS_DN		32	0.536389	1.22674	0.129363	0.342215	1	8331	tags=59%, list=15%, signal=70%
CHIARETTI_ACUTE_LYMPHOBLASTIC_LEUKEMIA_ZAP70	CHIARETTI_ACUTE_LYMPHOBLASTIC_LEUKEMIA_ZAP70		66	0.537928	1.22664	0.167984	0.342191	1	7927	tags=48%, list=14%, signal=57%
REACTOME_ACTIVATION_OF_THE_PRE_REPLICATIVE_COMPLEX	REACTOME_ACTIVATION_OF_THE_PRE_REPLICATIVE_COMPLEX		33	0.759875	1.22639	0.235644	0.34247	1	2962	tags=52%, list=5%, signal=54%
MONNIER_POSTRADIATION_TUMOR_ESCAPE_DN	MONNIER_POSTRADIATION_TUMOR_ESCAPE_DN		373	0.452999	1.22623	0.0705882	0.342546	1	7436	tags=39%, list=13%, signal=45%
GRADE_COLON_VS_RECTAL_CANCER_UP	GRADE_COLON_VS_RECTAL_CANCER_UP		36	0.52834	1.22621	0.117878	0.342348	1	3789	tags=28%, list=7%, signal=30%
MCCLUNG_COCAIN_REWARD_4WK	MCCLUNG_COCAIN_REWARD_4WK		71	0.498328	1.22532	0.0811881	0.344089	1	8213	tags=41%, list=15%, signal=48%
REACTOME_SYNTHESIS_OF_PROSTAGLANDINS_PG_AND_THROMBOXANES_TX	REACTOME_SYNTHESIS_OF_PROSTAGLANDINS_PG_AND_THROMBOXANES_TX		15	0.643539	1.22509	0.177694	0.344353	1	6772	tags=53%, list=12%, signal=61%
BROWNE_HCMV_INFECTION_24HR_DN	BROWNE_HCMV_INFECTION_24HR_DN		142	0.521435	1.22487	0.136276	0.344608	1	5830	tags=39%, list=11%, signal=43%
HOLLEMAN_VINCRISTINE_RESISTANCE_B_ALL_UP	HOLLEMAN_VINCRISTINE_RESISTANCE_B_ALL_UP		39	0.556621	1.2248	0.170254	0.344486	1	9352	tags=59%, list=17%, signal=71%
NGUYEN_NOTCH1_TARGETS_DN	NGUYEN_NOTCH1_TARGETS_DN		80	0.510764	1.22457	0.131115	0.344745	1	6730	tags=40%, list=12%, signal=45%
REACTOME_G_PROTEIN_MEDIATED_EVENTS	REACTOME_G_PROTEIN_MEDIATED_EVENTS		54	0.560486	1.22453	0.147287	0.344569	1	8124	tags=48%, list=15%, signal=56%
RICKMAN_METASTASIS_UP	RICKMAN_METASTASIS_UP		341	0.48013	1.22449	0.123431	0.344404	1	9869	tags=46%, list=18%, signal=56%
PLASARI_TGFB1_TARGETS_1HR_UP	PLASARI_TGFB1_TARGETS_1HR_UP		32	0.670197	1.22429	0.200382	0.344592	1	6292	tags=59%, list=11%, signal=67%
PLASARI_NFIC_TARGETS_BASAL_UP	PLASARI_NFIC_TARGETS_BASAL_UP		26	0.581399	1.22425	0.145098	0.344436	1	4315	tags=35%, list=8%, signal=38%
EGUCHI_CELL_CYCLE_RB1_TARGETS	EGUCHI_CELL_CYCLE_RB1_TARGETS		22	0.869377	1.22413	0.188492	0.34445	1	4832	tags=86%, list=9%, signal=95%
LY_AGING_MIDDLE_DN	LY_AGING_MIDDLE_DN		15	0.8813	1.2241	0.169323	0.344259	1	5256	tags=93%, list=10%, signal=103%
REACTOME_DIGESTION	REACTOME_DIGESTION		23	0.58642	1.22375	0.149901	0.344786	1	9322	tags=48%, list=17%, signal=58%
HENDRICKS_SMARCA4_TARGETS_UP	HENDRICKS_SMARCA4_TARGETS_UP		54	0.595046	1.22369	0.182524	0.344702	1	9621	tags=61%, list=17%, signal=74%
DORSAM_HOXA9_TARGETS_UP	DORSAM_HOXA9_TARGETS_UP		35	0.515545	1.22351	0.142857	0.344873	1	9510	tags=49%, list=17%, signal=59%
JIANG_HYPOXIA_VIA_VHL	JIANG_HYPOXIA_VIA_VHL		19	0.53069	1.22346	0.156576	0.344747	1	2906	tags=32%, list=5%, signal=33%
ZHONG_SECRETOME_OF_LUNG_CANCER_AND_FIBROBLAST	ZHONG_SECRETOME_OF_LUNG_CANCER_AND_FIBROBLAST		131	0.493552	1.22323	0.153386	0.344977	1	8639	tags=42%, list=16%, signal=50%
REACTOME_SEPARATION_OF_SISTER_CHROMATIDS	REACTOME_SEPARATION_OF_SISTER_CHROMATIDS		189	0.575856	1.22308	0.188867	0.345073	1	8318	tags=47%, list=15%, signal=55%
KEGG_GLYCOSPHINGOLIPID_BIOSYNTHESIS_LACTO_AND_NEOLACTO_SERIES	KEGG_GLYCOSPHINGOLIPID_BIOSYNTHESIS_LACTO_AND_NEOLACTO_SERIES		26	0.554725	1.22295	0.151767	0.345106	1	5417	tags=42%, list=10%, signal=47%
LIU_IL13_MEMORY_MODEL_UP	LIU_IL13_MEMORY_MODEL_UP		17	0.641024	1.22295	0.184906	0.344863	1	2716	tags=41%, list=5%, signal=43%
KEGG_UBIQUITIN_MEDIATED_PROTEOLYSIS	KEGG_UBIQUITIN_MEDIATED_PROTEOLYSIS		134	0.472448	1.22276	0.1417	0.345048	1	11104	tags=54%, list=20%, signal=67%
REACTOME_S_PHASE	REACTOME_S_PHASE		161	0.560773	1.22275	0.180198	0.344826	1	9203	tags=48%, list=17%, signal=58%
NIKOLSKY_BREAST_CANCER_8P12_P11_AMPLICON	NIKOLSKY_BREAST_CANCER_8P12_P11_AMPLICON		57	0.644721	1.22256	0.210953	0.344993	1	7103	tags=53%, list=13%, signal=60%
ELVIDGE_HYPOXIA_BY_DMOG_UP	ELVIDGE_HYPOXIA_BY_DMOG_UP		132	0.552792	1.22216	0.143137	0.345593	1	6986	tags=48%, list=13%, signal=55%
PID_PI3K_PLC_TRK_PATHWAY	PID_PI3K_PLC_TRK_PATHWAY		36	0.523766	1.22215	0.148297	0.345376	1	10198	tags=67%, list=19%, signal=82%
PID_MYC_ACTIV_PATHWAY	PID_MYC_ACTIV_PATHWAY		79	0.529174	1.22214	0.166667	0.345161	1	10024	tags=52%, list=18%, signal=63%
PID_REELIN_PATHWAY	PID_REELIN_PATHWAY		28	0.563599	1.2221	0.1569	0.344998	1	9689	tags=54%, list=18%, signal=65%
TSENG_IRS1_TARGETS_UP	TSENG_IRS1_TARGETS_UP		111	0.486577	1.22206	0.0986193	0.34486	1	8899	tags=50%, list=16%, signal=60%
RICKMAN_TUMOR_DIFFERENTIATED_WELL_VS_POORLY_UP	RICKMAN_TUMOR_DIFFERENTIATED_WELL_VS_POORLY_UP		239	0.494544	1.22179	0.12043	0.345219	1	9415	tags=44%, list=17%, signal=53%
REACTOME_O_GLYCOSYLATION_OF_TSR_DOMAIN_CONTAINING_PROTEINS	REACTOME_O_GLYCOSYLATION_OF_TSR_DOMAIN_CONTAINING_PROTEINS		39	0.63843	1.22166	0.193548	0.345204	1	7547	tags=64%, list=14%, signal=74%
REACTOME_SEMA4D_INDUCED_CELL_MIGRATION_AND_GROWTH_CONE_COLLAPSE	REACTOME_SEMA4D_INDUCED_CELL_MIGRATION_AND_GROWTH_CONE_COLLAPSE		20	0.571212	1.22147	0.144869	0.345343	1	9021	tags=65%, list=16%, signal=78%
GAUSSMANN_MLL_AF4_FUSION_TARGETS_F_UP	GAUSSMANN_MLL_AF4_FUSION_TARGETS_F_UP		179	0.541209	1.22137	0.135496	0.345318	1	6132	tags=46%, list=11%, signal=51%
THUM_MIR21_TARGETS_HEART_DISEASE_UP	THUM_MIR21_TARGETS_HEART_DISEASE_UP		17	0.777847	1.22137	0.229323	0.345085	1	5616	tags=71%, list=10%, signal=79%
PID_PI3KCI_AKT_PATHWAY	PID_PI3KCI_AKT_PATHWAY		35	0.514294	1.22137	0.170431	0.344845	1	10198	tags=51%, list=19%, signal=63%
MOREAUX_MULTIPLE_MYELOMA_BY_TACI_UP	MOREAUX_MULTIPLE_MYELOMA_BY_TACI_UP		367	0.476155	1.22131	0.0628803	0.344718	1	9125	tags=42%, list=17%, signal=50%
REACTOME_INTRA_GOLGI_TRAFFIC	REACTOME_INTRA_GOLGI_TRAFFIC		44	0.539951	1.22105	0.178571	0.345076	1	12533	tags=61%, list=23%, signal=79%
KYNG_ENVIRONMENTAL_STRESS_RESPONSE_NOT_BY_GAMMA_IN_OLD	KYNG_ENVIRONMENTAL_STRESS_RESPONSE_NOT_BY_GAMMA_IN_OLD		29	0.54021	1.22087	0.149057	0.345251	1	7315	tags=48%, list=13%, signal=56%
KANG_IMMORTALIZED_BY_TERT_UP	KANG_IMMORTALIZED_BY_TERT_UP		88	0.533459	1.22086	0.137931	0.345031	1	7075	tags=44%, list=13%, signal=51%
TONKS_TARGETS_OF_RUNX1_RUNX1T1_FUSION_HSC_UP	TONKS_TARGETS_OF_RUNX1_RUNX1T1_FUSION_HSC_UP		182	0.545201	1.2205	0.160149	0.3455	1	8684	tags=47%, list=16%, signal=55%
GHO_ATF5_TARGETS_DN	GHO_ATF5_TARGETS_DN		16	0.610486	1.2204	0.186879	0.345489	1	7407	tags=38%, list=13%, signal=43%
REACTOME_PI3K_AKT_SIGNALING_IN_CANCER	REACTOME_PI3K_AKT_SIGNALING_IN_CANCER		102	0.507267	1.22037	0.115385	0.345303	1	9085	tags=45%, list=16%, signal=54%
DASU_IL6_SIGNALING_SCAR_UP	DASU_IL6_SIGNALING_SCAR_UP		31	0.549786	1.21955	0.141434	0.346807	1	10104	tags=65%, list=18%, signal=79%
ZHAN_MULTIPLE_MYELOMA_LB_UP	ZHAN_MULTIPLE_MYELOMA_LB_UP		46	0.554883	1.21938	0.142012	0.346897	1	3938	tags=35%, list=7%, signal=37%
VERHAAK_AML_WITH_NPM1_MUTATED_UP	VERHAAK_AML_WITH_NPM1_MUTATED_UP		178	0.591222	1.21927	0.190207	0.346909	1	7962	tags=51%, list=14%, signal=59%
REACTOME_MAPK_FAMILY_SIGNALING_CASCADES	REACTOME_MAPK_FAMILY_SIGNALING_CASCADES		294	0.457089	1.21903	0.0841487	0.347216	1	9886	tags=44%, list=18%, signal=54%
CREIGHTON_ENDOCRINE_THERAPY_RESISTANCE_4	CREIGHTON_ENDOCRINE_THERAPY_RESISTANCE_4		305	0.454042	1.21874	0.0496032	0.347584	1	5941	tags=31%, list=11%, signal=35%
BIOCARTA_HDAC_PATHWAY	BIOCARTA_HDAC_PATHWAY		25	0.53977	1.21812	0.167677	0.34872	1	10465	tags=56%, list=19%, signal=69%
GARY_CD5_TARGETS_DN	GARY_CD5_TARGETS_DN		434	0.483807	1.21805	0.144928	0.348611	1	10184	tags=46%, list=18%, signal=56%
GAUSSMANN_MLL_AF4_FUSION_TARGETS_C_DN	GAUSSMANN_MLL_AF4_FUSION_TARGETS_C_DN		21	0.613186	1.21803	0.156977	0.3484	1	4649	tags=48%, list=8%, signal=52%
REACTOME_TRANSLESION_SYNTHESIS_BY_Y_FAMILY_DNA_POLYMERASES_BYPASSES_LESIONS_ON_DNA_TEMPLATE	REACTOME_TRANSLESION_SYNTHESIS_BY_Y_FAMILY_DNA_POLYMERASES_BYPASSES_LESIONS_ON_DNA_TEMPLATE		39	0.545092	1.21797	0.179389	0.348305	1	8981	tags=46%, list=16%, signal=55%
PID_THROMBIN_PAR1_PATHWAY	PID_THROMBIN_PAR1_PATHWAY		43	0.546304	1.21795	0.16092	0.348098	1	9865	tags=56%, list=18%, signal=68%
SCHAEFFER_PROSTATE_DEVELOPMENT_48HR_DN	SCHAEFFER_PROSTATE_DEVELOPMENT_48HR_DN		407	0.530377	1.21773	0.146154	0.348372	1	8910	tags=51%, list=16%, signal=60%
LIM_MAMMARY_LUMINAL_MATURE_DN	LIM_MAMMARY_LUMINAL_MATURE_DN		94	0.59965	1.21772	0.188785	0.348139	1	6674	tags=53%, list=12%, signal=60%
REACTOME_HCMV_INFECTION	REACTOME_HCMV_INFECTION		98	0.505303	1.21757	0.129512	0.348249	1	10652	tags=51%, list=19%, signal=63%
WEBER_METHYLATED_HCP_IN_SPERM_DN	WEBER_METHYLATED_HCP_IN_SPERM_DN		29	0.560863	1.21752	0.193089	0.34812	1	12180	tags=48%, list=22%, signal=62%
PARENT_MTOR_SIGNALING_DN	PARENT_MTOR_SIGNALING_DN		44	0.549545	1.21739	0.145068	0.348156	1	5599	tags=41%, list=10%, signal=45%
NAKAMURA_METASTASIS	NAKAMURA_METASTASIS		47	0.571025	1.21736	0.177165	0.347983	1	9582	tags=49%, list=17%, signal=59%
PID_INTEGRIN_A4B1_PATHWAY	PID_INTEGRIN_A4B1_PATHWAY		33	0.552565	1.21735	0.184762	0.347763	1	9791	tags=61%, list=18%, signal=74%
SIG_PIP3_SIGNALING_IN_CARDIAC_MYOCTES	SIG_PIP3_SIGNALING_IN_CARDIAC_MYOCTES		67	0.493402	1.21735	0.147475	0.347531	1	11020	tags=61%, list=20%, signal=76%
MORI_PRE_BI_LYMPHOCYTE_UP	MORI_PRE_BI_LYMPHOCYTE_UP		78	0.628027	1.21719	0.216797	0.347637	1	8447	tags=60%, list=15%, signal=71%
LIN_TUMOR_ESCAPE_FROM_IMMUNE_ATTACK	LIN_TUMOR_ESCAPE_FROM_IMMUNE_ATTACK		20	0.58952	1.2171	0.164659	0.347578	1	8836	tags=55%, list=16%, signal=65%
WALLACE_PROSTATE_CANCER_RACE_DN	WALLACE_PROSTATE_CANCER_RACE_DN		88	0.478123	1.217	0.0838323	0.347582	1	10307	tags=49%, list=19%, signal=60%
BIOCARTA_IGF1MTOR_PATHWAY	BIOCARTA_IGF1MTOR_PATHWAY		19	0.562783	1.21699	0.195565	0.34736	1	12028	tags=68%, list=22%, signal=87%
PUIFFE_INVASION_INHIBITED_BY_ASCITES_DN	PUIFFE_INVASION_INHIBITED_BY_ASCITES_DN		145	0.482067	1.21695	0.121457	0.347204	1	10098	tags=48%, list=18%, signal=59%
BONOME_OVARIAN_CANCER_POOR_SURVIVAL_UP	BONOME_OVARIAN_CANCER_POOR_SURVIVAL_UP		31	0.655092	1.21686	0.215264	0.347174	1	8662	tags=58%, list=16%, signal=69%
JI_CARCINOGENESIS_BY_KRAS_AND_STK11_DN	JI_CARCINOGENESIS_BY_KRAS_AND_STK11_DN		17	0.747006	1.21679	0.221797	0.347084	1	4870	tags=59%, list=9%, signal=65%
REACTOME_PKMTS_METHYLATE_HISTONE_LYSINES	REACTOME_PKMTS_METHYLATE_HISTONE_LYSINES		44	0.581737	1.21661	0.2	0.347245	1	9699	tags=55%, list=18%, signal=66%
REACTOME_E2F_MEDIATED_REGULATION_OF_DNA_REPLICATION	REACTOME_E2F_MEDIATED_REGULATION_OF_DNA_REPLICATION		22	0.672125	1.2154	0.22973	0.349554	1	5610	tags=50%, list=10%, signal=56%
REACTOME_IKK_COMPLEX_RECRUITMENT_MEDIATED_BY_RIP1	REACTOME_IKK_COMPLEX_RECRUITMENT_MEDIATED_BY_RIP1		23	0.552675	1.21523	0.168242	0.349698	1	10898	tags=57%, list=20%, signal=70%
WAKASUGI_HAVE_ZNF143_BINDING_SITES	WAKASUGI_HAVE_ZNF143_BINDING_SITES		54	0.582173	1.21511	0.197531	0.349697	1	6545	tags=46%, list=12%, signal=52%
SWEET_KRAS_TARGETS_DN	SWEET_KRAS_TARGETS_DN		63	0.499561	1.21509	0.117764	0.349517	1	8317	tags=48%, list=15%, signal=56%
KEGG_SELENOAMINO_ACID_METABOLISM	KEGG_SELENOAMINO_ACID_METABOLISM		25	0.550381	1.21501	0.154	0.349448	1	9086	tags=56%, list=16%, signal=67%
WANG_METASTASIS_OF_BREAST_CANCER	WANG_METASTASIS_OF_BREAST_CANCER		16	0.57918	1.21496	0.162978	0.349326	1	5926	tags=44%, list=11%, signal=49%
ROZANOV_MMP14_TARGETS_UP	ROZANOV_MMP14_TARGETS_UP		258	0.52328	1.21494	0.140351	0.349155	1	8865	tags=51%, list=16%, signal=60%
AMIT_EGF_RESPONSE_120_HELA	AMIT_EGF_RESPONSE_120_HELA		67	0.563874	1.21411	0.176471	0.350739	1	7005	tags=43%, list=13%, signal=50%
HE_PTEN_TARGETS_UP	HE_PTEN_TARGETS_UP		17	0.629499	1.21399	0.195312	0.350798	1	7400	tags=59%, list=13%, signal=68%
SCHUETZ_BREAST_CANCER_DUCTAL_INVASIVE_UP	SCHUETZ_BREAST_CANCER_DUCTAL_INVASIVE_UP		345	0.659768	1.2138	0.224335	0.351011	1	6345	tags=53%, list=12%, signal=60%
VANOEVELEN_MYOGENESIS_SIN3A_TARGETS	VANOEVELEN_MYOGENESIS_SIN3A_TARGETS		219	0.44764	1.21371	0.0829959	0.350963	1	7897	tags=40%, list=14%, signal=47%
KIM_MYCN_AMPLIFICATION_TARGETS_UP	KIM_MYCN_AMPLIFICATION_TARGETS_UP		91	0.511458	1.21365	0.115308	0.350863	1	8485	tags=49%, list=15%, signal=58%
LU_AGING_BRAIN_DN	LU_AGING_BRAIN_DN		151	0.47704	1.21344	0.113169	0.351082	1	10474	tags=54%, list=19%, signal=67%
ZHANG_PROLIFERATING_VS_QUIESCENT	ZHANG_PROLIFERATING_VS_QUIESCENT		49	0.513694	1.21343	0.167323	0.350869	1	7716	tags=37%, list=14%, signal=43%
YAGI_AML_SURVIVAL	YAGI_AML_SURVIVAL		121	0.461688	1.21335	0.0796813	0.350797	1	9468	tags=43%, list=17%, signal=52%
REACTOME_MITOTIC_G1_PHASE_AND_G1_S_TRANSITION	REACTOME_MITOTIC_G1_PHASE_AND_G1_S_TRANSITION		149	0.5642	1.21334	0.187867	0.350576	1	8420	tags=44%, list=15%, signal=52%
DAZARD_RESPONSE_TO_UV_SCC_DN	DAZARD_RESPONSE_TO_UV_SCC_DN		112	0.510476	1.21333	0.164609	0.350363	1	8845	tags=45%, list=16%, signal=53%
BEGUM_TARGETS_OF_PAX3_FOXO1_FUSION_UP	BEGUM_TARGETS_OF_PAX3_FOXO1_FUSION_UP		59	0.616016	1.21306	0.204503	0.35074	1	8934	tags=58%, list=16%, signal=69%
LEIN_LOCALIZED_TO_DISTAL_AND_PROXIMAL_DENDRITES	LEIN_LOCALIZED_TO_DISTAL_AND_PROXIMAL_DENDRITES		18	0.59765	1.21299	0.157549	0.3507	1	4660	tags=50%, list=8%, signal=55%
JIANG_HYPOXIA_NORMAL	JIANG_HYPOXIA_NORMAL		198	0.450177	1.21272	0.0974659	0.35108	1	10147	tags=46%, list=18%, signal=56%
SPIRA_SMOKERS_LUNG_CANCER_UP	SPIRA_SMOKERS_LUNG_CANCER_UP		39	0.574861	1.21268	0.191288	0.350919	1	10505	tags=69%, list=19%, signal=85%
SANA_TNF_SIGNALING_UP	SANA_TNF_SIGNALING_UP		82	0.627657	1.21253	0.220307	0.350998	1	8016	tags=51%, list=15%, signal=60%
BROWNE_HCMV_INFECTION_48HR_DN	BROWNE_HCMV_INFECTION_48HR_DN		479	0.475354	1.21246	0.0849421	0.350902	1	7257	tags=37%, list=13%, signal=42%
KEGG_LONG_TERM_POTENTIATION	KEGG_LONG_TERM_POTENTIATION		70	0.483622	1.21246	0.123552	0.350667	1	8124	tags=40%, list=15%, signal=47%
BROWNE_HCMV_INFECTION_24HR_UP	BROWNE_HCMV_INFECTION_24HR_UP		145	0.455679	1.21216	0.0848861	0.351092	1	10845	tags=53%, list=20%, signal=66%
REACTOME_VEGFR2_MEDIATED_VASCULAR_PERMEABILITY	REACTOME_VEGFR2_MEDIATED_VASCULAR_PERMEABILITY		27	0.517378	1.21203	0.18677	0.351143	1	9689	tags=44%, list=18%, signal=54%
KEGG_MAPK_SIGNALING_PATHWAY	KEGG_MAPK_SIGNALING_PATHWAY		267	0.473699	1.2117	0.116279	0.351607	1	9886	tags=48%, list=18%, signal=58%
KEGG_COLORECTAL_CANCER	KEGG_COLORECTAL_CANCER		62	0.515818	1.21164	0.145957	0.351502	1	7740	tags=52%, list=14%, signal=60%
REACTOME_TOLL_LIKE_RECEPTOR_9_TLR9_CASCADE	REACTOME_TOLL_LIKE_RECEPTOR_9_TLR9_CASCADE		95	0.493928	1.21163	0.150794	0.351273	1	9844	tags=46%, list=18%, signal=56%
REACTOME_CARGO_RECOGNITION_FOR_CLATHRIN_MEDIATED_ENDOCYTOSIS	REACTOME_CARGO_RECOGNITION_FOR_CLATHRIN_MEDIATED_ENDOCYTOSIS		104	0.467813	1.21162	0.104126	0.351071	1	8613	tags=39%, list=16%, signal=47%
MUELLER_PLURINET	MUELLER_PLURINET		298	0.535795	1.2116	0.183432	0.350878	1	8860	tags=45%, list=16%, signal=53%
VALK_AML_CLUSTER_7	VALK_AML_CLUSTER_7		27	0.564306	1.21135	0.167015	0.351182	1	9878	tags=52%, list=18%, signal=63%
AMUNDSON_DNA_DAMAGE_RESPONSE_TP53	AMUNDSON_DNA_DAMAGE_RESPONSE_TP53		16	0.637039	1.21131	0.236581	0.351058	1	9601	tags=56%, list=17%, signal=68%
CHENG_IMPRINTED_BY_ESTRADIOL	CHENG_IMPRINTED_BY_ESTRADIOL		109	0.479538	1.2111	0.127883	0.351274	1	6849	tags=36%, list=12%, signal=41%
AMIT_EGF_RESPONSE_480_HELA	AMIT_EGF_RESPONSE_480_HELA		161	0.516296	1.21095	0.170588	0.351385	1	8720	tags=47%, list=16%, signal=55%
REACTOME_OTHER_SEMAPHORIN_INTERACTIONS	REACTOME_OTHER_SEMAPHORIN_INTERACTIONS		19	0.676696	1.21078	0.229839	0.351503	1	4432	tags=53%, list=8%, signal=57%
NAGASHIMA_NRG1_SIGNALING_UP	NAGASHIMA_NRG1_SIGNALING_UP		170	0.550045	1.20999	0.17795	0.352928	1	9111	tags=48%, list=17%, signal=57%
GRAHAM_CML_DIVIDING_VS_NORMAL_QUIESCENT_DN	GRAHAM_CML_DIVIDING_VS_NORMAL_QUIESCENT_DN		89	0.601835	1.20978	0.2	0.353122	1	7296	tags=46%, list=13%, signal=53%
MANALO_HYPOXIA_DN	MANALO_HYPOXIA_DN		287	0.56604	1.20972	0.190965	0.353036	1	6500	tags=40%, list=12%, signal=46%
GENTILE_RESPONSE_CLUSTER_D3	GENTILE_RESPONSE_CLUSTER_D3		52	0.540007	1.20951	0.186235	0.353233	1	7962	tags=46%, list=14%, signal=54%
ZWANG_EGF_PERSISTENTLY_UP	ZWANG_EGF_PERSISTENTLY_UP		33	0.544263	1.20944	0.182178	0.353131	1	8005	tags=48%, list=15%, signal=57%
WESTON_VEGFA_TARGETS_12HR	WESTON_VEGFA_TARGETS_12HR		29	0.630013	1.2091	0.195219	0.353637	1	4767	tags=48%, list=9%, signal=53%
STEARMAN_LUNG_CANCER_EARLY_VS_LATE_UP	STEARMAN_LUNG_CANCER_EARLY_VS_LATE_UP		125	0.484087	1.2091	0.156627	0.353403	1	9075	tags=46%, list=16%, signal=54%
VART_KSHV_INFECTION_ANGIOGENIC_MARKERS_DN	VART_KSHV_INFECTION_ANGIOGENIC_MARKERS_DN		130	0.543129	1.2091	0.17782	0.353175	1	8961	tags=55%, list=16%, signal=66%
CHEN_ETV5_TARGETS_TESTIS	CHEN_ETV5_TARGETS_TESTIS		25	0.661196	1.20907	0.20284	0.352994	1	8816	tags=68%, list=16%, signal=81%
BOYAULT_LIVER_CANCER_SUBCLASS_G12_UP	BOYAULT_LIVER_CANCER_SUBCLASS_G12_UP		39	0.617507	1.20881	0.254658	0.35333	1	9089	tags=49%, list=16%, signal=58%
BIOCARTA_ALK_PATHWAY	BIOCARTA_ALK_PATHWAY		37	0.568096	1.20869	0.176938	0.353355	1	8519	tags=54%, list=15%, signal=64%
REACTOME_NEUTROPHIL_DEGRANULATION	REACTOME_NEUTROPHIL_DEGRANULATION		476	0.509278	1.20862	0.163188	0.353287	1	9824	tags=49%, list=18%, signal=60%
KEGG_APOPTOSIS	KEGG_APOPTOSIS		87	0.516416	1.20836	0.152475	0.353596	1	10178	tags=52%, list=18%, signal=63%
BEIER_GLIOMA_STEM_CELL_DN	BEIER_GLIOMA_STEM_CELL_DN		66	0.547266	1.2083	0.154286	0.353471	1	8496	tags=50%, list=15%, signal=59%
YAO_TEMPORAL_RESPONSE_TO_PROGESTERONE_CLUSTER_8	YAO_TEMPORAL_RESPONSE_TO_PROGESTERONE_CLUSTER_8		50	0.539561	1.20816	0.156977	0.353554	1	6190	tags=38%, list=11%, signal=43%
LIM_MAMMARY_STEM_CELL_DN	LIM_MAMMARY_STEM_CELL_DN		409	0.481415	1.2076	0.127983	0.354586	1	7833	tags=43%, list=14%, signal=49%
MCCABE_HOXC6_TARGETS_DN	MCCABE_HOXC6_TARGETS_DN		21	0.612574	1.20747	0.192913	0.354601	1	4463	tags=43%, list=8%, signal=47%
MORI_SMALL_PRE_BII_LYMPHOCYTE_UP	MORI_SMALL_PRE_BII_LYMPHOCYTE_UP		76	0.505393	1.20734	0.137725	0.354661	1	9667	tags=50%, list=18%, signal=61%
PID_ARF6_TRAFFICKING_PATHWAY	PID_ARF6_TRAFFICKING_PATHWAY		49	0.535407	1.20684	0.171154	0.35559	1	9202	tags=57%, list=17%, signal=69%
NIKOLSKY_BREAST_CANCER_17Q11_Q21_AMPLICON	NIKOLSKY_BREAST_CANCER_17Q11_Q21_AMPLICON		131	0.499734	1.20669	0.17004	0.355673	1	9311	tags=40%, list=17%, signal=49%
REACTOME_TOLL_LIKE_RECEPTOR_TLR1_TLR2_CASCADE	REACTOME_TOLL_LIKE_RECEPTOR_TLR1_TLR2_CASCADE		97	0.495623	1.20667	0.144509	0.35549	1	7240	tags=37%, list=13%, signal=43%
KEGG_MELANOGENESIS	KEGG_MELANOGENESIS		101	0.497728	1.20663	0.128906	0.355343	1	7650	tags=45%, list=14%, signal=52%
YAGI_AML_WITH_T_8_21_TRANSLOCATION	YAGI_AML_WITH_T_8_21_TRANSLOCATION		362	0.483006	1.20658	0.108911	0.355198	1	9126	tags=42%, list=17%, signal=50%
REACTOME_BBSOME_MEDIATED_CARGO_TARGETING_TO_CILIUM	REACTOME_BBSOME_MEDIATED_CARGO_TARGETING_TO_CILIUM		23	0.595016	1.20653	0.191532	0.355079	1	5606	tags=43%, list=10%, signal=48%
SASAI_RESISTANCE_TO_NEOPLASTIC_TRANSFROMATION	SASAI_RESISTANCE_TO_NEOPLASTIC_TRANSFROMATION		48	0.615404	1.2065	0.207865	0.354909	1	7372	tags=54%, list=13%, signal=62%
ZHAN_MULTIPLE_MYELOMA_CD1_VS_CD2_DN	ZHAN_MULTIPLE_MYELOMA_CD1_VS_CD2_DN		51	0.540091	1.20648	0.175889	0.354714	1	7353	tags=49%, list=13%, signal=57%
SCHRAETS_MLL_TARGETS_UP	SCHRAETS_MLL_TARGETS_UP		30	0.580758	1.2062	0.177165	0.3551	1	7925	tags=53%, list=14%, signal=62%
MIKKELSEN_NPC_HCP_WITH_H3K4ME3_AND_H3K27ME3	MIKKELSEN_NPC_HCP_WITH_H3K4ME3_AND_H3K27ME3		209	0.521093	1.20603	0.13253	0.355226	1	7965	tags=45%, list=14%, signal=53%
ELVIDGE_HIF1A_AND_HIF2A_TARGETS_DN	ELVIDGE_HIF1A_AND_HIF2A_TARGETS_DN		104	0.552289	1.20596	0.169355	0.355164	1	7933	tags=52%, list=14%, signal=61%
SIG_PIP3_SIGNALING_IN_B_LYMPHOCYTES	SIG_PIP3_SIGNALING_IN_B_LYMPHOCYTES		36	0.592718	1.20592	0.195358	0.35501	1	8302	tags=53%, list=15%, signal=62%
WESTON_VEGFA_TARGETS_6HR	WESTON_VEGFA_TARGETS_6HR		52	0.603722	1.20572	0.202783	0.355218	1	4767	tags=46%, list=9%, signal=50%
BIOCARTA_PAR1_PATHWAY	BIOCARTA_PAR1_PATHWAY		19	0.628827	1.20566	0.212121	0.355131	1	5798	tags=47%, list=11%, signal=53%
PEREZ_TP53_AND_TP63_TARGETS	PEREZ_TP53_AND_TP63_TARGETS		205	0.524755	1.20542	0.136273	0.355422	1	5634	tags=40%, list=10%, signal=45%
HUANG_GATA2_TARGETS_DN	HUANG_GATA2_TARGETS_DN		73	0.506173	1.20519	0.149312	0.355678	1	6581	tags=37%, list=12%, signal=42%
REACTOME_CITRIC_ACID_CYCLE_TCA_CYCLE	REACTOME_CITRIC_ACID_CYCLE_TCA_CYCLE		22	0.660056	1.20513	0.292339	0.355596	1	10075	tags=55%, list=18%, signal=67%
NIKOLSKY_BREAST_CANCER_12Q13_Q21_AMPLICON	NIKOLSKY_BREAST_CANCER_12Q13_Q21_AMPLICON		44	0.556868	1.20479	0.210832	0.35614	1	6203	tags=43%, list=11%, signal=49%
BURTON_ADIPOGENESIS_PEAK_AT_24HR	BURTON_ADIPOGENESIS_PEAK_AT_24HR		44	0.686828	1.20474	0.266537	0.356014	1	4959	tags=55%, list=9%, signal=60%
REACTOME_CRMPS_IN_SEMA3A_SIGNALING	REACTOME_CRMPS_IN_SEMA3A_SIGNALING		16	0.638181	1.2047	0.209486	0.355894	1	9294	tags=75%, list=17%, signal=90%
ADDYA_ERYTHROID_DIFFERENTIATION_BY_HEMIN	ADDYA_ERYTHROID_DIFFERENTIATION_BY_HEMIN		74	0.525717	1.20461	0.145669	0.355869	1	7756	tags=47%, list=14%, signal=55%
REACTOME_CLASS_I_MHC_MEDIATED_ANTIGEN_PROCESSING_PRESENTATION	REACTOME_CLASS_I_MHC_MEDIATED_ANTIGEN_PROCESSING_PRESENTATION		370	0.449965	1.20448	0.130435	0.355904	1	8553	tags=37%, list=16%, signal=44%
LEIN_CHOROID_PLEXUS_MARKERS	LEIN_CHOROID_PLEXUS_MARKERS		102	0.48579	1.20376	0.0893536	0.357249	1	6198	tags=35%, list=11%, signal=40%
KEGG_GLYCOSAMINOGLYCAN_BIOSYNTHESIS_KERATAN_SULFATE	KEGG_GLYCOSAMINOGLYCAN_BIOSYNTHESIS_KERATAN_SULFATE		15	0.592738	1.20375	0.188641	0.357045	1	4918	tags=47%, list=9%, signal=51%
KOKKINAKIS_METHIONINE_DEPRIVATION_48HR_DN	KOKKINAKIS_METHIONINE_DEPRIVATION_48HR_DN		61	0.490126	1.20365	0.115538	0.357009	1	9730	tags=56%, list=18%, signal=68%
REACTOME_SIGNALING_BY_FGFR1	REACTOME_SIGNALING_BY_FGFR1		50	0.520918	1.20365	0.16568	0.356784	1	10764	tags=52%, list=20%, signal=65%
REACTOME_TRAF6_MEDIATED_INDUCTION_OF_TAK1_COMPLEX_WITHIN_TLR4_COMPLEX	REACTOME_TRAF6_MEDIATED_INDUCTION_OF_TAK1_COMPLEX_WITHIN_TLR4_COMPLEX		16	0.552551	1.20358	0.197628	0.356695	1	5798	tags=38%, list=11%, signal=42%
MEISSNER_BRAIN_HCP_WITH_H3K4ME2_AND_H3K27ME3	MEISSNER_BRAIN_HCP_WITH_H3K4ME2_AND_H3K27ME3		59	0.549636	1.20347	0.163347	0.356722	1	7281	tags=46%, list=13%, signal=53%
RATTENBACHER_BOUND_BY_CELF1	RATTENBACHER_BOUND_BY_CELF1		417	0.433193	1.20332	0.0507812	0.35678	1	9818	tags=47%, list=18%, signal=57%
REACTOME_SIGNALING_BY_SCF_KIT	REACTOME_SIGNALING_BY_SCF_KIT		43	0.551193	1.20322	0.182163	0.35676	1	9487	tags=60%, list=17%, signal=73%
LEIN_CEREBELLUM_MARKERS	LEIN_CEREBELLUM_MARKERS		85	0.486	1.20313	0.110454	0.356725	1	5750	tags=38%, list=10%, signal=42%
GRAESSMANN_APOPTOSIS_BY_SERUM_DEPRIVATION_DN	GRAESSMANN_APOPTOSIS_BY_SERUM_DEPRIVATION_DN		232	0.454944	1.20286	0.0612648	0.357095	1	8788	tags=44%, list=16%, signal=52%
CAFFAREL_RESPONSE_TO_THC_24HR_5_DN	CAFFAREL_RESPONSE_TO_THC_24HR_5_DN		55	0.501932	1.20284	0.174538	0.356898	1	8318	tags=38%, list=15%, signal=45%
WATANABE_COLON_CANCER_MSI_VS_MSS_UP	WATANABE_COLON_CANCER_MSI_VS_MSS_UP		29	0.582873	1.20246	0.184158	0.357492	1	5942	tags=52%, list=11%, signal=58%
REACTOME_STING_MEDIATED_INDUCTION_OF_HOST_IMMUNE_RESPONSES	REACTOME_STING_MEDIATED_INDUCTION_OF_HOST_IMMUNE_RESPONSES		15	0.613443	1.20246	0.22973	0.357266	1	7198	tags=40%, list=13%, signal=46%
REACTOME_SUMOYLATION_OF_DNA_METHYLATION_PROTEINS	REACTOME_SUMOYLATION_OF_DNA_METHYLATION_PROTEINS		16	0.628633	1.20165	0.229084	0.358806	1	1621	tags=31%, list=3%, signal=32%
MARZEC_IL2_SIGNALING_DN	MARZEC_IL2_SIGNALING_DN		36	0.563293	1.20141	0.193858	0.359095	1	9872	tags=53%, list=18%, signal=64%
TAKEDA_TARGETS_OF_NUP98_HOXA9_FUSION_3D_DN	TAKEDA_TARGETS_OF_NUP98_HOXA9_FUSION_3D_DN		30	0.632892	1.20121	0.206166	0.359312	1	5765	tags=53%, list=10%, signal=60%
SHEDDEN_LUNG_CANCER_GOOD_SURVIVAL_A4	SHEDDEN_LUNG_CANCER_GOOD_SURVIVAL_A4		196	0.503888	1.20119	0.126984	0.359124	1	5983	tags=36%, list=11%, signal=40%
BERENJENO_TRANSFORMED_BY_RHOA_DN	BERENJENO_TRANSFORMED_BY_RHOA_DN		394	0.476099	1.20104	0.117978	0.3592	1	6559	tags=37%, list=12%, signal=42%
MATZUK_IMPLANTATION_AND_UTERINE	MATZUK_IMPLANTATION_AND_UTERINE		22	0.556864	1.20099	0.145749	0.35907	1	7335	tags=50%, list=13%, signal=58%
MARTORIATI_MDM4_TARGETS_NEUROEPITHELIUM_DN	MARTORIATI_MDM4_TARGETS_NEUROEPITHELIUM_DN		159	0.52026	1.20079	0.13189	0.359248	1	8961	tags=50%, list=16%, signal=59%
GARGALOVIC_RESPONSE_TO_OXIDIZED_PHOSPHOLIPIDS_GREY_UP	GARGALOVIC_RESPONSE_TO_OXIDIZED_PHOSPHOLIPIDS_GREY_UP		18	0.616602	1.20061	0.195029	0.359386	1	9455	tags=72%, list=17%, signal=87%
DARWICHE_SKIN_TUMOR_PROMOTER_DN	DARWICHE_SKIN_TUMOR_PROMOTER_DN		185	0.415307	1.20059	0.0324544	0.359208	1	7395	tags=31%, list=13%, signal=35%
SIG_INSULIN_RECEPTOR_PATHWAY_IN_CARDIAC_MYOCYTES	SIG_INSULIN_RECEPTOR_PATHWAY_IN_CARDIAC_MYOCYTES		51	0.508985	1.20052	0.188	0.359121	1	11085	tags=59%, list=20%, signal=74%
REACTOME_SEMA4D_IN_SEMAPHORIN_SIGNALING	REACTOME_SEMA4D_IN_SEMAPHORIN_SIGNALING		24	0.53515	1.20025	0.157685	0.359504	1	9021	tags=54%, list=16%, signal=65%
GRAHAM_CML_QUIESCENT_VS_NORMAL_QUIESCENT_UP	GRAHAM_CML_QUIESCENT_VS_NORMAL_QUIESCENT_UP		91	0.543405	1.19976	0.1917	0.360313	1	5939	tags=45%, list=11%, signal=50%
REACTOME_ESR_MEDIATED_SIGNALING	REACTOME_ESR_MEDIATED_SIGNALING		161	0.461559	1.19974	0.123772	0.360132	1	9527	tags=43%, list=17%, signal=52%
PID_IFNG_PATHWAY	PID_IFNG_PATHWAY		40	0.559564	1.19957	0.19685	0.360259	1	7680	tags=52%, list=14%, signal=61%
REACTOME_METAL_ION_SLC_TRANSPORTERS	REACTOME_METAL_ION_SLC_TRANSPORTERS		26	0.540032	1.19952	0.158664	0.360118	1	7128	tags=42%, list=13%, signal=49%
REACTOME_DOWNSTREAM_SIGNALING_OF_ACTIVATED_FGFR4	REACTOME_DOWNSTREAM_SIGNALING_OF_ACTIVATED_FGFR4		27	0.538262	1.19946	0.148073	0.360017	1	9827	tags=48%, list=18%, signal=59%
PODAR_RESPONSE_TO_ADAPHOSTIN_DN	PODAR_RESPONSE_TO_ADAPHOSTIN_DN		18	0.593979	1.19936	0.200803	0.359998	1	5281	tags=33%, list=10%, signal=37%
REN_ALVEOLAR_RHABDOMYOSARCOMA_UP	REN_ALVEOLAR_RHABDOMYOSARCOMA_UP		99	0.50282	1.19906	0.120482	0.360384	1	7749	tags=39%, list=14%, signal=46%
XU_HGF_SIGNALING_NOT_VIA_AKT1_48HR_UP	XU_HGF_SIGNALING_NOT_VIA_AKT1_48HR_UP		34	0.586698	1.19871	0.196393	0.360905	1	5482	tags=50%, list=10%, signal=55%
DARWICHE_PAPILLOMA_RISK_HIGH_DN	DARWICHE_PAPILLOMA_RISK_HIGH_DN		179	0.417367	1.19837	0.0393375	0.36137	1	8450	tags=36%, list=15%, signal=42%
BIOCARTA_BCELLSURVIVAL_PATHWAY	BIOCARTA_BCELLSURVIVAL_PATHWAY		15	0.599531	1.19819	0.213115	0.361521	1	9689	tags=60%, list=18%, signal=73%
ALONSO_METASTASIS_UP	ALONSO_METASTASIS_UP		185	0.466022	1.1981	0.158513	0.36148	1	8407	tags=41%, list=15%, signal=48%
GINESTIER_BREAST_CANCER_20Q13_AMPLIFICATION_UP	GINESTIER_BREAST_CANCER_20Q13_AMPLIFICATION_UP		108	0.492695	1.19808	0.171717	0.361301	1	9281	tags=47%, list=17%, signal=57%
BIOCARTA_PITX2_PATHWAY	BIOCARTA_PITX2_PATHWAY		16	0.622542	1.19807	0.255061	0.361091	1	7650	tags=63%, list=14%, signal=73%
KEGG_MATURITY_ONSET_DIABETES_OF_THE_YOUNG	KEGG_MATURITY_ONSET_DIABETES_OF_THE_YOUNG		25	0.570885	1.19748	0.177489	0.362125	1	9146	tags=56%, list=17%, signal=67%
BIOCARTA_RACCYCD_PATHWAY	BIOCARTA_RACCYCD_PATHWAY		26	0.536132	1.19705	0.167323	0.362867	1	12073	tags=65%, list=22%, signal=84%
KYNG_DNA_DAMAGE_BY_4NQO_OR_UV	KYNG_DNA_DAMAGE_BY_4NQO_OR_UV		60	0.484928	1.19699	0.125483	0.362785	1	8220	tags=43%, list=15%, signal=51%
GARGALOVIC_RESPONSE_TO_OXIDIZED_PHOSPHOLIPIDS_PINK_DN	GARGALOVIC_RESPONSE_TO_OXIDIZED_PHOSPHOLIPIDS_PINK_DN		32	0.629526	1.19617	0.204545	0.364361	1	6803	tags=50%, list=12%, signal=57%
QI_HYPOXIA_TARGETS_OF_HIF1A_AND_FOXA2	QI_HYPOXIA_TARGETS_OF_HIF1A_AND_FOXA2		34	0.5537	1.19571	0.22334	0.365128	1	11239	tags=65%, list=20%, signal=81%
HERNANDEZ_ABERRANT_MITOSIS_BY_DOCETACEL_2NM_UP	HERNANDEZ_ABERRANT_MITOSIS_BY_DOCETACEL_2NM_UP		73	0.555247	1.19556	0.19962	0.365234	1	8116	tags=49%, list=15%, signal=58%
DELLA_RESPONSE_TO_TSA_AND_BUTYRATE	DELLA_RESPONSE_TO_TSA_AND_BUTYRATE		20	0.54568	1.19548	0.200413	0.365185	1	7933	tags=45%, list=14%, signal=53%
HEDENFALK_BREAST_CANCER_BRACX_DN	HEDENFALK_BREAST_CANCER_BRACX_DN		20	0.570319	1.19517	0.218876	0.365658	1	8324	tags=60%, list=15%, signal=71%
HERNANDEZ_MITOTIC_ARREST_BY_DOCETAXEL_1_UP	HERNANDEZ_MITOTIC_ARREST_BY_DOCETAXEL_1_UP		34	0.556836	1.1951	0.145009	0.365559	1	4555	tags=32%, list=8%, signal=35%
REACTOME_NCAM_SIGNALING_FOR_NEURITE_OUT_GROWTH	REACTOME_NCAM_SIGNALING_FOR_NEURITE_OUT_GROWTH		62	0.556873	1.19496	0.188492	0.365637	1	6082	tags=47%, list=11%, signal=53%
MIKKELSEN_NPC_ICP_WITH_H3K4ME3	MIKKELSEN_NPC_ICP_WITH_H3K4ME3		438	0.453929	1.19472	0.0815534	0.365934	1	7864	tags=41%, list=14%, signal=47%
REACTOME_NUCLEOTIDE_BINDING_DOMAIN_LEUCINE_RICH_REPEAT_CONTAINING_RECEPTOR_NLR_SIGNALING_PATHWAYS	REACTOME_NUCLEOTIDE_BINDING_DOMAIN_LEUCINE_RICH_REPEAT_CONTAINING_RECEPTOR_NLR_SIGNALING_PATHWAYS		55	0.533304	1.19401	0.176471	0.367281	1	10156	tags=53%, list=18%, signal=65%
PID_ENDOTHELIN_PATHWAY	PID_ENDOTHELIN_PATHWAY		63	0.558569	1.19386	0.214149	0.367382	1	7974	tags=48%, list=14%, signal=56%
GOTZMANN_EPITHELIAL_TO_MESENCHYMAL_TRANSITION_DN	GOTZMANN_EPITHELIAL_TO_MESENCHYMAL_TRANSITION_DN		204	0.447911	1.19372	0.12233	0.367463	1	8800	tags=41%, list=16%, signal=48%
PAPASPYRIDONOS_UNSTABLE_ATEROSCLEROTIC_PLAQUE_DN	PAPASPYRIDONOS_UNSTABLE_ATEROSCLEROTIC_PLAQUE_DN		40	0.666287	1.19328	0.233591	0.368213	1	10180	tags=75%, list=18%, signal=92%
SCHRAETS_MLL_TARGETS_DN	SCHRAETS_MLL_TARGETS_DN		31	0.592466	1.19314	0.225191	0.368324	1	6687	tags=65%, list=12%, signal=73%
MARTIN_INTERACT_WITH_HDAC	MARTIN_INTERACT_WITH_HDAC		39	0.536277	1.19309	0.200405	0.368181	1	8545	tags=49%, list=16%, signal=58%
GYORFFY_DOXORUBICIN_RESISTANCE	GYORFFY_DOXORUBICIN_RESISTANCE		40	0.562137	1.19295	0.184762	0.368258	1	7621	tags=55%, list=14%, signal=64%
BILBAN_B_CLL_LPL_UP	BILBAN_B_CLL_LPL_UP		62	0.534525	1.19289	0.195695	0.368177	1	6798	tags=47%, list=12%, signal=53%
YAUCH_HEDGEHOG_SIGNALING_PARACRINE_UP	YAUCH_HEDGEHOG_SIGNALING_PARACRINE_UP		140	0.495571	1.19284	0.136187	0.368048	1	9181	tags=48%, list=17%, signal=57%
DIRMEIER_LMP1_RESPONSE_LATE_UP	DIRMEIER_LMP1_RESPONSE_LATE_UP		53	0.580662	1.19278	0.220238	0.367964	1	9721	tags=55%, list=18%, signal=66%
PID_UPA_UPAR_PATHWAY	PID_UPA_UPAR_PATHWAY		42	0.586352	1.19274	0.217143	0.367808	1	6292	tags=55%, list=11%, signal=62%
STONER_ESOPHAGEAL_CARCINOGENESIS_UP	STONER_ESOPHAGEAL_CARCINOGENESIS_UP		38	0.471223	1.19266	0.149402	0.367757	1	9155	tags=45%, list=17%, signal=54%
MIKKELSEN_MEF_HCP_WITH_H3_UNMETHYLATED	MIKKELSEN_MEF_HCP_WITH_H3_UNMETHYLATED		231	0.46108	1.19238	0.0967118	0.36809	1	8983	tags=39%, list=16%, signal=46%
ZWANG_EGF_INTERVAL_DN	ZWANG_EGF_INTERVAL_DN		235	0.467036	1.19207	0.10166	0.368577	1	7090	tags=38%, list=13%, signal=43%
BARIS_THYROID_CANCER_DN	BARIS_THYROID_CANCER_DN		58	0.529958	1.19194	0.186	0.368609	1	9197	tags=52%, list=17%, signal=62%
RODRIGUES_NTN1_TARGETS_DN	RODRIGUES_NTN1_TARGETS_DN		159	0.483955	1.19186	0.126984	0.368542	1	8761	tags=43%, list=16%, signal=51%
WU_HBX_TARGETS_1_UP	WU_HBX_TARGETS_1_UP		16	0.614251	1.19173	0.209346	0.3686	1	9269	tags=56%, list=17%, signal=68%
ALCALAY_AML_BY_NPM1_LOCALIZATION_DN	ALCALAY_AML_BY_NPM1_LOCALIZATION_DN		183	0.524422	1.1917	0.173077	0.368448	1	6343	tags=40%, list=12%, signal=46%
PID_TAP63_PATHWAY	PID_TAP63_PATHWAY		54	0.503835	1.19163	0.146	0.368373	1	9122	tags=50%, list=17%, signal=60%
REACTOME_SIGNALING_BY_NOTCH	REACTOME_SIGNALING_BY_NOTCH		187	0.441121	1.19153	0.10099	0.368347	1	8720	tags=38%, list=16%, signal=45%
HOFMANN_MYELODYSPLASTIC_SYNDROM_LOW_RISK_DN	HOFMANN_MYELODYSPLASTIC_SYNDROM_LOW_RISK_DN		28	0.566229	1.19077	0.2167	0.369757	1	7768	tags=43%, list=14%, signal=50%
FERNANDEZ_BOUND_BY_MYC	FERNANDEZ_BOUND_BY_MYC		180	0.429617	1.19074	0.0841889	0.369596	1	7716	tags=37%, list=14%, signal=42%
COWLING_MYCN_TARGETS	COWLING_MYCN_TARGETS		43	0.590094	1.19009	0.195402	0.370787	1	5745	tags=44%, list=10%, signal=49%
YOSHIMURA_MAPK8_TARGETS_DN	YOSHIMURA_MAPK8_TARGETS_DN		358	0.45879	1.19009	0.125	0.370562	1	9836	tags=46%, list=18%, signal=56%
BOYLAN_MULTIPLE_MYELOMA_D_UP	BOYLAN_MULTIPLE_MYELOMA_D_UP		87	0.47102	1.19004	0.108696	0.370442	1	4477	tags=31%, list=8%, signal=34%
PID_FCER1_PATHWAY	PID_FCER1_PATHWAY		60	0.581752	1.18978	0.202312	0.37078	1	11232	tags=65%, list=20%, signal=82%
PID_WNT_CANONICAL_PATHWAY	PID_WNT_CANONICAL_PATHWAY		20	0.539842	1.18953	0.197065	0.371131	1	7650	tags=55%, list=14%, signal=64%
LIEN_BREAST_CARCINOMA_METAPLASTIC_VS_DUCTAL_DN	LIEN_BREAST_CARCINOMA_METAPLASTIC_VS_DUCTAL_DN		113	0.51418	1.18949	0.174468	0.370989	1	7323	tags=42%, list=13%, signal=49%
REACTOME_ASSEMBLY_AND_CELL_SURFACE_PRESENTATION_OF_NMDA_RECEPTORS	REACTOME_ASSEMBLY_AND_CELL_SURFACE_PRESENTATION_OF_NMDA_RECEPTORS		43	0.526807	1.18928	0.163306	0.371216	1	8318	tags=47%, list=15%, signal=55%
REACTOME_ERCC6_CSB_AND_EHMT2_G9A_POSITIVELY_REGULATE_RRNA_EXPRESSION	REACTOME_ERCC6_CSB_AND_EHMT2_G9A_POSITIVELY_REGULATE_RRNA_EXPRESSION		16	0.583881	1.18924	0.253521	0.371048	1	10632	tags=69%, list=19%, signal=85%
THILLAINADESAN_ZNF217_TARGETS_UP	THILLAINADESAN_ZNF217_TARGETS_UP		41	0.563161	1.18914	0.218437	0.37105	1	7479	tags=56%, list=14%, signal=65%
RIZKI_TUMOR_INVASIVENESS_3D_UP	RIZKI_TUMOR_INVASIVENESS_3D_UP		208	0.449206	1.18912	0.0854871	0.37086	1	8721	tags=43%, list=16%, signal=51%
MIKKELSEN_NPC_LCP_WITH_H3K4ME3	MIKKELSEN_NPC_LCP_WITH_H3K4ME3		58	0.509405	1.18912	0.173077	0.370648	1	6619	tags=41%, list=12%, signal=47%
LAU_APOPTOSIS_CDKN2A_UP	LAU_APOPTOSIS_CDKN2A_UP		55	0.49695	1.1891	0.146091	0.370472	1	8435	tags=42%, list=15%, signal=49%
CHANDRAN_METASTASIS_DN	CHANDRAN_METASTASIS_DN		309	0.50339	1.1884	0.157692	0.37167	1	8084	tags=48%, list=15%, signal=56%
BIOCARTA_INTEGRIN_PATHWAY	BIOCARTA_INTEGRIN_PATHWAY		34	0.505983	1.18823	0.218569	0.371817	1	9381	tags=50%, list=17%, signal=60%
AGUIRRE_PANCREATIC_CANCER_COPY_NUMBER_UP	AGUIRRE_PANCREATIC_CANCER_COPY_NUMBER_UP		298	0.447887	1.1878	0.136752	0.372485	1	8353	tags=39%, list=15%, signal=46%
PID_ARF_3PATHWAY	PID_ARF_3PATHWAY		19	0.525322	1.18742	0.209256	0.373114	1	6738	tags=37%, list=12%, signal=42%
REACTOME_POST_TRANSLATIONAL_MODIFICATION_SYNTHESIS_OF_GPI_ANCHORED_PROTEINS	REACTOME_POST_TRANSLATIONAL_MODIFICATION_SYNTHESIS_OF_GPI_ANCHORED_PROTEINS		94	0.477376	1.18731	0.10978	0.373103	1	7079	tags=39%, list=13%, signal=45%
FLECHNER_PBL_KIDNEY_TRANSPLANT_REJECTED_VS_OK_DN	FLECHNER_PBL_KIDNEY_TRANSPLANT_REJECTED_VS_OK_DN		50	0.460878	1.18718	0.173737	0.373163	1	9105	tags=36%, list=17%, signal=43%
TAKEDA_TARGETS_OF_NUP98_HOXA9_FUSION_10D_DN	TAKEDA_TARGETS_OF_NUP98_HOXA9_FUSION_10D_DN		150	0.564352	1.18717	0.201149	0.37295	1	7429	tags=46%, list=13%, signal=53%
TONKS_TARGETS_OF_RUNX1_RUNX1T1_FUSION_GRANULOCYTE_UP	TONKS_TARGETS_OF_RUNX1_RUNX1T1_FUSION_GRANULOCYTE_UP		53	0.544575	1.18665	0.171315	0.373856	1	8190	tags=49%, list=15%, signal=58%
HUANG_FOXA2_TARGETS_DN	HUANG_FOXA2_TARGETS_DN		38	0.611217	1.1866	0.220503	0.373716	1	6657	tags=42%, list=12%, signal=48%
BIOCARTA_CCR3_PATHWAY	BIOCARTA_CCR3_PATHWAY		19	0.543015	1.18658	0.196498	0.373549	1	6802	tags=37%, list=12%, signal=42%
PICCALUGA_ANGIOIMMUNOBLASTIC_LYMPHOMA_UP	PICCALUGA_ANGIOIMMUNOBLASTIC_LYMPHOMA_UP		206	0.604445	1.18648	0.252319	0.373554	1	6689	tags=50%, list=12%, signal=57%
FIGUEROA_AML_METHYLATION_CLUSTER_1_DN	FIGUEROA_AML_METHYLATION_CLUSTER_1_DN		43	0.492422	1.18609	0.158824	0.374216	1	8459	tags=47%, list=15%, signal=55%
MEISSNER_NPC_HCP_WITH_H3K27ME3	MEISSNER_NPC_HCP_WITH_H3K27ME3		79	0.531426	1.18606	0.176715	0.374054	1	10762	tags=52%, list=20%, signal=64%
REACTOME_CHROMOSOME_MAINTENANCE	REACTOME_CHROMOSOME_MAINTENANCE		71	0.633148	1.18601	0.263261	0.373953	1	7690	tags=54%, list=14%, signal=62%
RUIZ_TNC_TARGETS_UP	RUIZ_TNC_TARGETS_UP		153	0.519328	1.18584	0.174573	0.374126	1	8669	tags=48%, list=16%, signal=57%
CHIARETTI_T_ALL_RELAPSE_PROGNOSIS	CHIARETTI_T_ALL_RELAPSE_PROGNOSIS		18	0.658009	1.18528	0.262425	0.37506	1	5178	tags=56%, list=9%, signal=61%
NABA_PROTEOGLYCANS	NABA_PROTEOGLYCANS		35	0.611011	1.18514	0.250929	0.375163	1	9401	tags=60%, list=17%, signal=72%
KEGG_HYPERTROPHIC_CARDIOMYOPATHY_HCM	KEGG_HYPERTROPHIC_CARDIOMYOPATHY_HCM		83	0.542553	1.18502	0.200389	0.37518	1	8499	tags=51%, list=15%, signal=60%
VANTVEER_BREAST_CANCER_BRCA1_DN	VANTVEER_BREAST_CANCER_BRCA1_DN		47	0.539385	1.18485	0.199612	0.375323	1	7663	tags=55%, list=14%, signal=64%
LE_NEURONAL_DIFFERENTIATION_UP	LE_NEURONAL_DIFFERENTIATION_UP		18	0.592895	1.18474	0.199601	0.37534	1	3585	tags=39%, list=7%, signal=42%
NABA_ECM_AFFILIATED	NABA_ECM_AFFILIATED		169	0.517921	1.18453	0.187867	0.375574	1	7725	tags=37%, list=14%, signal=43%
KIM_MYC_AMPLIFICATION_TARGETS_UP	KIM_MYC_AMPLIFICATION_TARGETS_UP		199	0.46079	1.18438	0.1417	0.375654	1	8023	tags=41%, list=15%, signal=47%
GENTILE_UV_RESPONSE_CLUSTER_D4	GENTILE_UV_RESPONSE_CLUSTER_D4		53	0.550391	1.18437	0.208	0.375466	1	8648	tags=51%, list=16%, signal=60%
FONTAINE_FOLLICULAR_THYROID_ADENOMA_DN	FONTAINE_FOLLICULAR_THYROID_ADENOMA_DN		69	0.516676	1.18436	0.166352	0.37527	1	7204	tags=43%, list=13%, signal=50%
KUMAR_AUTOPHAGY_NETWORK	KUMAR_AUTOPHAGY_NETWORK		70	0.48372	1.18396	0.12766	0.375921	1	7956	tags=40%, list=14%, signal=47%
MIKKELSEN_MEF_ICP_WITH_H3K4ME3_AND_H3K27ME3	MIKKELSEN_MEF_ICP_WITH_H3K4ME3_AND_H3K27ME3		38	0.533394	1.18379	0.16441	0.376079	1	6816	tags=45%, list=12%, signal=51%
REACTOME_DAG_AND_IP3_SIGNALING	REACTOME_DAG_AND_IP3_SIGNALING		41	0.561935	1.18367	0.198444	0.376137	1	10516	tags=61%, list=19%, signal=75%
SEMENZA_HIF1_TARGETS	SEMENZA_HIF1_TARGETS		36	0.566562	1.18336	0.206226	0.376572	1	6572	tags=50%, list=12%, signal=57%
REACTOME_SUMOYLATION_OF_CHROMATIN_ORGANIZATION_PROTEINS	REACTOME_SUMOYLATION_OF_CHROMATIN_ORGANIZATION_PROTEINS		56	0.551469	1.18328	0.246914	0.376512	1	10470	tags=57%, list=19%, signal=70%
BIOCARTA_GLEEVEC_PATHWAY	BIOCARTA_GLEEVEC_PATHWAY		23	0.55047	1.18326	0.218	0.376327	1	11085	tags=57%, list=20%, signal=71%
REACTOME_REGULATION_OF_TP53_EXPRESSION_AND_DEGRADATION	REACTOME_REGULATION_OF_TP53_EXPRESSION_AND_DEGRADATION		37	0.487688	1.18326	0.171779	0.376102	1	9689	tags=49%, list=18%, signal=59%
PID_P73PATHWAY	PID_P73PATHWAY		79	0.496891	1.18306	0.164609	0.376361	1	8757	tags=46%, list=16%, signal=54%
TIEN_INTESTINE_PROBIOTICS_6HR_DN	TIEN_INTESTINE_PROBIOTICS_6HR_DN		169	0.468475	1.18293	0.175153	0.376407	1	8688	tags=46%, list=16%, signal=54%
PID_P53_REGULATION_PATHWAY	PID_P53_REGULATION_PATHWAY		59	0.511933	1.18292	0.218295	0.37621	1	7650	tags=44%, list=14%, signal=51%
ZHANG_RESPONSE_TO_IKK_INHIBITOR_AND_TNF_DN	ZHANG_RESPONSE_TO_IKK_INHIBITOR_AND_TNF_DN		103	0.522697	1.18275	0.18107	0.376343	1	8261	tags=51%, list=15%, signal=60%
LIU_CMYB_TARGETS_UP	LIU_CMYB_TARGETS_UP		161	0.445106	1.1825	0.0910781	0.376657	1	8076	tags=41%, list=15%, signal=48%
KAUFFMANN_DNA_REPLICATION_GENES	KAUFFMANN_DNA_REPLICATION_GENES		146	0.53798	1.18247	0.24	0.376473	1	7551	tags=45%, list=14%, signal=52%
BIOCARTA_EPO_PATHWAY	BIOCARTA_EPO_PATHWAY		19	0.534172	1.18227	0.205426	0.376701	1	11085	tags=47%, list=20%, signal=59%
GAZDA_DIAMOND_BLACKFAN_ANEMIA_MYELOID_UP	GAZDA_DIAMOND_BLACKFAN_ANEMIA_MYELOID_UP		30	0.569463	1.18217	0.220588	0.376694	1	8459	tags=43%, list=15%, signal=51%
HOLLERN_MICROACINAR_BREAST_TUMOR_DN	HOLLERN_MICROACINAR_BREAST_TUMOR_DN		15	0.592792	1.18198	0.203008	0.376934	1	7814	tags=53%, list=14%, signal=62%
OSWALD_HEMATOPOIETIC_STEM_CELL_IN_COLLAGEN_GEL_UP	OSWALD_HEMATOPOIETIC_STEM_CELL_IN_COLLAGEN_GEL_UP		216	0.495876	1.18187	0.1875	0.376945	1	9101	tags=46%, list=17%, signal=55%
BIOCARTA_P53_PATHWAY	BIOCARTA_P53_PATHWAY		16	0.612279	1.18158	0.212724	0.377382	1	7357	tags=56%, list=13%, signal=65%
KEGG_WNT_SIGNALING_PATHWAY	KEGG_WNT_SIGNALING_PATHWAY		150	0.476604	1.18107	0.176938	0.378223	1	7650	tags=43%, list=14%, signal=50%
MCBRYAN_PUBERTAL_TGFB1_TARGETS_DN	MCBRYAN_PUBERTAL_TGFB1_TARGETS_DN		63	0.509602	1.18088	0.151402	0.378407	1	7189	tags=44%, list=13%, signal=51%
PID_PTP1B_PATHWAY	PID_PTP1B_PATHWAY		52	0.542146	1.18073	0.212644	0.378525	1	8613	tags=52%, list=16%, signal=61%
KEGG_INSULIN_SIGNALING_PATHWAY	KEGG_INSULIN_SIGNALING_PATHWAY		137	0.453669	1.18071	0.146667	0.37834	1	9791	tags=44%, list=18%, signal=53%
SIG_BCR_SIGNALING_PATHWAY	SIG_BCR_SIGNALING_PATHWAY		46	0.569398	1.18068	0.228797	0.378208	1	11103	tags=59%, list=20%, signal=73%
SNIJDERS_AMPLIFIED_IN_HEAD_AND_NECK_TUMORS	SNIJDERS_AMPLIFIED_IN_HEAD_AND_NECK_TUMORS		37	0.571798	1.18057	0.242972	0.378224	1	6964	tags=41%, list=13%, signal=46%
BIOCARTA_AT1R_PATHWAY	BIOCARTA_AT1R_PATHWAY		27	0.501712	1.18029	0.196356	0.378571	1	11085	tags=48%, list=20%, signal=60%
ZHU_SKIL_TARGETS_UP	ZHU_SKIL_TARGETS_UP		18	0.622078	1.1802	0.245059	0.378563	1	6292	tags=50%, list=11%, signal=56%
LEE_TARGETS_OF_PTCH1_AND_SUFU_DN	LEE_TARGETS_OF_PTCH1_AND_SUFU_DN		87	0.493437	1.1799	0.132	0.379015	1	7048	tags=44%, list=13%, signal=50%
VANASSE_BCL2_TARGETS_DN	VANASSE_BCL2_TARGETS_DN		58	0.545504	1.17989	0.214953	0.378809	1	6660	tags=47%, list=12%, signal=53%
BOHN_PRIMARY_IMMUNODEFICIENCY_SYNDROM_UP	BOHN_PRIMARY_IMMUNODEFICIENCY_SYNDROM_UP		45	0.540691	1.17979	0.215139	0.378805	1	5904	tags=40%, list=11%, signal=45%
BONOME_OVARIAN_CANCER_SURVIVAL_OPTIMAL_DEBULKING	BONOME_OVARIAN_CANCER_SURVIVAL_OPTIMAL_DEBULKING		235	0.432312	1.17949	0.0898204	0.379248	1	8904	tags=40%, list=16%, signal=48%
HOWLIN_CITED1_TARGETS_2_UP	HOWLIN_CITED1_TARGETS_2_UP		17	0.554544	1.17948	0.197652	0.379034	1	5798	tags=35%, list=11%, signal=39%
VALK_AML_CLUSTER_1	VALK_AML_CLUSTER_1		29	0.604729	1.17947	0.220149	0.378835	1	5969	tags=48%, list=11%, signal=54%
REACTOME_LISTERIA_MONOCYTOGENES_ENTRY_INTO_HOST_CELLS	REACTOME_LISTERIA_MONOCYTOGENES_ENTRY_INTO_HOST_CELLS		20	0.525089	1.1794	0.22869	0.378748	1	8613	tags=55%, list=16%, signal=65%
REACTOME_ANCHORING_FIBRIL_FORMATION	REACTOME_ANCHORING_FIBRIL_FORMATION		15	0.680531	1.17867	0.239521	0.380202	1	5251	tags=67%, list=10%, signal=74%
KEGG_AMYOTROPHIC_LATERAL_SCLEROSIS_ALS	KEGG_AMYOTROPHIC_LATERAL_SCLEROSIS_ALS		53	0.464995	1.17847	0.127745	0.380388	1	9085	tags=43%, list=16%, signal=52%
REACTOME_LAGGING_STRAND_SYNTHESIS	REACTOME_LAGGING_STRAND_SYNTHESIS		20	0.711094	1.17839	0.296593	0.380333	1	7424	tags=60%, list=13%, signal=69%
PID_MYC_REPRESS_PATHWAY	PID_MYC_REPRESS_PATHWAY		63	0.468901	1.1776	0.135135	0.381716	1	9126	tags=48%, list=17%, signal=57%
BASSO_HAIRY_CELL_LEUKEMIA_UP	BASSO_HAIRY_CELL_LEUKEMIA_UP		77	0.54115	1.17758	0.199623	0.381547	1	7400	tags=40%, list=13%, signal=46%
REACTOME_SLC_TRANSPORTER_DISORDERS	REACTOME_SLC_TRANSPORTER_DISORDERS		98	0.467439	1.17722	0.147177	0.382132	1	10186	tags=50%, list=18%, signal=61%
REACTOME_PI_3K_CASCADE_FGFR2	REACTOME_PI_3K_CASCADE_FGFR2		23	0.553983	1.17712	0.192607	0.382155	1	10203	tags=52%, list=19%, signal=64%
PODAR_RESPONSE_TO_ADAPHOSTIN_UP	PODAR_RESPONSE_TO_ADAPHOSTIN_UP		142	0.517195	1.17691	0.211832	0.382357	1	6884	tags=37%, list=12%, signal=43%
PID_CXCR3_PATHWAY	PID_CXCR3_PATHWAY		43	0.527546	1.17674	0.20155	0.382496	1	10608	tags=51%, list=19%, signal=63%
KIM_ALL_DISORDERS_OLIGODENDROCYTE_NUMBER_CORR_DN	KIM_ALL_DISORDERS_OLIGODENDROCYTE_NUMBER_CORR_DN		33	0.53184	1.17654	0.193227	0.382707	1	9223	tags=61%, list=17%, signal=73%
STAMBOLSKY_RESPONSE_TO_VITAMIN_D3_DN	STAMBOLSKY_RESPONSE_TO_VITAMIN_D3_DN		25	0.512016	1.17642	0.153226	0.382737	1	7449	tags=44%, list=14%, signal=51%
REACTOME_SIGNALING_BY_NTRK2_TRKB	REACTOME_SIGNALING_BY_NTRK2_TRKB		25	0.532922	1.17622	0.182353	0.382912	1	9381	tags=48%, list=17%, signal=58%
REACTOME_REGULATION_OF_GLUCOKINASE_BY_GLUCOKINASE_REGULATORY_PROTEIN	REACTOME_REGULATION_OF_GLUCOKINASE_BY_GLUCOKINASE_REGULATORY_PROTEIN		31	0.589177	1.17555	0.296137	0.38409	1	10470	tags=58%, list=19%, signal=72%
MORI_MATURE_B_LYMPHOCYTE_DN	MORI_MATURE_B_LYMPHOCYTE_DN		73	0.537287	1.17526	0.223529	0.384518	1	8395	tags=48%, list=15%, signal=56%
TOMLINS_PROSTATE_CANCER_UP	TOMLINS_PROSTATE_CANCER_UP		40	0.482198	1.17518	0.192308	0.384458	1	2211	tags=23%, list=4%, signal=23%
SA_PTEN_PATHWAY	SA_PTEN_PATHWAY		17	0.621901	1.17506	0.274354	0.384476	1	10608	tags=59%, list=19%, signal=73%
HASLINGER_B_CLL_WITH_CHROMOSOME_12_TRISOMY	HASLINGER_B_CLL_WITH_CHROMOSOME_12_TRISOMY		23	0.57871	1.17499	0.224652	0.384415	1	5657	tags=39%, list=10%, signal=44%
MADAN_DPPA4_TARGETS	MADAN_DPPA4_TARGETS		60	0.494366	1.17498	0.160396	0.384219	1	8659	tags=43%, list=16%, signal=51%
REACTOME_EPHRIN_SIGNALING	REACTOME_EPHRIN_SIGNALING		19	0.587087	1.17491	0.237548	0.384122	1	8435	tags=68%, list=15%, signal=81%
BROWNE_HCMV_INFECTION_30MIN_DN	BROWNE_HCMV_INFECTION_30MIN_DN		142	0.466276	1.17488	0.152174	0.38395	1	7902	tags=38%, list=14%, signal=44%
PID_HIV_NEF_PATHWAY	PID_HIV_NEF_PATHWAY		35	0.528686	1.17455	0.221797	0.384437	1	5271	tags=31%, list=10%, signal=35%
MATZUK_SPERMATOZOA	MATZUK_SPERMATOZOA		113	0.444769	1.17444	0.12069	0.384436	1	8173	tags=36%, list=15%, signal=43%
ASGHARZADEH_NEUROBLASTOMA_POOR_SURVIVAL_DN	ASGHARZADEH_NEUROBLASTOMA_POOR_SURVIVAL_DN		40	0.533091	1.1743	0.201646	0.38453	1	9304	tags=52%, list=17%, signal=63%
MURATA_VIRULENCE_OF_H_PILORI	MURATA_VIRULENCE_OF_H_PILORI		22	0.619685	1.17407	0.244186	0.384819	1	10368	tags=73%, list=19%, signal=90%
REACTOME_ELEVATION_OF_CYTOSOLIC_CA2_LEVELS	REACTOME_ELEVATION_OF_CYTOSOLIC_CA2_LEVELS		16	0.567533	1.17381	0.20983	0.385158	1	4259	tags=31%, list=8%, signal=34%
CHARAFE_BREAST_CANCER_LUMINAL_VS_BASAL_UP	CHARAFE_BREAST_CANCER_LUMINAL_VS_BASAL_UP		379	0.453614	1.17352	0.138947	0.385567	1	9666	tags=44%, list=18%, signal=53%
UDAYAKUMAR_MED1_TARGETS_DN	UDAYAKUMAR_MED1_TARGETS_DN		237	0.464755	1.17341	0.161479	0.385569	1	10159	tags=50%, list=18%, signal=61%
REACTOME_SIGNALING_BY_NODAL	REACTOME_SIGNALING_BY_NODAL		20	0.54037	1.17333	0.181633	0.385506	1	7455	tags=50%, list=14%, signal=58%
REACTOME_ERK_MAPK_TARGETS	REACTOME_ERK_MAPK_TARGETS		22	0.548032	1.17305	0.22664	0.38586	1	10608	tags=59%, list=19%, signal=73%
ZHAN_VARIABLE_EARLY_DIFFERENTIATION_GENES_UP	ZHAN_VARIABLE_EARLY_DIFFERENTIATION_GENES_UP		17	0.596412	1.17305	0.24165	0.38564	1	9371	tags=53%, list=17%, signal=64%
PID_ERBB4_PATHWAY	PID_ERBB4_PATHWAY		38	0.527536	1.17301	0.199234	0.385484	1	7554	tags=37%, list=14%, signal=43%
PID_AR_NONGENOMIC_PATHWAY	PID_AR_NONGENOMIC_PATHWAY		31	0.485092	1.17289	0.179191	0.385516	1	11085	tags=55%, list=20%, signal=69%
RIGGINS_TAMOXIFEN_RESISTANCE_UP	RIGGINS_TAMOXIFEN_RESISTANCE_UP		64	0.514951	1.17281	0.169291	0.38547	1	8125	tags=47%, list=15%, signal=55%
AZARE_NEOPLASTIC_TRANSFORMATION_BY_STAT3_UP	AZARE_NEOPLASTIC_TRANSFORMATION_BY_STAT3_UP		125	0.54045	1.17277	0.21611	0.385318	1	9401	tags=51%, list=17%, signal=62%
REACTOME_TNF_RECEPTOR_SUPERFAMILY_TNFSF_MEMBERS_MEDIATING_NON_CANONICAL_NF_KB_PATHWAY	REACTOME_TNF_RECEPTOR_SUPERFAMILY_TNFSF_MEMBERS_MEDIATING_NON_CANONICAL_NF_KB_PATHWAY		17	0.67336	1.17253	0.272374	0.385622	1	5853	tags=41%, list=11%, signal=46%
PID_WNT_SIGNALING_PATHWAY	PID_WNT_SIGNALING_PATHWAY		28	0.566199	1.1725	0.222904	0.385447	1	7409	tags=50%, list=13%, signal=58%
THUM_SYSTOLIC_HEART_FAILURE_UP	THUM_SYSTOLIC_HEART_FAILURE_UP		423	0.521538	1.17242	0.226415	0.385389	1	10369	tags=53%, list=19%, signal=65%
REACTOME_NCAM1_INTERACTIONS	REACTOME_NCAM1_INTERACTIONS		42	0.588467	1.17212	0.232932	0.385791	1	5251	tags=50%, list=10%, signal=55%
PID_FOXO_PATHWAY	PID_FOXO_PATHWAY		49	0.511455	1.17181	0.222441	0.386272	1	9689	tags=53%, list=18%, signal=64%
GOLUB_ALL_VS_AML_UP	GOLUB_ALL_VS_AML_UP		24	0.543989	1.17178	0.203187	0.386123	1	5635	tags=38%, list=10%, signal=42%
REACTOME_TERMINATION_OF_TRANSLESION_DNA_SYNTHESIS	REACTOME_TERMINATION_OF_TRANSLESION_DNA_SYNTHESIS		32	0.550616	1.17166	0.249042	0.386164	1	5499	tags=38%, list=10%, signal=42%
PID_FRA_PATHWAY	PID_FRA_PATHWAY		37	0.604797	1.17154	0.267578	0.386204	1	7468	tags=57%, list=14%, signal=66%
REACTOME_NUCLEAR_PORE_COMPLEX_NPC_DISASSEMBLY	REACTOME_NUCLEAR_PORE_COMPLEX_NPC_DISASSEMBLY		35	0.613614	1.17033	0.313152	0.388502	1	10470	tags=60%, list=19%, signal=74%
BROWNE_HCMV_INFECTION_4HR_DN	BROWNE_HCMV_INFECTION_4HR_DN		251	0.427122	1.17031	0.078	0.388328	1	9307	tags=44%, list=17%, signal=52%
REACTOME_SIGNALING_BY_FGFR_IN_DISEASE	REACTOME_SIGNALING_BY_FGFR_IN_DISEASE		63	0.450223	1.17008	0.131579	0.388593	1	5874	tags=29%, list=11%, signal=32%
REACTOME_SCAVENGING_BY_CLASS_A_RECEPTORS	REACTOME_SCAVENGING_BY_CLASS_A_RECEPTORS		19	0.624574	1.16963	0.290698	0.389328	1	5209	tags=42%, list=9%, signal=46%
MATSUDA_NATURAL_KILLER_DIFFERENTIATION	MATSUDA_NATURAL_KILLER_DIFFERENTIATION		473	0.474552	1.16956	0.159223	0.38927	1	8158	tags=44%, list=15%, signal=51%
REACTOME_DISEASES_OF_METABOLISM	REACTOME_DISEASES_OF_METABOLISM		244	0.466325	1.16949	0.129845	0.38918	1	7960	tags=43%, list=14%, signal=50%
PID_TRAIL_PATHWAY	PID_TRAIL_PATHWAY		28	0.522846	1.16933	0.207819	0.389316	1	10608	tags=50%, list=19%, signal=62%
PID_ER_NONGENOMIC_PATHWAY	PID_ER_NONGENOMIC_PATHWAY		40	0.529187	1.1693	0.216573	0.389166	1	9865	tags=55%, list=18%, signal=67%
BIOCARTA_CERAMIDE_PATHWAY	BIOCARTA_CERAMIDE_PATHWAY		21	0.510512	1.16916	0.198077	0.389208	1	11085	tags=48%, list=20%, signal=60%
BHAT_ESR1_TARGETS_VIA_AKT1_DN	BHAT_ESR1_TARGETS_VIA_AKT1_DN		80	0.531182	1.16913	0.223762	0.389036	1	8704	tags=50%, list=16%, signal=59%
FLORIO_NEOCORTEX_BASAL_RADIAL_GLIA_UP	FLORIO_NEOCORTEX_BASAL_RADIAL_GLIA_UP		376	0.487746	1.16912	0.164751	0.388828	1	8266	tags=40%, list=15%, signal=47%
REACTOME_NOTCH2_ACTIVATION_AND_TRANSMISSION_OF_SIGNAL_TO_THE_NUCLEUS	REACTOME_NOTCH2_ACTIVATION_AND_TRANSMISSION_OF_SIGNAL_TO_THE_NUCLEUS		22	0.537183	1.16891	0.233068	0.389044	1	9787	tags=64%, list=18%, signal=77%
REACTOME_INTERACTIONS_OF_REV_WITH_HOST_CELLULAR_PROTEINS	REACTOME_INTERACTIONS_OF_REV_WITH_HOST_CELLULAR_PROTEINS		36	0.591251	1.16876	0.299578	0.389134	1	11452	tags=67%, list=21%, signal=84%
GAZDA_DIAMOND_BLACKFAN_ANEMIA_PROGENITOR_DN	GAZDA_DIAMOND_BLACKFAN_ANEMIA_PROGENITOR_DN		65	0.463624	1.16794	0.175258	0.390638	1	10261	tags=54%, list=19%, signal=66%
MARTIN_NFKB_TARGETS_UP	MARTIN_NFKB_TARGETS_UP		44	0.550683	1.16764	0.215909	0.39104	1	5599	tags=36%, list=10%, signal=40%
WAMUNYOKOLI_OVARIAN_CANCER_GRADES_1_2_DN	WAMUNYOKOLI_OVARIAN_CANCER_GRADES_1_2_DN		71	0.557249	1.16751	0.248598	0.391107	1	5585	tags=41%, list=10%, signal=45%
BUCKANOVICH_T_LYMPHOCYTE_HOMING_ON_TUMOR_DN	BUCKANOVICH_T_LYMPHOCYTE_HOMING_ON_TUMOR_DN		21	0.538792	1.16734	0.183071	0.391276	1	6472	tags=43%, list=12%, signal=49%
REACTOME_SMAD2_SMAD3_SMAD4_HETEROTRIMER_REGULATES_TRANSCRIPTION	REACTOME_SMAD2_SMAD3_SMAD4_HETEROTRIMER_REGULATES_TRANSCRIPTION		32	0.527562	1.16723	0.234592	0.391294	1	9195	tags=53%, list=17%, signal=64%
BLUM_RESPONSE_TO_SALIRASIB_UP	BLUM_RESPONSE_TO_SALIRASIB_UP		233	0.438875	1.16704	0.178138	0.391467	1	10614	tags=48%, list=19%, signal=59%
BIOCARTA_BARRESTIN_SRC_PATHWAY	BIOCARTA_BARRESTIN_SRC_PATHWAY		17	0.568233	1.16634	0.253359	0.392721	1	7281	tags=47%, list=13%, signal=54%
GAZDA_DIAMOND_BLACKFAN_ANEMIA_PROGENITOR_UP	GAZDA_DIAMOND_BLACKFAN_ANEMIA_PROGENITOR_UP		39	0.541806	1.16613	0.235185	0.392926	1	10089	tags=54%, list=18%, signal=66%
KEGG_DILATED_CARDIOMYOPATHY	KEGG_DILATED_CARDIOMYOPATHY		90	0.545205	1.16605	0.232108	0.392881	1	8209	tags=52%, list=15%, signal=61%
REACTOME_PIWI_INTERACTING_RNA_PIRNA_BIOGENESIS	REACTOME_PIWI_INTERACTING_RNA_PIRNA_BIOGENESIS		29	0.501274	1.16597	0.199203	0.392835	1	4810	tags=28%, list=9%, signal=30%
MASSARWEH_TAMOXIFEN_RESISTANCE_DN	MASSARWEH_TAMOXIFEN_RESISTANCE_DN		252	0.448709	1.16568	0.108317	0.393214	1	7463	tags=39%, list=14%, signal=45%
GEISS_RESPONSE_TO_DSRNA_DN	GEISS_RESPONSE_TO_DSRNA_DN		15	0.598204	1.16549	0.240079	0.393418	1	8639	tags=60%, list=16%, signal=71%
ACOSTA_PROLIFERATION_INDEPENDENT_MYC_TARGETS_UP	ACOSTA_PROLIFERATION_INDEPENDENT_MYC_TARGETS_UP		83	0.460373	1.16546	0.159574	0.393237	1	8712	tags=43%, list=16%, signal=51%
KHETCHOUMIAN_TRIM24_TARGETS_UP	KHETCHOUMIAN_TRIM24_TARGETS_UP		46	0.613	1.1653	0.267176	0.393401	1	7288	tags=61%, list=13%, signal=70%
HANSON_HRAS_SIGNALING_VIA_NFKB	HANSON_HRAS_SIGNALING_VIA_NFKB		21	0.5827	1.16489	0.236538	0.394032	1	4021	tags=33%, list=7%, signal=36%
PID_NFKAPPAB_CANONICAL_PATHWAY	PID_NFKAPPAB_CANONICAL_PATHWAY		23	0.570034	1.16483	0.25502	0.393949	1	13016	tags=70%, list=24%, signal=91%
REACTOME_FRS_MEDIATED_FGFR1_SIGNALING	REACTOME_FRS_MEDIATED_FGFR1_SIGNALING		23	0.532851	1.16467	0.2	0.394075	1	10203	tags=52%, list=19%, signal=64%
BEIER_GLIOMA_STEM_CELL_UP	BEIER_GLIOMA_STEM_CELL_UP		40	0.518063	1.16465	0.195171	0.393902	1	8159	tags=45%, list=15%, signal=53%
GAJATE_RESPONSE_TO_TRABECTEDIN_UP	GAJATE_RESPONSE_TO_TRABECTEDIN_UP		62	0.543842	1.16462	0.244403	0.393722	1	6950	tags=39%, list=13%, signal=44%
JIANG_VHL_TARGETS	JIANG_VHL_TARGETS		88	0.449581	1.16453	0.178499	0.393709	1	8712	tags=39%, list=16%, signal=46%
HASLINGER_B_CLL_WITH_11Q23_DELETION	HASLINGER_B_CLL_WITH_11Q23_DELETION		22	0.582144	1.1639	0.252852	0.394942	1	6345	tags=50%, list=12%, signal=56%
COATES_MACROPHAGE_M1_VS_M2_UP	COATES_MACROPHAGE_M1_VS_M2_UP		85	0.500948	1.16374	0.163708	0.395049	1	8034	tags=44%, list=15%, signal=51%
FULCHER_INFLAMMATORY_RESPONSE_LECTIN_VS_LPS_DN	FULCHER_INFLAMMATORY_RESPONSE_LECTIN_VS_LPS_DN		441	0.529622	1.16371	0.236742	0.3949	1	8588	tags=48%, list=16%, signal=56%
REACTOME_SEROTONIN_NEUROTRANSMITTER_RELEASE_CYCLE	REACTOME_SEROTONIN_NEUROTRANSMITTER_RELEASE_CYCLE		18	0.578956	1.1635	0.220472	0.395154	1	7571	tags=50%, list=14%, signal=58%
PILON_KLF1_TARGETS_UP	PILON_KLF1_TARGETS_UP		487	0.45899	1.16338	0.168959	0.395163	1	8716	tags=46%, list=16%, signal=54%
MARTIN_VIRAL_GPCR_SIGNALING_DN	MARTIN_VIRAL_GPCR_SIGNALING_DN		49	0.466916	1.16328	0.152918	0.395139	1	7935	tags=33%, list=14%, signal=38%
AMIT_EGF_RESPONSE_60_HELA	AMIT_EGF_RESPONSE_60_HELA		44	0.579455	1.16327	0.263462	0.39492	1	8342	tags=52%, list=15%, signal=62%
LIM_MAMMARY_LUMINAL_PROGENITOR_UP	LIM_MAMMARY_LUMINAL_PROGENITOR_UP		58	0.527364	1.16324	0.205128	0.394761	1	8338	tags=47%, list=15%, signal=55%
STREICHER_LSM1_TARGETS_UP	STREICHER_LSM1_TARGETS_UP		43	0.531971	1.1631	0.205128	0.394835	1	8246	tags=53%, list=15%, signal=63%
PURBEY_TARGETS_OF_CTBP1_AND_SATB1_DN	PURBEY_TARGETS_OF_CTBP1_AND_SATB1_DN		163	0.415796	1.16305	0.0853175	0.394708	1	9020	tags=36%, list=16%, signal=42%
DORN_ADENOVIRUS_INFECTION_12HR_DN	DORN_ADENOVIRUS_INFECTION_12HR_DN		30	0.539058	1.16296	0.25	0.394669	1	8688	tags=50%, list=16%, signal=59%
MOREAUX_MULTIPLE_MYELOMA_BY_TACI_DN	MOREAUX_MULTIPLE_MYELOMA_BY_TACI_DN		172	0.471658	1.1629	0.221053	0.394574	1	8850	tags=42%, list=16%, signal=50%
WONG_EMBRYONIC_STEM_CELL_CORE	WONG_EMBRYONIC_STEM_CELL_CORE		332	0.536208	1.16285	0.281496	0.394469	1	8237	tags=42%, list=15%, signal=50%
ABBUD_LIF_SIGNALING_1_DN	ABBUD_LIF_SIGNALING_1_DN		26	0.508832	1.16281	0.187259	0.394332	1	9260	tags=54%, list=17%, signal=65%
FLOTHO_PEDIATRIC_ALL_THERAPY_RESPONSE_DN	FLOTHO_PEDIATRIC_ALL_THERAPY_RESPONSE_DN		31	0.530243	1.16267	0.198039	0.394398	1	5522	tags=39%, list=10%, signal=43%
REACTOME_DOWNREGULATION_OF_TGF_BETA_RECEPTOR_SIGNALING	REACTOME_DOWNREGULATION_OF_TGF_BETA_RECEPTOR_SIGNALING		26	0.511956	1.16256	0.245436	0.394395	1	7619	tags=42%, list=14%, signal=49%
HOLLERN_MICROACINAR_BREAST_TUMOR_UP	HOLLERN_MICROACINAR_BREAST_TUMOR_UP		46	0.514775	1.16229	0.179226	0.394759	1	7494	tags=48%, list=14%, signal=55%
SMID_BREAST_CANCER_RELAPSE_IN_BRAIN_UP	SMID_BREAST_CANCER_RELAPSE_IN_BRAIN_UP		41	0.574161	1.16213	0.230303	0.394885	1	6735	tags=46%, list=12%, signal=53%
REACTOME_SIGNALING_BY_INSULIN_RECEPTOR	REACTOME_SIGNALING_BY_INSULIN_RECEPTOR		78	0.443244	1.16183	0.119247	0.395326	1	10608	tags=45%, list=19%, signal=55%
ZHANG_TARGETS_OF_EWSR1_FLI1_FUSION	ZHANG_TARGETS_OF_EWSR1_FLI1_FUSION		87	0.492567	1.16179	0.177165	0.395194	1	7055	tags=41%, list=13%, signal=47%
REACTOME_ASPARAGINE_N_LINKED_GLYCOSYLATION	REACTOME_ASPARAGINE_N_LINKED_GLYCOSYLATION		301	0.427899	1.16178	0.184739	0.394994	1	9863	tags=45%, list=18%, signal=55%
ZHAN_VARIABLE_EARLY_DIFFERENTIATION_GENES_DN	ZHAN_VARIABLE_EARLY_DIFFERENTIATION_GENES_DN		30	0.510622	1.16137	0.236253	0.395655	1	10161	tags=47%, list=18%, signal=57%
REACTOME_HEDGEHOG_OFF_STATE	REACTOME_HEDGEHOG_OFF_STATE		113	0.451559	1.16116	0.182171	0.395886	1	8318	tags=35%, list=15%, signal=42%
TONKS_TARGETS_OF_RUNX1_RUNX1T1_FUSION_SUSTAINDED_IN_ERYTHROCYTE_UP	TONKS_TARGETS_OF_RUNX1_RUNX1T1_FUSION_SUSTAINDED_IN_ERYTHROCYTE_UP		44	0.551641	1.16113	0.253333	0.395736	1	7159	tags=45%, list=13%, signal=52%
CHOW_RASSF1_TARGETS_UP	CHOW_RASSF1_TARGETS_UP		26	0.523811	1.16107	0.222437	0.395622	1	8082	tags=42%, list=15%, signal=50%
CHIARADONNA_NEOPLASTIC_TRANSFORMATION_CDC25_DN	CHIARADONNA_NEOPLASTIC_TRANSFORMATION_CDC25_DN		146	0.493701	1.15957	0.203455	0.398635	1	7925	tags=45%, list=14%, signal=52%
REACTOME_DEPOSITION_OF_NEW_CENPA_CONTAINING_NUCLEOSOMES_AT_THE_CENTROMERE	REACTOME_DEPOSITION_OF_NEW_CENPA_CONTAINING_NUCLEOSOMES_AT_THE_CENTROMERE		28	0.699603	1.15951	0.325536	0.398526	1	7067	tags=64%, list=13%, signal=74%
BILD_CTNNB1_ONCOGENIC_SIGNATURE	BILD_CTNNB1_ONCOGENIC_SIGNATURE		76	0.564113	1.15917	0.250965	0.399069	1	7017	tags=51%, list=13%, signal=59%
ZHANG_BREAST_CANCER_PROGENITORS_DN	ZHANG_BREAST_CANCER_PROGENITORS_DN		134	0.436644	1.15901	0.148362	0.399162	1	10004	tags=47%, list=18%, signal=57%
GHANDHI_DIRECT_IRRADIATION_DN	GHANDHI_DIRECT_IRRADIATION_DN		35	0.546996	1.15883	0.212181	0.399308	1	8282	tags=46%, list=15%, signal=54%
KAYO_AGING_MUSCLE_UP	KAYO_AGING_MUSCLE_UP		240	0.43849	1.15873	0.133721	0.399306	1	8880	tags=40%, list=16%, signal=47%
KYNG_DNA_DAMAGE_BY_GAMMA_AND_UV_RADIATION	KYNG_DNA_DAMAGE_BY_GAMMA_AND_UV_RADIATION		80	0.46071	1.1587	0.171598	0.399151	1	9480	tags=45%, list=17%, signal=54%
CHESLER_BRAIN_HIGHEST_EXPRESSION	CHESLER_BRAIN_HIGHEST_EXPRESSION		40	0.46217	1.1586	0.180583	0.399145	1	5749	tags=30%, list=10%, signal=33%
REACTOME_DNA_REPLICATION	REACTOME_DNA_REPLICATION		127	0.568062	1.15851	0.305927	0.399105	1	7768	tags=43%, list=14%, signal=49%
RORIE_TARGETS_OF_EWSR1_FLI1_FUSION_UP	RORIE_TARGETS_OF_EWSR1_FLI1_FUSION_UP		27	0.571778	1.15825	0.22	0.3994	1	7256	tags=52%, list=13%, signal=60%
HINATA_NFKB_TARGETS_KERATINOCYTE_DN	HINATA_NFKB_TARGETS_KERATINOCYTE_DN		23	0.606217	1.15825	0.258449	0.399186	1	6588	tags=52%, list=12%, signal=59%
WIERENGA_STAT5A_TARGETS_GROUP2	WIERENGA_STAT5A_TARGETS_GROUP2		54	0.582063	1.15786	0.268877	0.39978	1	7288	tags=52%, list=13%, signal=60%
GREGORY_SYNTHETIC_LETHAL_WITH_IMATINIB	GREGORY_SYNTHETIC_LETHAL_WITH_IMATINIB		141	0.441513	1.15782	0.143123	0.399667	1	9571	tags=45%, list=17%, signal=55%
HWANG_PROSTATE_CANCER_MARKERS	HWANG_PROSTATE_CANCER_MARKERS		28	0.507432	1.15751	0.206226	0.400067	1	7409	tags=54%, list=13%, signal=62%
TSENG_ADIPOGENIC_POTENTIAL_UP	TSENG_ADIPOGENIC_POTENTIAL_UP		29	0.552517	1.15739	0.233463	0.400114	1	8899	tags=66%, list=16%, signal=78%
BAE_BRCA1_TARGETS_UP	BAE_BRCA1_TARGETS_UP		69	0.448246	1.15735	0.15444	0.399992	1	9785	tags=42%, list=18%, signal=51%
REACTOME_RHO_GTPASES_ACTIVATE_PKNS	REACTOME_RHO_GTPASES_ACTIVATE_PKNS		34	0.485151	1.15694	0.215886	0.400606	1	8761	tags=47%, list=16%, signal=56%
GARGALOVIC_RESPONSE_TO_OXIDIZED_PHOSPHOLIPIDS_YELLOW_UP	GARGALOVIC_RESPONSE_TO_OXIDIZED_PHOSPHOLIPIDS_YELLOW_UP		31	0.598122	1.15671	0.266667	0.400919	1	9455	tags=52%, list=17%, signal=62%
VALK_AML_CLUSTER_2	VALK_AML_CLUSTER_2		29	0.547338	1.15597	0.225	0.402242	1	6061	tags=38%, list=11%, signal=43%
BIOCARTA_STEM_PATHWAY	BIOCARTA_STEM_PATHWAY		15	0.647985	1.15586	0.294677	0.402249	1	6477	tags=33%, list=12%, signal=38%
PID_SHP2_PATHWAY	PID_SHP2_PATHWAY		57	0.539896	1.15534	0.261278	0.4031	1	8613	tags=46%, list=16%, signal=54%
FORTSCHEGGER_PHF8_TARGETS_UP	FORTSCHEGGER_PHF8_TARGETS_UP		274	0.435637	1.15521	0.131373	0.403166	1	8089	tags=40%, list=15%, signal=46%
LEE_LIVER_CANCER_E2F1_UP	LEE_LIVER_CANCER_E2F1_UP		63	0.512378	1.15507	0.213052	0.403205	1	7399	tags=46%, list=13%, signal=53%
BARRIER_COLON_CANCER_RECURRENCE_DN	BARRIER_COLON_CANCER_RECURRENCE_DN		18	0.526356	1.15486	0.237154	0.403459	1	7699	tags=39%, list=14%, signal=45%
JECHLINGER_EPITHELIAL_TO_MESENCHYMAL_TRANSITION_DN	JECHLINGER_EPITHELIAL_TO_MESENCHYMAL_TRANSITION_DN		57	0.528973	1.15475	0.237736	0.40345	1	8688	tags=56%, list=16%, signal=67%
REACTOME_ANTIGEN_PROCESSING_UBIQUITINATION_PROTEASOME_DEGRADATION	REACTOME_ANTIGEN_PROCESSING_UBIQUITINATION_PROTEASOME_DEGRADATION		308	0.425703	1.15473	0.172131	0.403281	1	8553	tags=36%, list=16%, signal=42%
REACTOME_CA_DEPENDENT_EVENTS	REACTOME_CA_DEPENDENT_EVENTS		37	0.552362	1.15453	0.236893	0.403499	1	8124	tags=49%, list=15%, signal=57%
REACTOME_DOWNSTREAM_SIGNALING_OF_ACTIVATED_FGFR3	REACTOME_DOWNSTREAM_SIGNALING_OF_ACTIVATED_FGFR3		25	0.525869	1.1545	0.212371	0.403348	1	10203	tags=52%, list=19%, signal=64%
IWANAGA_CARCINOGENESIS_BY_KRAS_PTEN_DN	IWANAGA_CARCINOGENESIS_BY_KRAS_PTEN_DN		353	0.457685	1.15439	0.190207	0.40336	1	8640	tags=43%, list=16%, signal=50%
BIOCARTA_PYK2_PATHWAY	BIOCARTA_PYK2_PATHWAY		27	0.479247	1.15394	0.218182	0.404103	1	11085	tags=48%, list=20%, signal=60%
PID_EPHA_FWDPATHWAY	PID_EPHA_FWDPATHWAY		34	0.561061	1.15381	0.24952	0.404179	1	8591	tags=56%, list=16%, signal=66%
REACTOME_ANTIVIRAL_MECHANISM_BY_IFN_STIMULATED_GENES	REACTOME_ANTIVIRAL_MECHANISM_BY_IFN_STIMULATED_GENES		81	0.506595	1.1536	0.255144	0.404376	1	10860	tags=52%, list=20%, signal=64%
DARWICHE_SQUAMOUS_CELL_CARCINOMA_DN	DARWICHE_SQUAMOUS_CELL_CARCINOMA_DN		179	0.401463	1.15359	0.0858896	0.404178	1	7792	tags=32%, list=14%, signal=37%
REACTOME_ONCOGENE_INDUCED_SENESCENCE	REACTOME_ONCOGENE_INDUCED_SENESCENCE		33	0.507119	1.1533	0.216797	0.404562	1	7638	tags=42%, list=14%, signal=49%
REACTOME_NOTCH4_INTRACELLULAR_DOMAIN_REGULATES_TRANSCRIPTION	REACTOME_NOTCH4_INTRACELLULAR_DOMAIN_REGULATES_TRANSCRIPTION		20	0.607423	1.15318	0.280808	0.404601	1	8452	tags=55%, list=15%, signal=65%
DELACROIX_RAR_BOUND_ES	DELACROIX_RAR_BOUND_ES		454	0.40574	1.15317	0.0663984	0.404381	1	7877	tags=33%, list=14%, signal=38%
SENGUPTA_NASOPHARYNGEAL_CARCINOMA_DN	SENGUPTA_NASOPHARYNGEAL_CARCINOMA_DN		351	0.464349	1.15295	0.180361	0.404592	1	7159	tags=38%, list=13%, signal=44%
KEGG_FC_EPSILON_RI_SIGNALING_PATHWAY	KEGG_FC_EPSILON_RI_SIGNALING_PATHWAY		79	0.497882	1.15279	0.236328	0.404769	1	9689	tags=44%, list=18%, signal=54%
REACTOME_PLATELET_CALCIUM_HOMEOSTASIS	REACTOME_PLATELET_CALCIUM_HOMEOSTASIS		28	0.537856	1.15274	0.213307	0.404658	1	4500	tags=32%, list=8%, signal=35%
DEBIASI_APOPTOSIS_BY_REOVIRUS_INFECTION_UP	DEBIASI_APOPTOSIS_BY_REOVIRUS_INFECTION_UP		289	0.485313	1.15258	0.209393	0.404743	1	10266	tags=46%, list=19%, signal=56%
LIANG_SILENCED_BY_METHYLATION_2	LIANG_SILENCED_BY_METHYLATION_2		55	0.579811	1.15231	0.269017	0.405093	1	6915	tags=40%, list=13%, signal=46%
REACTOME_NEURONAL_SYSTEM	REACTOME_NEURONAL_SYSTEM		409	0.447876	1.15223	0.14257	0.405045	1	8864	tags=40%, list=16%, signal=47%
REACTOME_SPHINGOLIPID_DE_NOVO_BIOSYNTHESIS	REACTOME_SPHINGOLIPID_DE_NOVO_BIOSYNTHESIS		43	0.497974	1.15141	0.207819	0.406559	1	10290	tags=56%, list=19%, signal=69%
HOELZEL_NF1_TARGETS_DN	HOELZEL_NF1_TARGETS_DN		117	0.526206	1.15137	0.246241	0.406417	1	8054	tags=44%, list=15%, signal=52%
CHEBOTAEV_GR_TARGETS_UP	CHEBOTAEV_GR_TARGETS_UP		76	0.502947	1.15099	0.184061	0.407025	1	6772	tags=42%, list=12%, signal=48%
REACTOME_COOPERATION_OF_PREFOLDIN_AND_TRIC_CCT_IN_ACTIN_AND_TUBULIN_FOLDING	REACTOME_COOPERATION_OF_PREFOLDIN_AND_TRIC_CCT_IN_ACTIN_AND_TUBULIN_FOLDING		33	0.539194	1.15087	0.270428	0.407052	1	11914	tags=58%, list=22%, signal=73%
REACTOME_HS_GAG_BIOSYNTHESIS	REACTOME_HS_GAG_BIOSYNTHESIS		31	0.520046	1.15084	0.234086	0.406878	1	4346	tags=39%, list=8%, signal=42%
LIN_NPAS4_TARGETS_DN	LIN_NPAS4_TARGETS_DN		68	0.4892	1.15059	0.182692	0.407189	1	8729	tags=41%, list=16%, signal=49%
LINSLEY_MIR16_TARGETS	LINSLEY_MIR16_TARGETS		204	0.46199	1.15051	0.197183	0.407124	1	8448	tags=39%, list=15%, signal=46%
TERAMOTO_OPN_TARGETS_CLUSTER_7	TERAMOTO_OPN_TARGETS_CLUSTER_7		17	0.543333	1.15039	0.211429	0.40713	1	8005	tags=59%, list=15%, signal=69%
REACTOME_RUNX2_REGULATES_OSTEOBLAST_DIFFERENTIATION	REACTOME_RUNX2_REGULATES_OSTEOBLAST_DIFFERENTIATION		24	0.53817	1.15017	0.25	0.40737	1	9195	tags=63%, list=17%, signal=75%
REACTOME_SUMOYLATION_OF_RNA_BINDING_PROTEINS	REACTOME_SUMOYLATION_OF_RNA_BINDING_PROTEINS		46	0.550986	1.15016	0.304348	0.407151	1	10470	tags=54%, list=19%, signal=67%
SCHAEFFER_PROSTATE_DEVELOPMENT_6HR_UP	SCHAEFFER_PROSTATE_DEVELOPMENT_6HR_UP		153	0.469862	1.15015	0.201161	0.406965	1	9384	tags=48%, list=17%, signal=58%
ALONSO_METASTASIS_NEURAL_UP	ALONSO_METASTASIS_NEURAL_UP		18	0.599417	1.14959	0.297753	0.407908	1	9075	tags=61%, list=16%, signal=73%
BOYLAN_MULTIPLE_MYELOMA_C_DN	BOYLAN_MULTIPLE_MYELOMA_C_DN		57	0.506781	1.14945	0.181818	0.407964	1	5709	tags=39%, list=10%, signal=43%
MULLIGHAN_MLL_SIGNATURE_2_UP	MULLIGHAN_MLL_SIGNATURE_2_UP		419	0.465373	1.14936	0.195777	0.407924	1	9401	tags=45%, list=17%, signal=54%
REACTOME_GENE_SILENCING_BY_RNA	REACTOME_GENE_SILENCING_BY_RNA		77	0.476358	1.14913	0.232218	0.408175	1	11172	tags=49%, list=20%, signal=62%
VALK_AML_CLUSTER_6	VALK_AML_CLUSTER_6		34	0.547886	1.14903	0.238956	0.408185	1	2450	tags=24%, list=4%, signal=25%
PID_CASPASE_PATHWAY	PID_CASPASE_PATHWAY		51	0.496534	1.14892	0.232108	0.408215	1	9561	tags=51%, list=17%, signal=62%
ZHAN_MULTIPLE_MYELOMA_UP	ZHAN_MULTIPLE_MYELOMA_UP		58	0.438289	1.14878	0.175472	0.408282	1	7332	tags=38%, list=13%, signal=44%
REACTOME_IRS_MEDIATED_SIGNALLING	REACTOME_IRS_MEDIATED_SIGNALLING		48	0.482367	1.1487	0.173469	0.408258	1	6328	tags=33%, list=11%, signal=38%
REACTOME_INSULIN_RECEPTOR_SIGNALLING_CASCADE	REACTOME_INSULIN_RECEPTOR_SIGNALLING_CASCADE		54	0.471866	1.14812	0.178054	0.409262	1	10203	tags=44%, list=19%, signal=54%
TURASHVILI_BREAST_DUCTAL_CARCINOMA_VS_DUCTAL_NORMAL_DN	TURASHVILI_BREAST_DUCTAL_CARCINOMA_VS_DUCTAL_NORMAL_DN		198	0.501977	1.14751	0.219231	0.410344	1	5570	tags=34%, list=10%, signal=38%
ZHAN_MULTIPLE_MYELOMA_HP_DN	ZHAN_MULTIPLE_MYELOMA_HP_DN		44	0.502728	1.14729	0.211577	0.410592	1	8175	tags=57%, list=15%, signal=67%
GARGALOVIC_RESPONSE_TO_OXIDIZED_PHOSPHOLIPIDS_TURQUOISE_DN	GARGALOVIC_RESPONSE_TO_OXIDIZED_PHOSPHOLIPIDS_TURQUOISE_DN		56	0.586233	1.147	0.309381	0.411013	1	3331	tags=38%, list=6%, signal=40%
BEGUM_TARGETS_OF_PAX3_FOXO1_FUSION_DN	BEGUM_TARGETS_OF_PAX3_FOXO1_FUSION_DN		43	0.570699	1.14684	0.262948	0.411102	1	6989	tags=53%, list=13%, signal=61%
SA_TRKA_RECEPTOR	SA_TRKA_RECEPTOR		17	0.557536	1.14682	0.272545	0.41093	1	9689	tags=47%, list=18%, signal=57%
PID_ALK1_PATHWAY	PID_ALK1_PATHWAY		26	0.561481	1.14674	0.256757	0.410874	1	8490	tags=50%, list=15%, signal=59%
HAHTOLA_SEZARY_SYNDROM_UP	HAHTOLA_SEZARY_SYNDROM_UP		96	0.511246	1.14674	0.248077	0.410659	1	7796	tags=44%, list=14%, signal=51%
WIERENGA_STAT5A_TARGETS_DN	WIERENGA_STAT5A_TARGETS_DN		191	0.503745	1.1465	0.213592	0.410962	1	8470	tags=49%, list=15%, signal=57%
REACTOME_REGULATION_OF_GENE_EXPRESSION_IN_LATE_STAGE_BRANCHING_MORPHOGENESIS_PANCREATIC_BUD_PRECURSOR_CELLS	REACTOME_REGULATION_OF_GENE_EXPRESSION_IN_LATE_STAGE_BRANCHING_MORPHOGENESIS_PANCREATIC_BUD_PRECURSOR_CELLS		16	0.602999	1.14625	0.266529	0.411262	1	8946	tags=69%, list=16%, signal=82%
PID_CXCR4_PATHWAY	PID_CXCR4_PATHWAY		101	0.546943	1.14623	0.259048	0.411092	1	7933	tags=46%, list=14%, signal=53%
RAMALHO_STEMNESS_UP	RAMALHO_STEMNESS_UP		190	0.46002	1.14617	0.222453	0.411008	1	8900	tags=42%, list=16%, signal=49%
HIRSCH_CELLULAR_TRANSFORMATION_SIGNATURE_UP	HIRSCH_CELLULAR_TRANSFORMATION_SIGNATURE_UP		241	0.483695	1.14605	0.206107	0.411051	1	7681	tags=42%, list=14%, signal=48%
WATANABE_COLON_CANCER_MSI_VS_MSS_DN	WATANABE_COLON_CANCER_MSI_VS_MSS_DN		67	0.479452	1.14601	0.185259	0.410893	1	7273	tags=39%, list=13%, signal=45%
NAKAMURA_METASTASIS_MODEL_UP	NAKAMURA_METASTASIS_MODEL_UP		45	0.537869	1.14599	0.266409	0.410718	1	9582	tags=53%, list=17%, signal=65%
HOQUE_METHYLATED_IN_CANCER	HOQUE_METHYLATED_IN_CANCER		56	0.512644	1.14592	0.218391	0.41066	1	8717	tags=50%, list=16%, signal=59%
KEGG_N_GLYCAN_BIOSYNTHESIS	KEGG_N_GLYCAN_BIOSYNTHESIS		46	0.474512	1.14582	0.239044	0.410632	1	9030	tags=46%, list=16%, signal=55%
ZHU_CMV_ALL_DN	ZHU_CMV_ALL_DN		118	0.519657	1.14573	0.265038	0.410615	1	5815	tags=38%, list=11%, signal=43%
REACTOME_NUCLEAR_IMPORT_OF_REV_PROTEIN	REACTOME_NUCLEAR_IMPORT_OF_REV_PROTEIN		33	0.592552	1.1452	0.348101	0.411551	1	11452	tags=67%, list=21%, signal=84%
REACTOME_PRE_NOTCH_EXPRESSION_AND_PROCESSING	REACTOME_PRE_NOTCH_EXPRESSION_AND_PROCESSING		60	0.493091	1.14503	0.240816	0.41169	1	6974	tags=33%, list=13%, signal=38%
WAMUNYOKOLI_OVARIAN_CANCER_LMP_UP	WAMUNYOKOLI_OVARIAN_CANCER_LMP_UP		270	0.462494	1.14495	0.208678	0.411621	1	7295	tags=37%, list=13%, signal=42%
REACTOME_SIGNALING_BY_NTRKS	REACTOME_SIGNALING_BY_NTRKS		134	0.458581	1.14495	0.237452	0.411401	1	9730	tags=45%, list=18%, signal=54%
REACTOME_NOTCH1_INTRACELLULAR_DOMAIN_REGULATES_TRANSCRIPTION	REACTOME_NOTCH1_INTRACELLULAR_DOMAIN_REGULATES_TRANSCRIPTION		48	0.462952	1.14406	0.198444	0.41311	1	8678	tags=46%, list=16%, signal=54%
ROVERSI_GLIOMA_COPY_NUMBER_DN	ROVERSI_GLIOMA_COPY_NUMBER_DN		52	0.494302	1.14394	0.224953	0.413162	1	7676	tags=42%, list=14%, signal=49%
MAGRANGEAS_MULTIPLE_MYELOMA_IGLL_VS_IGLK_UP	MAGRANGEAS_MULTIPLE_MYELOMA_IGLL_VS_IGLK_UP		41	0.482863	1.14389	0.184049	0.413061	1	5610	tags=37%, list=10%, signal=41%
REACTOME_SIGNALING_BY_TYPE_1_INSULIN_LIKE_GROWTH_FACTOR_1_RECEPTOR_IGF1R	REACTOME_SIGNALING_BY_TYPE_1_INSULIN_LIKE_GROWTH_FACTOR_1_RECEPTOR_IGF1R		54	0.473161	1.14385	0.201597	0.412924	1	6328	tags=33%, list=11%, signal=38%
PURBEY_TARGETS_OF_CTBP1_NOT_SATB1_DN	PURBEY_TARGETS_OF_CTBP1_NOT_SATB1_DN		407	0.412185	1.14379	0.10119	0.412837	1	10370	tags=46%, list=19%, signal=57%
ZHAN_V1_LATE_DIFFERENTIATION_GENES_UP	ZHAN_V1_LATE_DIFFERENTIATION_GENES_UP		33	0.536698	1.14348	0.239411	0.413309	1	10607	tags=52%, list=19%, signal=64%
ZHONG_SECRETOME_OF_LUNG_CANCER_AND_MACROPHAGE	ZHONG_SECRETOME_OF_LUNG_CANCER_AND_MACROPHAGE		76	0.45789	1.14337	0.233141	0.413332	1	10482	tags=53%, list=19%, signal=65%
REACTOME_HYALURONAN_METABOLISM	REACTOME_HYALURONAN_METABOLISM		17	0.566976	1.14335	0.247082	0.413144	1	9745	tags=53%, list=18%, signal=64%
REACTOME_NOREPINEPHRINE_NEUROTRANSMITTER_RELEASE_CYCLE	REACTOME_NOREPINEPHRINE_NEUROTRANSMITTER_RELEASE_CYCLE		18	0.549481	1.14309	0.21499	0.413443	1	10788	tags=61%, list=20%, signal=76%
KINSEY_TARGETS_OF_EWSR1_FLII_FUSION_DN	KINSEY_TARGETS_OF_EWSR1_FLII_FUSION_DN		323	0.484632	1.14307	0.222222	0.413285	1	7310	tags=42%, list=13%, signal=48%
HINATA_NFKB_TARGETS_KERATINOCYTE_UP	HINATA_NFKB_TARGETS_KERATINOCYTE_UP		85	0.544758	1.14299	0.285444	0.413248	1	6699	tags=38%, list=12%, signal=43%
KEGG_MTOR_SIGNALING_PATHWAY	KEGG_MTOR_SIGNALING_PATHWAY		52	0.469464	1.14287	0.228346	0.41327	1	9689	tags=48%, list=18%, signal=58%
MURAKAMI_UV_RESPONSE_6HR_DN	MURAKAMI_UV_RESPONSE_6HR_DN		21	0.540538	1.14264	0.227723	0.41353	1	8546	tags=43%, list=16%, signal=51%
KEGG_PENTOSE_PHOSPHATE_PATHWAY	KEGG_PENTOSE_PHOSPHATE_PATHWAY		27	0.509729	1.14252	0.252988	0.413613	1	7905	tags=41%, list=14%, signal=48%
SATO_SILENCED_BY_METHYLATION_IN_PANCREATIC_CANCER_1	SATO_SILENCED_BY_METHYLATION_IN_PANCREATIC_CANCER_1		417	0.46957	1.14246	0.206963	0.413534	1	6758	tags=37%, list=12%, signal=42%
BOSCO_ALLERGEN_INDUCED_TH2_ASSOCIATED_MODULE	BOSCO_ALLERGEN_INDUCED_TH2_ASSOCIATED_MODULE		147	0.527672	1.14241	0.255403	0.413419	1	7217	tags=44%, list=13%, signal=50%
HOLLERN_EMT_BREAST_TUMOR_UP	HOLLERN_EMT_BREAST_TUMOR_UP		137	0.581607	1.14224	0.282398	0.413555	1	6848	tags=51%, list=12%, signal=58%
BROWNE_HCMV_INFECTION_12HR_DN	BROWNE_HCMV_INFECTION_12HR_DN		98	0.492085	1.14195	0.217973	0.413936	1	6663	tags=43%, list=12%, signal=49%
SMIRNOV_CIRCULATING_ENDOTHELIOCYTES_IN_CANCER_UP	SMIRNOV_CIRCULATING_ENDOTHELIOCYTES_IN_CANCER_UP		156	0.525857	1.14166	0.260618	0.414345	1	7974	tags=51%, list=14%, signal=59%
KYNG_ENVIRONMENTAL_STRESS_RESPONSE_NOT_BY_4NQO_IN_WS	KYNG_ENVIRONMENTAL_STRESS_RESPONSE_NOT_BY_4NQO_IN_WS		36	0.491964	1.14163	0.224528	0.41418	1	7315	tags=44%, list=13%, signal=51%
LU_AGING_BRAIN_UP	LU_AGING_BRAIN_UP		258	0.493388	1.14146	0.239464	0.414294	1	7340	tags=45%, list=13%, signal=51%
MEISSNER_BRAIN_HCP_WITH_H3K27ME3	MEISSNER_BRAIN_HCP_WITH_H3K27ME3		269	0.478929	1.14083	0.198	0.415437	1	8946	tags=42%, list=16%, signal=49%
XU_HGF_SIGNALING_NOT_VIA_AKT1_6HR	XU_HGF_SIGNALING_NOT_VIA_AKT1_6HR		25	0.559247	1.14056	0.279297	0.415821	1	9455	tags=44%, list=17%, signal=53%
AKL_HTLV1_INFECTION_DN	AKL_HTLV1_INFECTION_DN		69	0.537904	1.1404	0.276265	0.415925	1	9771	tags=58%, list=18%, signal=70%
DOANE_RESPONSE_TO_ANDROGEN_UP	DOANE_RESPONSE_TO_ANDROGEN_UP		180	0.42076	1.14018	0.123967	0.4162	1	8800	tags=43%, list=16%, signal=51%
REACTOME_SIGNALING_BY_CYTOSOLIC_FGFR1_FUSION_MUTANTS	REACTOME_SIGNALING_BY_CYTOSOLIC_FGFR1_FUSION_MUTANTS		18	0.559224	1.13979	0.304094	0.41681	1	5874	tags=33%, list=11%, signal=37%
KEGG_LEUKOCYTE_TRANSENDOTHELIAL_MIGRATION	KEGG_LEUKOCYTE_TRANSENDOTHELIAL_MIGRATION		116	0.494495	1.13963	0.243762	0.416926	1	7590	tags=43%, list=14%, signal=50%
CHIARADONNA_NEOPLASTIC_TRANSFORMATION_KRAS_CDC25_UP	CHIARADONNA_NEOPLASTIC_TRANSFORMATION_KRAS_CDC25_UP		58	0.501916	1.13948	0.242604	0.417025	1	6700	tags=40%, list=12%, signal=45%
PARK_HSC_MARKERS	PARK_HSC_MARKERS		44	0.507659	1.13924	0.243295	0.417337	1	8583	tags=52%, list=16%, signal=62%
ELVIDGE_HIF1A_TARGETS_DN	ELVIDGE_HIF1A_TARGETS_DN		91	0.514073	1.13891	0.262327	0.417855	1	6979	tags=45%, list=13%, signal=52%
HUANG_DASATINIB_RESISTANCE_DN	HUANG_DASATINIB_RESISTANCE_DN		69	0.455265	1.13859	0.177388	0.418298	1	9451	tags=48%, list=17%, signal=58%
HUMMERICH_SKIN_CANCER_PROGRESSION_UP	HUMMERICH_SKIN_CANCER_PROGRESSION_UP		88	0.518617	1.13857	0.264762	0.418119	1	8815	tags=52%, list=16%, signal=62%
YAMASHITA_METHYLATED_IN_PROSTATE_CANCER	YAMASHITA_METHYLATED_IN_PROSTATE_CANCER		64	0.526067	1.13843	0.236893	0.418185	1	8536	tags=52%, list=15%, signal=61%
NAKAMURA_CANCER_MICROENVIRONMENT_UP	NAKAMURA_CANCER_MICROENVIRONMENT_UP		28	0.560982	1.13799	0.280808	0.418884	1	7214	tags=57%, list=13%, signal=66%
DELACROIX_RAR_TARGETS_UP	DELACROIX_RAR_TARGETS_UP		46	0.49972	1.13781	0.242063	0.419068	1	5999	tags=41%, list=11%, signal=46%
MEISSNER_NPC_ICP_WITH_H3_UNMETHYLATED	MEISSNER_NPC_ICP_WITH_H3_UNMETHYLATED		21	0.56853	1.13763	0.22807	0.419236	1	7487	tags=48%, list=14%, signal=55%
CROONQUIST_NRAS_VS_STROMAL_STIMULATION_UP	CROONQUIST_NRAS_VS_STROMAL_STIMULATION_UP		41	0.561769	1.1373	0.26499	0.419758	1	7395	tags=51%, list=13%, signal=59%
OISHI_CHOLANGIOMA_STEM_CELL_LIKE_UP	OISHI_CHOLANGIOMA_STEM_CELL_LIKE_UP		340	0.476334	1.13612	0.267932	0.422114	1	8569	tags=39%, list=16%, signal=46%
DAIRKEE_CANCER_PRONE_RESPONSE_BPA_E2	DAIRKEE_CANCER_PRONE_RESPONSE_BPA_E2		116	0.43099	1.1361	0.206	0.421928	1	9732	tags=42%, list=18%, signal=51%
WENDT_COHESIN_TARGETS_UP	WENDT_COHESIN_TARGETS_UP		31	0.547644	1.13606	0.302372	0.421802	1	11204	tags=71%, list=20%, signal=89%
GAUSSMANN_MLL_AF4_FUSION_TARGETS_E_DN	GAUSSMANN_MLL_AF4_FUSION_TARGETS_E_DN		22	0.546156	1.13605	0.264479	0.421607	1	2607	tags=36%, list=5%, signal=38%
LINDGREN_BLADDER_CANCER_HIGH_RECURRENCE	LINDGREN_BLADDER_CANCER_HIGH_RECURRENCE		47	0.590675	1.13598	0.30394	0.421531	1	7726	tags=64%, list=14%, signal=74%
WEIGEL_OXIDATIVE_STRESS_BY_HNE_AND_TBH	WEIGEL_OXIDATIVE_STRESS_BY_HNE_AND_TBH		59	0.465923	1.13515	0.230159	0.423165	1	9236	tags=46%, list=17%, signal=55%
GARGALOVIC_RESPONSE_TO_OXIDIZED_PHOSPHOLIPIDS_BLACK_UP	GARGALOVIC_RESPONSE_TO_OXIDIZED_PHOSPHOLIPIDS_BLACK_UP		35	0.5132	1.13505	0.248588	0.423145	1	7890	tags=51%, list=14%, signal=60%
GHANDHI_DIRECT_IRRADIATION_UP	GHANDHI_DIRECT_IRRADIATION_UP		103	0.514343	1.135	0.237643	0.42302	1	8269	tags=49%, list=15%, signal=57%
PLASARI_TGFB1_SIGNALING_VIA_NFIC_10HR_DN	PLASARI_TGFB1_SIGNALING_VIA_NFIC_10HR_DN		31	0.571167	1.13497	0.293542	0.422854	1	7075	tags=45%, list=13%, signal=52%
IGLESIAS_E2F_TARGETS_UP	IGLESIAS_E2F_TARGETS_UP		133	0.513717	1.13477	0.266417	0.42307	1	9431	tags=48%, list=17%, signal=58%
LE_NEURONAL_DIFFERENTIATION_DN	LE_NEURONAL_DIFFERENTIATION_DN		19	0.658593	1.13473	0.3286	0.422924	1	4347	tags=53%, list=8%, signal=57%
SHEPARD_BMYB_MORPHOLINO_UP	SHEPARD_BMYB_MORPHOLINO_UP		210	0.416649	1.13459	0.159681	0.423046	1	10445	tags=48%, list=19%, signal=59%
MARTENS_BOUND_BY_PML_RARA_FUSION	MARTENS_BOUND_BY_PML_RARA_FUSION		445	0.456079	1.13452	0.206897	0.422967	1	7844	tags=38%, list=14%, signal=44%
BIOCARTA_BAD_PATHWAY	BIOCARTA_BAD_PATHWAY		25	0.546892	1.13428	0.291506	0.423324	1	9791	tags=56%, list=18%, signal=68%
MULLIGHAN_NPM1_SIGNATURE_3_DN	MULLIGHAN_NPM1_SIGNATURE_3_DN		160	0.461589	1.13427	0.227006	0.423125	1	9039	tags=40%, list=16%, signal=48%
TERAO_AOX4_TARGETS_HG_UP	TERAO_AOX4_TARGETS_HG_UP		28	0.523943	1.13412	0.268	0.423216	1	8686	tags=54%, list=16%, signal=64%
GAUSSMANN_MLL_AF4_FUSION_TARGETS_C_UP	GAUSSMANN_MLL_AF4_FUSION_TARGETS_C_UP		165	0.452006	1.13409	0.215164	0.423066	1	10159	tags=52%, list=18%, signal=63%
KONDO_EZH2_TARGETS	KONDO_EZH2_TARGETS		228	0.475241	1.13383	0.212891	0.423433	1	6940	tags=38%, list=13%, signal=43%
GAZDA_DIAMOND_BLACKFAN_ANEMIA_ERYTHROID_DN	GAZDA_DIAMOND_BLACKFAN_ANEMIA_ERYTHROID_DN		450	0.391181	1.13378	0.0925553	0.423335	1	8708	tags=40%, list=16%, signal=47%
ZHAN_MULTIPLE_MYELOMA_CD1_VS_CD2_UP	ZHAN_MULTIPLE_MYELOMA_CD1_VS_CD2_UP		65	0.519994	1.13371	0.231939	0.423257	1	6518	tags=48%, list=12%, signal=54%
KEGG_BASAL_TRANSCRIPTION_FACTORS	KEGG_BASAL_TRANSCRIPTION_FACTORS		35	0.506452	1.13361	0.286611	0.423277	1	9688	tags=49%, list=18%, signal=59%
REACTOME_OPIOID_SIGNALLING	REACTOME_OPIOID_SIGNALLING		90	0.488904	1.13343	0.249027	0.423456	1	10270	tags=48%, list=19%, signal=59%
LINDSTEDT_DENDRITIC_CELL_MATURATION_A	LINDSTEDT_DENDRITIC_CELL_MATURATION_A		61	0.600876	1.13338	0.325758	0.423325	1	8186	tags=46%, list=15%, signal=54%
REACTOME_PROTEIN_FOLDING	REACTOME_PROTEIN_FOLDING		101	0.438274	1.13325	0.197719	0.423351	1	10270	tags=41%, list=19%, signal=50%
REACTOME_ASSOCIATION_OF_TRIC_CCT_WITH_TARGET_PROTEINS_DURING_BIOSYNTHESIS	REACTOME_ASSOCIATION_OF_TRIC_CCT_WITH_TARGET_PROTEINS_DURING_BIOSYNTHESIS		39	0.465984	1.13291	0.232323	0.423875	1	7656	tags=36%, list=14%, signal=42%
REACTOME_SEMA3A_PAK_DEPENDENT_AXON_REPULSION	REACTOME_SEMA3A_PAK_DEPENDENT_AXON_REPULSION		16	0.568717	1.13283	0.284024	0.423832	1	10630	tags=69%, list=19%, signal=85%
SMIRNOV_RESPONSE_TO_IR_6HR_UP	SMIRNOV_RESPONSE_TO_IR_6HR_UP		168	0.451029	1.13276	0.200397	0.423739	1	8585	tags=42%, list=16%, signal=50%
WANG_LMO4_TARGETS_UP	WANG_LMO4_TARGETS_UP		355	0.410482	1.13272	0.172619	0.423614	1	9791	tags=44%, list=18%, signal=53%
IVANOVA_HEMATOPOIESIS_EARLY_PROGENITOR	IVANOVA_HEMATOPOIESIS_EARLY_PROGENITOR		428	0.402446	1.13268	0.130165	0.423468	1	8850	tags=39%, list=16%, signal=46%
CLASPER_LYMPHATIC_VESSELS_DURING_METASTASIS_UP	CLASPER_LYMPHATIC_VESSELS_DURING_METASTASIS_UP		20	0.617172	1.13267	0.294695	0.423262	1	4148	tags=40%, list=8%, signal=43%
MCCABE_HOXC6_TARGETS_CANCER_UP	MCCABE_HOXC6_TARGETS_CANCER_UP		29	0.490599	1.13235	0.229572	0.423715	1	4983	tags=34%, list=9%, signal=38%
GROSS_HYPOXIA_VIA_ELK3_AND_HIF1A_UP	GROSS_HYPOXIA_VIA_ELK3_AND_HIF1A_UP		140	0.502097	1.13215	0.241176	0.423913	1	10157	tags=50%, list=18%, signal=61%
KIM_RESPONSE_TO_TSA_AND_DECITABINE_UP	KIM_RESPONSE_TO_TSA_AND_DECITABINE_UP		128	0.481067	1.13181	0.206693	0.424427	1	8692	tags=45%, list=16%, signal=54%
ZWANG_CLASS_2_TRANSIENTLY_INDUCED_BY_EGF	ZWANG_CLASS_2_TRANSIENTLY_INDUCED_BY_EGF		53	0.557541	1.13172	0.286275	0.424423	1	6689	tags=43%, list=12%, signal=49%
BIOCARTA_INFLAM_PATHWAY	BIOCARTA_INFLAM_PATHWAY		27	0.628805	1.13132	0.318447	0.425107	1	9101	tags=48%, list=17%, signal=58%
LENAOUR_DENDRITIC_CELL_MATURATION_UP	LENAOUR_DENDRITIC_CELL_MATURATION_UP		114	0.53149	1.13114	0.294004	0.425289	1	6162	tags=43%, list=11%, signal=48%
PANGAS_TUMOR_SUPPRESSION_BY_SMAD1_AND_SMAD5_UP	PANGAS_TUMOR_SUPPRESSION_BY_SMAD1_AND_SMAD5_UP		127	0.529642	1.13111	0.284906	0.425142	1	7638	tags=53%, list=14%, signal=61%
HEIDENBLAD_AMPLICON_8Q24_UP	HEIDENBLAD_AMPLICON_8Q24_UP		40	0.473145	1.13103	0.235537	0.425084	1	7114	tags=38%, list=13%, signal=43%
REACTOME_NEPHRIN_FAMILY_INTERACTIONS	REACTOME_NEPHRIN_FAMILY_INTERACTIONS		23	0.530144	1.13096	0.249497	0.425028	1	9739	tags=70%, list=18%, signal=84%
KYNG_ENVIRONMENTAL_STRESS_RESPONSE_NOT_BY_UV_IN_OLD	KYNG_ENVIRONMENTAL_STRESS_RESPONSE_NOT_BY_UV_IN_OLD		23	0.508542	1.13094	0.261682	0.424866	1	7315	tags=48%, list=13%, signal=55%
SHIN_B_CELL_LYMPHOMA_CLUSTER_8	SHIN_B_CELL_LYMPHOMA_CLUSTER_8		36	0.600644	1.13078	0.297872	0.42501	1	8355	tags=56%, list=15%, signal=65%
REACTOME_TELOMERE_MAINTENANCE	REACTOME_TELOMERE_MAINTENANCE		44	0.571906	1.13067	0.298625	0.425044	1	7690	tags=45%, list=14%, signal=53%
REACTOME_EXTENSION_OF_TELOMERES	REACTOME_EXTENSION_OF_TELOMERES		44	0.571906	1.13067	0.298625	0.424826	1	7690	tags=45%, list=14%, signal=53%
HAHTOLA_MYCOSIS_FUNGOIDES_SKIN_UP	HAHTOLA_MYCOSIS_FUNGOIDES_SKIN_UP		174	0.439702	1.13061	0.215953	0.424737	1	7935	tags=39%, list=14%, signal=46%
LIM_MAMMARY_LUMINAL_MATURE_UP	LIM_MAMMARY_LUMINAL_MATURE_UP		110	0.461335	1.13058	0.179825	0.424584	1	6930	tags=41%, list=13%, signal=47%
NEMETH_INFLAMMATORY_RESPONSE_LPS_UP	NEMETH_INFLAMMATORY_RESPONSE_LPS_UP		80	0.549981	1.13043	0.289575	0.424684	1	9981	tags=58%, list=18%, signal=70%
MASRI_RESISTANCE_TO_TAMOXIFEN_AND_AROMATASE_INHIBITORS_UP	MASRI_RESISTANCE_TO_TAMOXIFEN_AND_AROMATASE_INHIBITORS_UP		20	0.560572	1.1304	0.270476	0.424528	1	5650	tags=40%, list=10%, signal=45%
CAIRO_PML_TARGETS_BOUND_BY_MYC_UP	CAIRO_PML_TARGETS_BOUND_BY_MYC_UP		22	0.583175	1.13032	0.318182	0.424469	1	9678	tags=55%, list=18%, signal=66%
MARTORIATI_MDM4_TARGETS_NEUROEPITHELIUM_UP	MARTORIATI_MDM4_TARGETS_NEUROEPITHELIUM_UP		174	0.441094	1.13032	0.182	0.424263	1	7471	tags=41%, list=14%, signal=48%
REACTOME_ACTIVATION_OF_MATRIX_METALLOPROTEINASES	REACTOME_ACTIVATION_OF_MATRIX_METALLOPROTEINASES		33	0.553035	1.13026	0.268293	0.424169	1	5482	tags=55%, list=10%, signal=61%
WOOD_EBV_EBNA1_TARGETS_UP	WOOD_EBV_EBNA1_TARGETS_UP		109	0.449762	1.12989	0.214575	0.424767	1	8395	tags=42%, list=15%, signal=50%
TURASHVILI_BREAST_LOBULAR_CARCINOMA_VS_LOBULAR_NORMAL_UP	TURASHVILI_BREAST_LOBULAR_CARCINOMA_VS_LOBULAR_NORMAL_UP		96	0.500514	1.12986	0.241036	0.424606	1	9191	tags=55%, list=17%, signal=66%
BILD_MYC_ONCOGENIC_SIGNATURE	BILD_MYC_ONCOGENIC_SIGNATURE		204	0.443653	1.12981	0.199588	0.424498	1	8862	tags=40%, list=16%, signal=48%
IVANOVA_HEMATOPOIESIS_STEM_CELL_SHORT_TERM	IVANOVA_HEMATOPOIESIS_STEM_CELL_SHORT_TERM		21	0.567828	1.12971	0.305835	0.424467	1	6651	tags=52%, list=12%, signal=60%
MEISSNER_BRAIN_HCP_WITH_H3K4ME2	MEISSNER_BRAIN_HCP_WITH_H3K4ME2		18	0.550437	1.12964	0.239044	0.424398	1	7663	tags=39%, list=14%, signal=45%
REACTOME_SIGNALING_BY_FGFR4	REACTOME_SIGNALING_BY_FGFR4		41	0.472855	1.12952	0.20935	0.42445	1	9827	tags=41%, list=18%, signal=50%
HU_ANGIOGENESIS_UP	HU_ANGIOGENESIS_UP		21	0.521714	1.12944	0.240076	0.424384	1	6674	tags=38%, list=12%, signal=43%
BIOCARTA_EFP_PATHWAY	BIOCARTA_EFP_PATHWAY		16	0.568915	1.12921	0.302658	0.424664	1	3334	tags=44%, list=6%, signal=47%
DARWICHE_PAPILLOMA_RISK_LOW_DN	DARWICHE_PAPILLOMA_RISK_LOW_DN		166	0.397787	1.12918	0.114754	0.424532	1	8211	tags=36%, list=15%, signal=42%
REACTOME_SIGNALING_BY_FGFR3	REACTOME_SIGNALING_BY_FGFR3		40	0.482604	1.12889	0.248473	0.424939	1	10608	tags=48%, list=19%, signal=59%
REACTOME_TNF_SIGNALING	REACTOME_TNF_SIGNALING		43	0.472226	1.1288	0.233333	0.424915	1	9949	tags=40%, list=18%, signal=48%
GHANDHI_BYSTANDER_IRRADIATION_UP	GHANDHI_BYSTANDER_IRRADIATION_UP		83	0.547297	1.12873	0.26186	0.424861	1	6877	tags=47%, list=12%, signal=54%
LEE_CALORIE_RESTRICTION_NEOCORTEX_UP	LEE_CALORIE_RESTRICTION_NEOCORTEX_UP		66	0.44494	1.1287	0.18711	0.424711	1	9057	tags=41%, list=16%, signal=49%
REACTOME_RET_SIGNALING	REACTOME_RET_SIGNALING		40	0.485179	1.12869	0.237255	0.42451	1	9487	tags=55%, list=17%, signal=66%
VANDESLUIS_COMMD1_TARGETS_GROUP_3_UP	VANDESLUIS_COMMD1_TARGETS_GROUP_3_UP		82	0.488442	1.12863	0.234801	0.424445	1	7667	tags=45%, list=14%, signal=52%
JOHANSSON_BRAIN_CANCER_EARLY_VS_LATE_DN	JOHANSSON_BRAIN_CANCER_EARLY_VS_LATE_DN		40	0.487702	1.12856	0.262136	0.42439	1	10891	tags=52%, list=20%, signal=65%
REACTOME_EFFECTS_OF_PIP2_HYDROLYSIS	REACTOME_EFFECTS_OF_PIP2_HYDROLYSIS		27	0.565008	1.12835	0.295499	0.424648	1	2146	tags=30%, list=4%, signal=31%
DAZARD_UV_RESPONSE_CLUSTER_G2	DAZARD_UV_RESPONSE_CLUSTER_G2		26	0.56643	1.12787	0.29981	0.42549	1	5435	tags=38%, list=10%, signal=43%
LIANG_SILENCED_BY_METHYLATION_UP	LIANG_SILENCED_BY_METHYLATION_UP		30	0.573672	1.12773	0.284615	0.425536	1	5979	tags=53%, list=11%, signal=60%
SESTO_RESPONSE_TO_UV_C0	SESTO_RESPONSE_TO_UV_C0		107	0.440468	1.12765	0.25098	0.425521	1	12670	tags=50%, list=23%, signal=64%
YAGI_AML_WITH_11Q23_REARRANGED	YAGI_AML_WITH_11Q23_REARRANGED		339	0.4266	1.12747	0.188867	0.42571	1	7909	tags=37%, list=14%, signal=43%
REACTOME_INTERACTIONS_OF_VPR_WITH_HOST_CELLULAR_PROTEINS	REACTOME_INTERACTIONS_OF_VPR_WITH_HOST_CELLULAR_PROTEINS		36	0.551279	1.12725	0.32914	0.425984	1	10470	tags=58%, list=19%, signal=72%
REACTOME_TRANSCRIPTIONAL_REGULATION_OF_GRANULOPOIESIS	REACTOME_TRANSCRIPTIONAL_REGULATION_OF_GRANULOPOIESIS		30	0.524887	1.12716	0.26499	0.425966	1	6714	tags=50%, list=12%, signal=57%
AMIT_EGF_RESPONSE_120_MCF10A	AMIT_EGF_RESPONSE_120_MCF10A		41	0.532392	1.12714	0.290514	0.4258	1	9101	tags=51%, list=17%, signal=61%
YAGI_AML_WITH_INV_16_TRANSLOCATION	YAGI_AML_WITH_INV_16_TRANSLOCATION		404	0.40218	1.12679	0.160396	0.426302	1	8385	tags=38%, list=15%, signal=45%
REACTOME_DARPP_32_EVENTS	REACTOME_DARPP_32_EVENTS		24	0.512702	1.12674	0.284314	0.426188	1	9791	tags=42%, list=18%, signal=51%
MORI_PLASMA_CELL_UP	MORI_PLASMA_CELL_UP		53	0.479768	1.12656	0.251004	0.426359	1	9909	tags=43%, list=18%, signal=53%
WANG_MLL_TARGETS	WANG_MLL_TARGETS		289	0.49841	1.12621	0.243191	0.426836	1	6687	tags=42%, list=12%, signal=47%
MATZUK_SPERMATID_DIFFERENTIATION	MATZUK_SPERMATID_DIFFERENTIATION		36	0.469743	1.1261	0.227823	0.426856	1	8124	tags=31%, list=15%, signal=36%
PRAMOONJAGO_SOX4_TARGETS_DN	PRAMOONJAGO_SOX4_TARGETS_DN		48	0.508567	1.12607	0.28	0.426697	1	6970	tags=38%, list=13%, signal=43%
WANG_BARRETTS_ESOPHAGUS_UP	WANG_BARRETTS_ESOPHAGUS_UP		52	0.509663	1.12578	0.270588	0.427093	1	7365	tags=42%, list=13%, signal=49%
REACTOME_CIRCADIAN_CLOCK	REACTOME_CIRCADIAN_CLOCK		70	0.505971	1.12538	0.299803	0.427742	1	7253	tags=39%, list=13%, signal=44%
BIOCARTA_CARDIACEGF_PATHWAY	BIOCARTA_CARDIACEGF_PATHWAY		18	0.551895	1.12515	0.294004	0.428023	1	9487	tags=44%, list=17%, signal=54%
YAO_TEMPORAL_RESPONSE_TO_PROGESTERONE_CLUSTER_15	YAO_TEMPORAL_RESPONSE_TO_PROGESTERONE_CLUSTER_15		34	0.522576	1.12514	0.258755	0.427817	1	6211	tags=44%, list=11%, signal=50%
HELLER_SILENCED_BY_METHYLATION_DN	HELLER_SILENCED_BY_METHYLATION_DN		103	0.466841	1.12503	0.222011	0.427845	1	7400	tags=39%, list=13%, signal=45%
KEGG_DNA_REPLICATION	KEGG_DNA_REPLICATION		36	0.654047	1.12462	0.371094	0.428506	1	7424	tags=56%, list=13%, signal=64%
JACKSON_DNMT1_TARGETS_DN	JACKSON_DNMT1_TARGETS_DN		21	0.532787	1.12458	0.278017	0.42837	1	6502	tags=33%, list=12%, signal=38%
VANHARANTA_UTERINE_FIBROID_WITH_7Q_DELETION_DN	VANHARANTA_UTERINE_FIBROID_WITH_7Q_DELETION_DN		36	0.527937	1.12456	0.319361	0.428209	1	7163	tags=42%, list=13%, signal=48%
GAVIN_FOXP3_TARGETS_CLUSTER_P3	GAVIN_FOXP3_TARGETS_CLUSTER_P3		160	0.494603	1.12386	0.237548	0.429452	1	8447	tags=46%, list=15%, signal=54%
REACTOME_FRS_MEDIATED_FGFR4_SIGNALING	REACTOME_FRS_MEDIATED_FGFR4_SIGNALING		22	0.513058	1.12381	0.230928	0.429323	1	9827	tags=45%, list=18%, signal=55%
SENGUPTA_NASOPHARYNGEAL_CARCINOMA_WITH_LMP1_DN	SENGUPTA_NASOPHARYNGEAL_CARCINOMA_WITH_LMP1_DN		172	0.476158	1.12372	0.225049	0.429306	1	8128	tags=40%, list=15%, signal=47%
ZHOU_INFLAMMATORY_RESPONSE_FIMA_DN	ZHOU_INFLAMMATORY_RESPONSE_FIMA_DN		274	0.428531	1.1235	0.166	0.42957	1	7157	tags=35%, list=13%, signal=40%
BIOCARTA_KERATINOCYTE_PATHWAY	BIOCARTA_KERATINOCYTE_PATHWAY		46	0.498356	1.12334	0.27833	0.429698	1	8757	tags=37%, list=16%, signal=44%
REACTOME_SLC_MEDIATED_TRANSMEMBRANE_TRANSPORT	REACTOME_SLC_MEDIATED_TRANSMEMBRANE_TRANSPORT		250	0.428702	1.12332	0.145161	0.42952	1	9947	tags=49%, list=18%, signal=60%
PARK_HSC_VS_MULTIPOTENT_PROGENITORS_UP	PARK_HSC_VS_MULTIPOTENT_PROGENITORS_UP		18	0.518363	1.12318	0.307102	0.429581	1	11398	tags=61%, list=21%, signal=77%
ZWANG_EGF_INTERVAL_UP	ZWANG_EGF_INTERVAL_UP		105	0.434635	1.12301	0.169388	0.429726	1	8596	tags=34%, list=16%, signal=41%
REACTOME_PKA_MEDIATED_PHOSPHORYLATION_OF_CREB	REACTOME_PKA_MEDIATED_PHOSPHORYLATION_OF_CREB		20	0.563457	1.12288	0.31015	0.429782	1	7902	tags=50%, list=14%, signal=58%
PETRETTO_HEART_MASS_QTL_CIS_UP	PETRETTO_HEART_MASS_QTL_CIS_UP		32	0.477271	1.12287	0.238659	0.429589	1	8586	tags=44%, list=16%, signal=52%
[truncated: 1,471 more rows]
