# Supplementary material for: Clinical Significance and Potential Mechanisms of ATP Binding Cassette Subfamily C Genes in Hepatocellular Carcinoma
Source: Front Genet. 2022 Mar 7;13:805961. doi: 10.3389/fgene.2022.805961 (PMC8948437; doi:10.3389/fgene.2022.805961)
Supplement: Supplementary file 7 [file Table4.XLSX]

## Sheet: gsea_report_for_Low_15901339203
GS<br> follow link to MSigDB	SIZE	ES	NES	NOM p-val	FDR q-val	FWER p-val	RANK AT MAX	LEADING EDGE
acevedo_normal_tissue_adjacent_to_liver_tumor_dn	349	0.767373	1.75927	0	0.0143671	0.029	7041	tags=70%, list=13%, signal=80%
varela_zmpste24_targets_dn	42	0.818877	1.63306	0	0.285761	0.456	3539	tags=64%, list=6%, signal=69%
kegg_tyrosine_metabolism	42	0.763665	1.61316	0	0.29517	0.571	5191	tags=62%, list=9%, signal=68%
hoshida_liver_cancer_survival_dn	110	0.761908	1.61148	0	0.230211	0.58	5482	tags=61%, list=10%, signal=68%
reactome_aflatoxin_activation_and_detoxification	19	0.851954	1.61068	0.00378072	0.188298	0.589	2755	tags=68%, list=5%, signal=72%
reactome_sulfur_amino_acid_metabolism	28	0.87529	1.60755	0	0.167089	0.602	3756	tags=68%, list=7%, signal=73%
yang_breast_cancer_esr1_laser_up	32	0.754899	1.6072	0.00201207	0.144081	0.604	5942	tags=75%, list=11%, signal=84%
acevedo_liver_tumor_vs_normal_adjacent_tissue_dn	272	0.72911	1.60446	0.00585938	0.134418	0.623	4880	tags=60%, list=9%, signal=65%
kegg_histidine_metabolism	29	0.786787	1.60319	0.00198807	0.122328	0.63	5885	tags=69%, list=11%, signal=77%
coulouarn_temporal_tgfb1_signature_dn	136	0.720203	1.60261	0	0.111556	0.633	5774	tags=63%, list=10%, signal=70%
lee_liver_cancer_myc_dn	62	0.76604	1.59579	0	0.117747	0.676	4626	tags=55%, list=8%, signal=60%
cairo_hepatoblastoma_dn	264	0.882526	1.59089	0	0.11873	0.696	3233	tags=77%, list=6%, signal=81%
hoshida_liver_cancer_subclass_s3	265	0.875317	1.58937	0	0.11292	0.707	4264	tags=85%, list=8%, signal=92%
kegg_protein_export	24	0.765241	1.58307	0.0247934	0.120359	0.739	7972	tags=67%, list=14%, signal=78%
cairo_hepatoblastoma_classes_dn	213	0.788988	1.57874	0	0.122471	0.749	5359	tags=68%, list=10%, signal=75%
reactome_mitochondrial_fatty_acid_beta_oxidation	36	0.838706	1.57726	0.00194932	0.118319	0.756	3889	tags=72%, list=7%, signal=78%
chiang_liver_cancer_subclass_polysomy7_up	77	0.885168	1.57533	0.00204082	0.115767	0.763	4984	tags=83%, list=9%, signal=91%
reactome_protein_localization	162	0.732835	1.57349	0.00806452	0.113333	0.769	7522	tags=72%, list=14%, signal=83%
ichiba_graft_versus_host_disease_d7_dn	44	0.777599	1.57207	0.00201613	0.110698	0.777	2675	tags=57%, list=5%, signal=60%
reactome_cristae_formation	28	0.816382	1.56932	0.00203252	0.110815	0.784	7421	tags=79%, list=13%, signal=91%
boyault_liver_cancer_subclass_g3_dn	52	0.920538	1.56675	0	0.111187	0.791	3333	tags=90%, list=6%, signal=96%
reactome_er_quality_control_compartment_erqc	20	0.746255	1.55922	0.012605	0.123514	0.816	7449	tags=75%, list=14%, signal=87%
reactome_respiratory_electron_transport	100	0.866694	1.55867	0	0.119419	0.818	6460	tags=92%, list=12%, signal=104%
andersen_liver_cancer_krt19_dn	75	0.918241	1.55624	0	0.119926	0.832	4068	tags=93%, list=7%, signal=101%
burton_adipogenesis_5	113	0.69243	1.55564	0.0158416	0.116697	0.832	6776	tags=67%, list=12%, signal=77%
reactome_the_citric_acid_tca_cycle_and_respiratory_electron_transport	174	0.744486	1.55514	0.00608519	0.113324	0.834	6460	tags=77%, list=12%, signal=87%
burton_adipogenesis_6	185	0.681761	1.54894	0.00387597	0.122416	0.848	6034	tags=65%, list=11%, signal=73%
mootha_mitochondria	447	0.663647	1.54874	0.00775194	0.118548	0.849	6306	tags=59%, list=11%, signal=66%
kegg_fatty_acid_metabolism	42	0.901478	1.54632	0	0.119985	0.86	3333	tags=86%, list=6%, signal=91%
reactome_peroxisomal_protein_import	63	0.83473	1.54588	0	0.116855	0.862	5015	tags=73%, list=9%, signal=80%
villanueva_liver_cancer_krt19_dn	63	0.910931	1.54582	0	0.113208	0.862	4042	tags=94%, list=7%, signal=101%
kegg_parkinsons_disease	127	0.742966	1.54326	0.00813008	0.114863	0.868	7274	tags=76%, list=13%, signal=88%
mootha_human_mitodb_6_2002	428	0.668835	1.54287	0.0038835	0.112195	0.868	6505	tags=62%, list=12%, signal=70%
reactome_respiratory_electron_transport_atp_synthesis_by_chemiosmotic_coupling_and_heat_production_by_uncoupling_proteins	123	0.820932	1.54243	0.00200803	0.10998	0.87	6460	tags=85%, list=12%, signal=96%
lee_liver_cancer_acox1_dn	65	0.779275	1.54146	0	0.108701	0.872	3734	tags=60%, list=7%, signal=64%
lee_liver_cancer_dena_dn	74	0.779563	1.54068	0.00400802	0.107114	0.874	3121	tags=62%, list=6%, signal=66%
reactome_phase_i_functionalization_of_compounds	103	0.740337	1.53818	0.00196464	0.109321	0.879	3170	tags=59%, list=6%, signal=63%
kegg_tryptophan_metabolism	39	0.789671	1.53694	0.00590551	0.108971	0.883	2970	tags=67%, list=5%, signal=70%
lee_liver_cancer_survival_up	181	0.868125	1.5367	0.00201207	0.106704	0.883	4293	tags=81%, list=8%, signal=88%
ohguchi_liver_hnf4a_targets_dn	166	0.798347	1.53047	0	0.116499	0.902	4395	tags=72%, list=8%, signal=78%
reactome_fatty_acid_metabolism	176	0.682003	1.5302	0	0.114122	0.902	4138	tags=51%, list=8%, signal=54%
reactome_n_glycan_trimming_in_the_er_and_calnexin_calreticulin_cycle	34	0.68855	1.52878	0.031185	0.114171	0.903	8562	tags=65%, list=16%, signal=77%
ueda_periferal_clock	165	0.656509	1.52771	0.00612245	0.113594	0.905	7096	tags=61%, list=13%, signal=70%
kegg_peroxisome	78	0.803587	1.52763	0	0.111209	0.905	4869	tags=73%, list=9%, signal=80%
reactome_calnexin_calreticulin_cycle	25	0.707679	1.52626	0.0188285	0.111355	0.91	8562	tags=72%, list=16%, signal=85%
kegg_oxidative_phosphorylation	131	0.755579	1.52541	0.01002	0.110644	0.913	6837	tags=76%, list=12%, signal=86%
chiang_liver_cancer_subclass_unannotated_up	86	0.792302	1.52524	0.0103306	0.10861	0.913	5396	tags=69%, list=10%, signal=76%
reactome_diseases_of_carbohydrate_metabolism	34	0.692519	1.52339	0.00398406	0.109628	0.921	5715	tags=53%, list=10%, signal=59%
lee_liver_cancer_myc_e2f1_dn	63	0.789356	1.52248	0.00400802	0.109214	0.923	4569	tags=68%, list=8%, signal=74%
pid_hnf3a_pathway	44	0.687038	1.522	0.012685	0.107993	0.923	4855	tags=52%, list=9%, signal=57%
berenjeno_transformed_by_rhoa_forever_up	21	0.7585	1.52096	0.0182927	0.107689	0.925	5331	tags=62%, list=10%, signal=69%
reactome_cytochrome_p450_arranged_by_substrate_type	65	0.74621	1.51903	0.00202429	0.109457	0.927	3170	tags=58%, list=6%, signal=62%
woo_liver_cancer_recurrence_dn	78	0.937783	1.51831	0	0.108614	0.929	3077	tags=96%, list=6%, signal=102%
lee_liver_cancer_myc_tgfa_dn	64	0.771893	1.51441	0.00204918	0.113676	0.933	4569	tags=69%, list=8%, signal=75%
mootha_ffa_oxydation	23	0.858634	1.51439	0.00589391	0.111666	0.933	3333	tags=78%, list=6%, signal=83%
reactome_peroxisomal_lipid_metabolism	29	0.880515	1.51322	0	0.111864	0.933	2203	tags=76%, list=4%, signal=79%
reactome_mitochondrial_translation	96	0.811469	1.5105	0.00596422	0.115171	0.934	7802	tags=80%, list=14%, signal=93%
hsiao_liver_specific_genes	248	0.891217	1.51003	0.00208333	0.114013	0.935	3460	tags=83%, list=6%, signal=89%
kegg_primary_bile_acid_biosynthesis	16	0.937474	1.50998	0.00200401	0.11218	0.935	3460	tags=100%, list=6%, signal=107%
su_liver	58	0.914163	1.50972	0	0.110789	0.936	3460	tags=86%, list=6%, signal=92%
reactome_ra_biosynthesis_pathway	22	0.760083	1.50845	0.00397614	0.111236	0.94	5191	tags=64%, list=9%, signal=70%
reactome_metabolism_of_amino_acids_and_derivatives	365	0.653092	1.50808	0.010101	0.110323	0.941	7472	tags=59%, list=14%, signal=68%
lee_liver_cancer_e2f1_dn	63	0.751387	1.50725	0	0.110179	0.941	4569	tags=62%, list=8%, signal=67%
reactome_complex_i_biogenesis	55	0.866668	1.5071	0.0040568	0.108742	0.942	5312	tags=87%, list=10%, signal=96%
chiang_liver_cancer_subclass_proliferation_dn	178	0.957007	1.50243	0	0.115753	0.948	1973	tags=98%, list=4%, signal=101%
reactome_plasma_lipoprotein_remodeling	32	0.816585	1.50241	0.0125786	0.114048	0.948	2656	tags=69%, list=5%, signal=72%
weng_por_targets_liver_dn	22	0.794749	1.50025	0.00396825	0.116581	0.95	3879	tags=68%, list=7%, signal=73%
kim_liver_cancer_poor_survival_dn	43	0.956265	1.49924	0	0.116794	0.951	1854	tags=95%, list=3%, signal=99%
boyault_liver_cancer_subclass_g123_dn	51	0.939634	1.49899	0	0.115592	0.951	1918	tags=90%, list=3%, signal=93%
lee_liver_cancer_ciprofibrate_dn	66	0.71966	1.49835	0.008	0.115039	0.953	4569	tags=55%, list=8%, signal=59%
reactome_biological_oxidations	218	0.690969	1.49596	0.00601202	0.11775	0.954	5004	tags=58%, list=9%, signal=63%
kegg_drug_metabolism_cytochrome_p450	71	0.764526	1.49338	0.00610998	0.121114	0.96	3555	tags=62%, list=6%, signal=66%
iizuka_liver_cancer_progression_l1_g1_up	20	0.809818	1.49208	0.0203666	0.122107	0.961	6571	tags=75%, list=12%, signal=85%
reactome_defects_in_vitamin_and_cofactor_metabolism	20	0.75801	1.49164	0.0202429	0.121324	0.961	4372	tags=55%, list=8%, signal=60%
kegg_retinol_metabolism	64	0.783487	1.49135	0	0.120184	0.963	3409	tags=63%, list=6%, signal=67%
kegg_glycine_serine_and_threonine_metabolism	31	0.868443	1.49096	0.00204918	0.119235	0.964	2209	tags=71%, list=4%, signal=74%
reactome_foxo_mediated_transcription_of_oxidative_stress_metabolic_and_neuronal_genes	30	0.689781	1.49074	0.0120968	0.118267	0.965	6186	tags=57%, list=11%, signal=64%
sheth_liver_cancer_vs_txnip_loss_pam4	278	0.643078	1.49031	0.00772201	0.117447	0.965	4433	tags=49%, list=8%, signal=53%
yamashita_liver_cancer_stem_cell_dn	76	0.808287	1.49015	0.00392157	0.116189	0.965	3694	tags=76%, list=7%, signal=82%
reactome_glyoxylate_metabolism_and_glycine_degradation	31	0.852674	1.48879	0.00798403	0.117165	0.966	2843	tags=68%, list=5%, signal=71%
wong_mitochondria_gene_module	216	0.703322	1.48612	0.0216535	0.120456	0.967	6241	tags=71%, list=11%, signal=80%
reactome_abc_transporter_disorders	76	0.650937	1.48272	0.0496032	0.125313	0.971	8113	tags=67%, list=15%, signal=79%
reactome_synthesis_of_bile_acids_and_bile_salts_via_7alpha_hydroxycholesterol	24	0.861825	1.48202	0.008	0.125159	0.972	3460	tags=71%, list=6%, signal=76%
cairo_liver_development_dn	221	0.705202	1.48147	0.0165289	0.124657	0.972	4204	tags=58%, list=8%, signal=62%
kegg_beta_alanine_metabolism	22	0.80871	1.48102	0.0101833	0.123972	0.972	2021	tags=64%, list=4%, signal=66%
boyault_liver_cancer_subclass_g1_dn	40	0.846983	1.47716	0.0136452	0.129909	0.976	6566	tags=85%, list=12%, signal=96%
guo_targets_of_irs1_and_irs2	96	0.666299	1.47519	0.0102459	0.131938	0.977	4769	tags=49%, list=9%, signal=54%
reactome_xenobiotics	24	0.796209	1.47381	0.012	0.133106	0.979	2785	tags=67%, list=5%, signal=70%
reactome_metabolism_of_cofactors	19	0.743242	1.47316	0.0380762	0.13279	0.979	4387	tags=63%, list=8%, signal=69%
weng_por_targets_global_dn	25	0.751421	1.47295	0.0285714	0.131696	0.979	4328	tags=56%, list=8%, signal=61%
sanderson_ppara_targets	15	0.884987	1.47207	0.00813008	0.132007	0.979	1872	tags=80%, list=3%, signal=83%
reactome_plasma_lipoprotein_assembly_remodeling_and_clearance	71	0.669487	1.47088	0.00631579	0.132742	0.979	3863	tags=48%, list=7%, signal=51%
fournier_acinar_development_early_up	18	0.770154	1.46989	0.0203666	0.133339	0.98	4533	tags=50%, list=8%, signal=54%
mootha_voxphos	87	0.819495	1.46886	0.011976	0.133931	0.98	6837	tags=87%, list=12%, signal=100%
weng_por_targets_global_up	21	0.817974	1.46704	0.0196464	0.136091	0.981	7008	tags=81%, list=13%, signal=93%
reactome_plasma_lipoprotein_assembly	19	0.82392	1.46398	0.0104603	0.14064	0.981	3863	tags=63%, list=7%, signal=68%
iizuka_liver_cancer_progression_g2_g3_up	27	0.845788	1.46255	0.0104384	0.141872	0.981	5277	tags=85%, list=10%, signal=94%
lucas_hnf4a_targets_up	58	0.70446	1.46163	0.0224033	0.142357	0.982	3516	tags=55%, list=6%, signal=59%
kegg_propanoate_metabolism	32	0.808843	1.46069	0.0135659	0.142746	0.983	3968	tags=75%, list=7%, signal=81%
reactome_fatty_acids	15	0.926036	1.46046	0.00208768	0.141735	0.983	1136	tags=73%, list=2%, signal=75%
reactome_bile_acid_and_bile_salt_metabolism	43	0.748539	1.46039	0.0181087	0.140416	0.983	3460	tags=63%, list=6%, signal=67%
reactome_defective_cftr_causes_cystic_fibrosis	60	0.685852	1.45785	0.0758483	0.144268	0.984	8113	tags=68%, list=15%, signal=80%
reactome_endogenous_sterols	27	0.710477	1.45627	0.0177165	0.145847	0.986	6997	tags=70%, list=13%, signal=81%
reactome_mitochondrial_protein_import	65	0.742745	1.4555	0.0462777	0.14607	0.987	7446	tags=69%, list=14%, signal=80%
kegg_citrate_cycle_tca_cycle	31	0.779597	1.45245	0.0585938	0.150569	0.987	6830	tags=81%, list=12%, signal=92%
kegg_biosynthesis_of_unsaturated_fatty_acids	22	0.753833	1.45168	0.0293542	0.150674	0.987	3415	tags=55%, list=6%, signal=58%
bochkis_foxa2_targets	424	0.588475	1.44944	0.00609756	0.154019	0.989	6210	tags=50%, list=11%, signal=56%
reactome_biosynthesis_of_specialized_proresolving_mediators_spms	19	0.756822	1.44775	0.029703	0.156027	0.99	3587	tags=53%, list=7%, signal=56%
wang_classic_adipogenic_targets_of_pparg	27	0.754683	1.44666	0.0305927	0.156937	0.991	3559	tags=67%, list=6%, signal=71%
nadler_obesity_dn	50	0.643433	1.44373	0.0220441	0.161795	0.991	5655	tags=58%, list=10%, signal=65%
boyault_liver_cancer_subclass_g12_dn	15	0.93397	1.44361	0.00197239	0.160617	0.991	1969	tags=87%, list=4%, signal=90%
wang_recurrent_liver_cancer_dn	16	0.863919	1.44299	0.0119522	0.160464	0.991	3570	tags=75%, list=6%, signal=80%
reactome_formation_of_atp_by_chemiosmotic_coupling	17	0.851296	1.4428	0.0139721	0.159382	0.991	8209	tags=100%, list=15%, signal=117%
reactome_assembly_of_active_lpl_and_lipc_lipase_complexes	19	0.792547	1.44264	0.0295983	0.158379	0.991	1866	tags=58%, list=3%, signal=60%
reactome_synthesis_of_bile_acids_and_bile_salts	34	0.741255	1.44256	0.0241935	0.157193	0.991	4785	tags=68%, list=9%, signal=74%
reactome_synthesis_of_bile_acids_and_bile_salts_via_27_hydroxycholesterol	15	0.820194	1.44019	0.0287474	0.160664	0.991	3460	tags=60%, list=6%, signal=64%
reactome_recycling_of_bile_acids_and_salts	16	0.828285	1.43904	0.01417	0.161887	0.991	2897	tags=69%, list=5%, signal=73%
hoshida_liver_cancer_late_recurrence_dn	69	0.616459	1.43773	0.0178571	0.163337	0.991	4945	tags=43%, list=9%, signal=48%
reactome_glycogen_storage_diseases	16	0.694242	1.43524	0.0453649	0.167097	0.992	7449	tags=75%, list=14%, signal=87%
reactome_intrinsic_pathway_of_fibrin_clot_formation	23	0.840934	1.4346	0.0265306	0.167108	0.992	4636	tags=74%, list=8%, signal=81%
farmer_breast_cancer_cluster_7	20	0.708599	1.43306	0.036961	0.169177	0.992	6053	tags=60%, list=11%, signal=67%
servitja_liver_hnf1a_targets_dn	162	0.644627	1.43221	0.0102041	0.169527	0.992	3447	tags=48%, list=6%, signal=51%
kegg_ppar_signaling_pathway	69	0.689527	1.42758	0.0217391	0.177995	0.992	3655	tags=55%, list=7%, signal=59%
minguez_liver_cancer_vascular_invasion_dn	21	0.945639	1.42676	0	0.17842	0.992	1916	tags=95%, list=3%, signal=99%
kegg_arginine_and_proline_metabolism	54	0.672195	1.42626	0.0323887	0.178196	0.993	4020	tags=56%, list=7%, signal=60%
kegg_valine_leucine_and_isoleucine_degradation	43	0.80768	1.42376	0.029703	0.182582	0.995	3350	tags=81%, list=6%, signal=87%
biocarta_nuclearrs_pathway	34	0.736982	1.42374	0.0256917	0.181189	0.995	2819	tags=56%, list=5%, signal=59%
zamora_nos2_targets_dn	77	0.589246	1.42371	0.0297619	0.179849	0.995	5840	tags=42%, list=11%, signal=46%
reactome_metabolism_of_steroids	151	0.630359	1.42238	0.0245902	0.181311	0.995	5131	tags=50%, list=9%, signal=55%
kegg_linoleic_acid_metabolism	29	0.684145	1.42056	0.0375783	0.18385	0.995	2785	tags=45%, list=5%, signal=47%
reactome_gluconeogenesis	34	0.673357	1.41621	0.054	0.192217	0.997	3016	tags=47%, list=5%, signal=50%
landis_erbb2_breast_preneoplastic_dn	57	0.642136	1.41566	0.0194553	0.192042	0.997	5489	tags=67%, list=10%, signal=74%
ichiba_graft_versus_host_disease_35d_dn	51	0.64619	1.41564	0.0346232	0.190637	0.997	5430	tags=51%, list=10%, signal=56%
reactome_metabolism_of_angiotensinogen_to_angiotensins	17	0.756931	1.41502	0.0618956	0.190743	0.997	6583	tags=65%, list=12%, signal=73%
reactome_diseases_associated_with_glycosylation_precursor_biosynthesis	18	0.703002	1.41297	0.0690377	0.194158	0.997	8656	tags=67%, list=16%, signal=79%
reactome_formation_of_fibrin_clot_clotting_cascade	39	0.741806	1.41162	0.0501002	0.195639	0.997	4955	tags=64%, list=9%, signal=70%
kegg_complement_and_coagulation_cascades	69	0.757927	1.41031	0.0578842	0.197265	0.997	3863	tags=70%, list=7%, signal=75%
mootha_tca	16	0.769373	1.40724	0.0705882	0.202825	0.998	6391	tags=75%, list=12%, signal=85%
kegg_butanoate_metabolism	34	0.754876	1.40656	0.03	0.203058	0.998	2139	tags=62%, list=4%, signal=64%
pid_hnf3b_pathway	45	0.684638	1.4056	0.0488798	0.203957	0.998	3854	tags=58%, list=7%, signal=62%
ruan_response_to_tnf_dn	77	0.630876	1.39806	0.0291829	0.220424	0.999	4690	tags=52%, list=9%, signal=57%
piontek_pkd1_targets_up	38	0.69579	1.39596	0.0362903	0.224015	0.999	3694	tags=58%, list=7%, signal=62%
gruetzmann_pancreatic_cancer_dn	198	0.540934	1.39547	0.012024	0.223735	0.999	7076	tags=49%, list=13%, signal=56%
kegg_metabolism_of_xenobiotics_by_cytochrome_p450	69	0.696317	1.3944	0.0361446	0.224787	0.999	3555	tags=52%, list=6%, signal=56%
tuomisto_tumor_suppression_by_col13a1_dn	18	0.663687	1.38633	0.0304878	0.243919	1	2573	tags=44%, list=5%, signal=47%
biocarta_intrinsic_pathway	23	0.79774	1.3857	0.0571429	0.24393	1	1476	tags=65%, list=3%, signal=67%
reactome_signaling_by_retinoic_acid	43	0.608866	1.38453	0.0260521	0.245408	1	5191	tags=53%, list=9%, signal=59%
doane_breast_cancer_classes_up	70	0.58812	1.38424	0.0123711	0.244453	1	4353	tags=41%, list=8%, signal=45%
kegg_phenylalanine_metabolism	18	0.704926	1.38406	0.0595238	0.243382	1	5191	tags=67%, list=9%, signal=74%
reactome_hedgehog_ligand_biogenesis	65	0.602574	1.38074	0.102362	0.250398	1	8113	tags=66%, list=15%, signal=77%
reactome_citric_acid_cycle_tca_cycle	22	0.734013	1.37936	0.0988372	0.25236	1	6391	tags=77%, list=12%, signal=87%
kegg_adipocytokine_signaling_pathway	67	0.582005	1.37918	0.0313725	0.251193	1	6798	tags=52%, list=12%, signal=60%
houstis_ros	36	0.699092	1.37703	0.0795229	0.255348	1	6217	tags=61%, list=11%, signal=69%
reactome_transport_of_vitamins_nucleosides_and_related_molecules	44	0.582476	1.37702	0.0287474	0.253738	1	4762	tags=41%, list=9%, signal=45%
kegg_steroid_hormone_biosynthesis	55	0.686731	1.37695	0.0470348	0.252286	1	3460	tags=51%, list=6%, signal=54%
abbud_lif_signaling_1_up	41	0.647553	1.37646	0.0636183	0.252052	1	7654	tags=56%, list=14%, signal=65%
wakabayashi_adipogenesis_pparg_rxra_bound_with_h4k20me1_mark	144	0.583454	1.3737	0.0416667	0.257565	1	5517	tags=53%, list=10%, signal=58%
reactome_gamma_carboxylation_hypusine_formation_and_arylsulfatase_activation	38	0.621366	1.37322	0.0439331	0.257159	1	4833	tags=45%, list=9%, signal=49%
reactome_metabolic_disorders_of_biological_oxidation_enzymes	36	0.652097	1.37307	0.0397614	0.255925	1	4678	tags=56%, list=8%, signal=61%
ferreira_ewings_sarcoma_unstable_vs_stable_dn	94	0.537336	1.37158	0.0100604	0.258256	1	7849	tags=53%, list=14%, signal=62%
reactome_diseases_associated_with_n_glycosylation_of_proteins	17	0.670265	1.36725	0.0887097	0.268282	1	6188	tags=41%, list=11%, signal=46%
kegg_terpenoid_backbone_biosynthesis	15	0.785261	1.36178	0.120388	0.28151	1	7874	tags=80%, list=14%, signal=93%
reactome_synthesis_of_glycosylphosphatidylinositol_gpi	18	0.653129	1.36065	0.0856574	0.283002	1	9288	tags=61%, list=17%, signal=73%
reactome_constitutive_signaling_by_akt1_e17k_in_cancer	26	0.605915	1.36011	0.0532787	0.282682	1	8586	tags=58%, list=16%, signal=68%
reactome_branched_chain_amino_acid_catabolism	21	0.7859	1.35843	0.0813954	0.285484	1	3800	tags=81%, list=7%, signal=87%
biocarta_comp_pathway	19	0.812997	1.35704	0.0725806	0.287532	1	3583	tags=74%, list=7%, signal=79%
reactome_purine_catabolism	18	0.646157	1.356	0.0736196	0.288586	1	5579	tags=56%, list=10%, signal=62%
biocarta_pgc1a_pathway	15	0.64945	1.35469	0.0798479	0.290538	1	2242	tags=27%, list=4%, signal=28%
reactome_class_i_peroxisomal_membrane_protein_import	20	0.675256	1.35354	0.109278	0.291995	1	6123	tags=70%, list=11%, signal=79%
reactome_glutathione_conjugation	35	0.633069	1.35247	0.0750988	0.293238	1	4264	tags=49%, list=8%, signal=53%
kegg_huntingtons_disease	180	0.563354	1.35234	0.0651731	0.291869	1	6881	tags=53%, list=12%, signal=61%
nakayama_soft_tissue_tumors_pca2_dn	83	0.669622	1.35211	0.0662768	0.290813	1	5690	tags=54%, list=10%, signal=60%
weng_por_dosage	24	0.699932	1.35139	0.062	0.291128	1	2477	tags=58%, list=4%, signal=61%
reactome_phase_ii_conjugation_of_compounds	108	0.621454	1.34927	0.0490798	0.295307	1	5004	tags=50%, list=9%, signal=55%
reactome_metabolism_of_steroid_hormones	35	0.611649	1.34879	0.0448065	0.29484	1	4186	tags=43%, list=8%, signal=46%
stark_hyppocampus_22q11_deletion_dn	22	0.730216	1.34578	0.0914634	0.301609	1	7386	tags=59%, list=13%, signal=68%
servitja_islet_hnf1a_targets_dn	107	0.570448	1.34511	0.0272537	0.301718	1	4110	tags=44%, list=7%, signal=47%
kegg_glycolysis_gluconeogenesis	62	0.5927	1.34261	0.0474308	0.307047	1	5191	tags=48%, list=9%, signal=53%
reactome_common_pathway_of_fibrin_clot_formation	22	0.72085	1.34157	0.0942623	0.30837	1	3850	tags=64%, list=7%, signal=68%
su_kidney	15	0.66845	1.33746	0.0747475	0.31852	1	2398	tags=27%, list=4%, signal=28%
kaab_heart_atrium_vs_ventricle_dn	255	0.525544	1.33534	0.03861	0.322844	1	6460	tags=46%, list=12%, signal=52%
kegg_lysine_degradation	44	0.641212	1.33343	0.0901804	0.326578	1	5696	tags=55%, list=10%, signal=61%
gale_apl_with_flt3_mutated_dn	16	0.718881	1.33107	0.131115	0.331682	1	6499	tags=81%, list=12%, signal=92%
reactome_nucleobase_catabolism	36	0.590781	1.331	0.0606061	0.330128	1	4138	tags=42%, list=8%, signal=45%
ruan_response_to_tnf_troglitazone_dn	37	0.61423	1.33012	0.0733591	0.330895	1	4392	tags=49%, list=8%, signal=53%
stein_esrra_targets_up	380	0.534876	1.32894	0.0525253	0.332424	1	6457	tags=52%, list=12%, signal=59%
reactome_pyruvate_metabolism_and_citric_acid_tca_cycle	55	0.598385	1.32886	0.0957031	0.330844	1	6391	tags=60%, list=12%, signal=68%
varela_zmpste24_targets_up	42	0.605293	1.32834	0.0662768	0.330658	1	4901	tags=48%, list=9%, signal=52%
reactome_translation	277	0.665555	1.32788	0.146392	0.330398	1	9509	tags=68%, list=17%, signal=82%
yao_temporal_response_to_progesterone_cluster_17	184	0.585949	1.32765	0.142566	0.329344	1	6733	tags=50%, list=12%, signal=57%
kegg_alzheimers_disease	165	0.547263	1.32727	0.0695296	0.328712	1	6837	tags=62%, list=12%, signal=71%
reactome_pink_parkin_mediated_mitophagy	22	0.630008	1.32578	0.134021	0.33116	1	8793	tags=59%, list=16%, signal=70%
bogni_treatment_related_myeloid_leukemia_up	30	0.557605	1.32359	0.0583501	0.335685	1	6415	tags=43%, list=12%, signal=49%
reactome_nuclear_receptor_transcription_pathway	53	0.580476	1.32337	0.0570265	0.334582	1	4329	tags=47%, list=8%, signal=51%
mootha_pgc	414	0.516306	1.32335	0.0607843	0.332917	1	7449	tags=53%, list=14%, signal=61%
reactome_mitochondrial_calcium_ion_transport	23	0.58758	1.32247	0.108779	0.333673	1	6969	tags=57%, list=13%, signal=65%
reactome_cholesterol_biosynthesis	25	0.802966	1.31966	0.128257	0.340247	1	5595	tags=72%, list=10%, signal=80%
lin_melanoma_copy_number_dn	41	0.613428	1.31658	0.120724	0.347685	1	8646	tags=68%, list=16%, signal=81%
reactome_foxo_mediated_transcription	66	0.55499	1.31229	0.063745	0.35851	1	6186	tags=45%, list=11%, signal=51%
smid_breast_cancer_relapse_in_lung_dn	38	0.642988	1.31118	0.0763209	0.359972	1	7323	tags=53%, list=13%, signal=61%
kegg_drug_metabolism_other_enzymes	51	0.648874	1.29937	0.105691	0.394194	1	3311	tags=51%, list=6%, signal=54%
reactome_protein_methylation	17	0.588965	1.2972	0.130346	0.399289	1	6640	tags=47%, list=12%, signal=53%
mootha_glycogen_metabolism	21	0.598127	1.29633	0.0912779	0.400062	1	5855	tags=43%, list=11%, signal=48%
reactome_mitochondrial_biogenesis	91	0.520406	1.29614	0.0657084	0.39869	1	7808	tags=55%, list=14%, signal=64%
mishra_carcinoma_associated_fibroblast_dn	24	0.603402	1.29571	0.102222	0.398149	1	5345	tags=54%, list=10%, signal=60%
reactome_nicotinate_metabolism	31	0.6047	1.29424	0.0831643	0.400933	1	6401	tags=55%, list=12%, signal=62%
chiang_liver_cancer_subclass_ctnnb1_up	171	0.779236	1.29359	0.169734	0.40109	1	4967	tags=65%, list=9%, signal=71%
reactome_metabolism_of_water_soluble_vitamins_and_cofactors	121	0.540034	1.29314	0.0718563	0.400444	1	6401	tags=50%, list=12%, signal=57%
schmidt_por_targets_in_limb_bud_up	27	0.751907	1.29185	0.16129	0.402514	1	7502	tags=78%, list=14%, signal=90%
reactome_glycogen_metabolism	27	0.592301	1.29153	0.0985916	0.401553	1	7734	tags=70%, list=14%, signal=82%
kegg_renin_angiotensin_system	17	0.673613	1.29054	0.130612	0.402798	1	6583	tags=53%, list=12%, signal=60%
kegg_glyoxylate_and_dicarboxylate_metabolism	16	0.652517	1.28886	0.12753	0.406069	1	3359	tags=56%, list=6%, signal=60%
reactome_metabolism_of_vitamins_and_cofactors	187	0.532193	1.28552	0.078	0.414724	1	6034	tags=50%, list=11%, signal=56%
reactome_degradation_of_axin	55	0.592151	1.28089	0.183884	0.427368	1	8113	tags=62%, list=15%, signal=72%
weng_por_targets_liver_up	42	0.622898	1.27803	0.135903	0.434836	1	3346	tags=48%, list=6%, signal=51%
jiang_tip30_targets_dn	23	0.558106	1.27708	0.107784	0.435813	1	7033	tags=43%, list=13%, signal=50%
reactome_plasma_lipoprotein_clearance	33	0.545184	1.27643	0.107066	0.43591	1	4527	tags=39%, list=8%, signal=43%
acevedo_normal_tissue_adjacent_to_liver_tumor_up	170	0.490372	1.27593	0.0778947	0.435425	1	7686	tags=48%, list=14%, signal=55%
kegg_pyruvate_metabolism	40	0.608124	1.27435	0.108268	0.438408	1	3251	tags=50%, list=6%, signal=53%
reactome_abc_transporters_in_lipid_homeostasis	18	0.646268	1.26896	0.134269	0.45389	1	4514	tags=50%, list=8%, signal=54%
reactome_the_canonical_retinoid_cycle_in_rods_twilight_vision	23	0.617187	1.26808	0.128834	0.454905	1	1388	tags=30%, list=3%, signal=31%
baelde_diabetic_nephropathy_up	89	0.605312	1.26765	0.122984	0.454322	1	4872	tags=47%, list=9%, signal=52%
reactome_arachidonic_acid_metabolism	59	0.583266	1.26623	0.0954274	0.456904	1	4138	tags=37%, list=8%, signal=40%
onder_cdh1_targets_3_up	17	0.664002	1.26605	0.140449	0.455524	1	1909	tags=47%, list=3%, signal=49%
reactome_degradation_of_gli1_by_the_proteasome	60	0.582425	1.26167	0.185336	0.467545	1	8113	tags=63%, list=15%, signal=74%
yamashita_liver_cancer_with_epcam_dn	16	0.78101	1.26107	0.170576	0.467321	1	4264	tags=75%, list=8%, signal=81%
reactome_phosphorylation_site_mutants_of_ctnnb1_are_not_targeted_to_the_proteasome_by_the_destruction_complex	15	0.615125	1.25929	0.146586	0.471126	1	9176	tags=60%, list=17%, signal=72%
yao_temporal_response_to_progesterone_cluster_13	176	0.589279	1.25783	0.193159	0.473961	1	5797	tags=55%, list=11%, signal=61%
reactome_degradation_of_beta_catenin_by_the_destruction_complex	84	0.513109	1.25641	0.131417	0.476661	1	8113	tags=58%, list=15%, signal=68%
kegg_aminoacyl_trna_biosynthesis	22	0.631678	1.25615	0.177165	0.475466	1	6054	tags=45%, list=11%, signal=51%
liu_liver_cancer	34	0.530107	1.2555	0.0682731	0.475624	1	4329	tags=35%, list=8%, signal=38%
gutierrez_multiple_myeloma_up	35	0.539619	1.25525	0.154618	0.474435	1	7157	tags=51%, list=13%, signal=59%
reactome_processing_of_smdt1	16	0.593013	1.24788	0.176	0.496883	1	4939	tags=56%, list=9%, signal=62%
biocarta_longevity_pathway	15	0.604461	1.24693	0.144554	0.498001	1	3707	tags=40%, list=7%, signal=43%
rodwell_aging_kidney_no_blood_dn	146	0.51943	1.24519	0.108696	0.501785	1	5419	tags=43%, list=10%, signal=48%
gerhold_adipogenesis_up	47	0.549492	1.2444	0.125	0.502358	1	3587	tags=36%, list=7%, signal=39%
reactome_regulation_of_pten_stability_and_activity	69	0.530285	1.24273	0.185263	0.505799	1	8336	tags=61%, list=15%, signal=72%
reactome_nicotinamide_salvaging	19	0.629611	1.24041	0.174538	0.51144	1	8033	tags=63%, list=15%, signal=74%
reactome_negative_regulation_of_notch4_signaling	54	0.593629	1.24029	0.238866	0.509654	1	8113	tags=69%, list=15%, signal=80%
kegg_alanine_aspartate_and_glutamate_metabolism	30	0.594329	1.2392	0.1639	0.511322	1	3801	tags=57%, list=7%, signal=61%
landis_erbb2_breast_tumors_324_dn	150	0.552272	1.23808	0.142023	0.512981	1	5489	tags=51%, list=10%, signal=57%
mcgowan_rsp6_targets_up	19	0.572998	1.23683	0.159923	0.514974	1	3306	tags=32%, list=6%, signal=34%
yao_temporal_response_to_progesterone_cluster_7	73	0.477485	1.23631	0.10084	0.514634	1	8312	tags=45%, list=15%, signal=53%
sumi_hnf4a_targets	29	0.656035	1.23227	0.173448	0.526064	1	2592	tags=52%, list=5%, signal=54%
reactome_sumoylation_of_intracellular_receptors	30	0.568322	1.22953	0.15	0.533416	1	5556	tags=53%, list=10%, signal=59%
wakabayashi_adipogenesis_pparg_rxra_bound_36hr	149	0.470394	1.22597	0.072549	0.543583	1	7619	tags=44%, list=14%, signal=51%
biocarta_ami_pathway	20	0.667916	1.22459	0.206897	0.546088	1	1445	tags=45%, list=3%, signal=46%
landis_breast_cancer_progression_dn	72	0.604209	1.22287	0.186139	0.550045	1	5694	tags=50%, list=10%, signal=56%
reactome_glycogen_synthesis	16	0.605157	1.22281	0.167339	0.548016	1	7449	tags=75%, list=14%, signal=87%
tang_senescence_tp53_targets_up	33	0.571056	1.22258	0.149701	0.546608	1	4285	tags=42%, list=8%, signal=46%
lee_aging_muscle_up	37	0.525192	1.22112	0.160542	0.549485	1	6156	tags=41%, list=11%, signal=46%
ueda_central_clock	88	0.500576	1.21743	0.133603	0.560248	1	5510	tags=38%, list=10%, signal=42%
reactome_beta_catenin_phosphorylation_cascade	17	0.571434	1.21591	0.206061	0.563216	1	9176	tags=59%, list=17%, signal=71%
reactome_formation_of_tc_ner_pre_incision_complex	53	0.499373	1.21579	0.175758	0.561428	1	8341	tags=45%, list=15%, signal=53%
chen_lvad_support_of_failing_heart_up	99	0.57688	1.21511	0.206693	0.56154	1	5360	tags=51%, list=10%, signal=56%
li_dcp2_bound_mrna	85	0.590076	1.21508	0.237323	0.559433	1	7582	tags=61%, list=14%, signal=71%
reactome_biosynthesis_of_the_n_glycan_precursor_dolichol_lipid_linked_oligosaccharide_llo_and_transfer_to_a_nascent_protein	77	0.485571	1.21378	0.104331	0.561613	1	7094	tags=43%, list=13%, signal=49%
kegg_proteasome	46	0.614563	1.21008	0.303213	0.572583	1	9501	tags=72%, list=17%, signal=87%
reactome_metabolism_of_porphyrins	26	0.610029	1.20969	0.196319	0.571666	1	5898	tags=65%, list=11%, signal=73%
lui_thyroid_cancer_cluster_5	16	0.616166	1.20953	0.173554	0.569999	1	2533	tags=44%, list=5%, signal=46%
reactome_auf1_hnrnp_d0_binds_and_destabilizes_mrna	55	0.593509	1.20692	0.274949	0.576782	1	8113	tags=60%, list=15%, signal=70%
boyault_liver_cancer_subclass_g6_up	64	0.719985	1.20259	0.306773	0.589797	1	6825	tags=67%, list=12%, signal=77%
zhang_antiviral_response_to_ribavirin_up	28	0.60212	1.19904	0.226804	0.600024	1	5135	tags=54%, list=9%, signal=59%
reactome_abc_family_proteins_mediated_transport	102	0.496576	1.19818	0.182927	0.600776	1	8113	tags=63%, list=15%, signal=73%
kegg_nicotinate_and_nicotinamide_metabolism	24	0.548688	1.19752	0.157371	0.600914	1	6156	tags=50%, list=11%, signal=56%
kayo_calorie_restriction_muscle_dn	87	0.459982	1.19743	0.100791	0.599015	1	6830	tags=43%, list=12%, signal=48%
kegg_arachidonic_acid_metabolism	58	0.52122	1.19675	0.160494	0.59925	1	4589	tags=36%, list=8%, signal=39%
lim_mammary_stem_cell_dn	409	0.474834	1.19527	0.144928	0.602208	1	6243	tags=45%, list=11%, signal=51%
browne_hcmv_infection_2hr_up	39	0.590235	1.18939	0.224242	0.620942	1	4626	tags=46%, list=8%, signal=50%
reactome_gaba_synthesis_release_reuptake_and_degradation	19	0.551213	1.18935	0.16805	0.618747	1	1675	tags=37%, list=3%, signal=38%
guillaumond_klf10_targets_dn	31	0.564301	1.18728	0.232932	0.624064	1	2675	tags=35%, list=5%, signal=37%
ellwood_myc_targets_dn	41	0.47936	1.18605	0.146881	0.626259	1	6230	tags=46%, list=11%, signal=52%
reactome_neurotransmitter_release_cycle	51	0.492483	1.18363	0.130693	0.632615	1	3801	tags=33%, list=7%, signal=36%
onder_cdh1_targets_1_up	138	0.473941	1.1813	0.124506	0.638546	1	4353	tags=35%, list=8%, signal=38%
reactome_degradation_of_dvl	57	0.545672	1.1782	0.273642	0.647644	1	9501	tags=68%, list=17%, signal=83%
gazda_diamond_blackfan_anemia_myeloid_dn	38	0.48685	1.17808	0.175649	0.645685	1	7711	tags=55%, list=14%, signal=64%
reactome_assembly_of_the_hiv_virion	16	0.551095	1.1775	0.216327	0.645478	1	7449	tags=63%, list=14%, signal=72%
yang_breast_cancer_esr1_up	36	0.516656	1.17327	0.1881	0.658309	1	5923	tags=42%, list=11%, signal=47%
reactome_cargo_concentration_in_the_er	33	0.514185	1.172	0.204969	0.660654	1	5675	tags=45%, list=10%, signal=51%
wang_adipogenic_genes_repressed_by_sirt1	28	0.538092	1.17146	0.196356	0.660257	1	3478	tags=43%, list=6%, signal=46%
yao_hoxa10_targets_via_progesterone_up	78	0.526622	1.17136	0.192607	0.658271	1	4238	tags=40%, list=8%, signal=43%
rodwell_aging_kidney_dn	144	0.484891	1.17064	0.176584	0.658559	1	5419	tags=40%, list=10%, signal=45%
yao_temporal_response_to_progesterone_cluster_0	73	0.517338	1.17026	0.193878	0.657611	1	6219	tags=48%, list=11%, signal=54%
reactome_regulation_of_lipid_metabolism_by_pparalpha	119	0.484576	1.17025	0.193277	0.655349	1	6075	tags=41%, list=11%, signal=46%
sasson_response_to_gonadotrophins_up	86	0.463717	1.17011	0.172485	0.653578	1	7161	tags=47%, list=13%, signal=53%
yao_temporal_response_to_progesterone_cluster_10	69	0.479911	1.16862	0.230143	0.656528	1	7970	tags=48%, list=14%, signal=56%
reactome_nr1h2_and_nr1h3_mediated_signaling	47	0.507641	1.16723	0.197095	0.659376	1	3954	tags=38%, list=7%, signal=41%
vanloo_sp3_targets_dn	87	0.485825	1.16566	0.150101	0.662717	1	4953	tags=43%, list=9%, signal=47%
reactome_stabilization_of_p53	57	0.531276	1.16383	0.286885	0.667146	1	8113	tags=56%, list=15%, signal=66%
chandran_metastasis_top50_dn	44	0.490922	1.16383	0.212	0.664873	1	4326	tags=36%, list=8%, signal=39%
reactome_regulation_of_fzd_by_ubiquitination	21	0.543377	1.1635	0.21174	0.663814	1	7449	tags=57%, list=14%, signal=66%
chiang_liver_cancer_subclass_interferon_dn	52	0.652041	1.16257	0.294695	0.665007	1	4794	tags=56%, list=9%, signal=61%
vantveer_breast_cancer_esr1_up	208	0.452054	1.16215	0.138996	0.664271	1	5368	tags=38%, list=10%, signal=41%
kegg_cysteine_and_methionine_metabolism	34	0.52153	1.16143	0.230616	0.664588	1	1971	tags=35%, list=4%, signal=37%
sasson_response_to_forskolin_up	88	0.460259	1.15957	0.189516	0.668881	1	7161	tags=45%, list=13%, signal=52%
reactome_budding_and_maturation_of_hiv_virion	28	0.508881	1.15491	0.27673	0.683467	1	7449	tags=54%, list=14%, signal=62%
wang_prostate_cancer_androgen_independent	64	0.440916	1.15473	0.151394	0.681809	1	5849	tags=34%, list=11%, signal=38%
reactome_copii_mediated_vesicle_transport	68	0.460419	1.15446	0.228395	0.680504	1	7677	tags=41%, list=14%, signal=48%
pece_mammary_stem_cell_up	135	0.547706	1.15431	0.292089	0.678811	1	8255	tags=57%, list=15%, signal=67%
biocarta_akt_pathway	22	0.573848	1.15409	0.262948	0.677353	1	3724	tags=36%, list=7%, signal=39%
reactome_cytosolic_sulfonation_of_small_molecules	24	0.520821	1.15356	0.212724	0.677016	1	5004	tags=46%, list=9%, signal=50%
creighton_akt1_signaling_via_mtor_dn	23	0.590931	1.15286	0.318548	0.677415	1	8029	tags=52%, list=15%, signal=61%
chow_rassf1_targets_dn	30	0.500809	1.15169	0.236328	0.679369	1	8241	tags=53%, list=15%, signal=63%
reactome_amyloid_fiber_formation	51	0.466016	1.15059	0.19596	0.681195	1	7565	tags=49%, list=14%, signal=57%
reactome_regulation_of_insulin_like_growth_factor_igf_transport_and_uptake_by_insulin_like_growth_factor_binding_proteins_igfbps	123	0.485558	1.14974	0.195402	0.682041	1	4776	tags=38%, list=9%, signal=42%
boquest_stem_cell_cultured_vs_fresh_dn	30	0.595037	1.14822	0.279297	0.685199	1	4293	tags=50%, list=8%, signal=54%
dairkee_cancer_prone_response_bpa	50	0.489457	1.14721	0.243802	0.68652	1	4030	tags=34%, list=7%, signal=37%
hollern_microacinar_breast_tumor_up	46	0.504585	1.14695	0.192843	0.685239	1	4474	tags=37%, list=8%, signal=40%
pid_p38_mkk3_6pathway	26	0.510707	1.14587	0.230769	0.686901	1	8025	tags=54%, list=15%, signal=63%
reactome_regulation_of_gene_expression_in_beta_cells	21	0.560696	1.14574	0.25	0.685123	1	6014	tags=52%, list=11%, signal=59%
reactome_endosomal_sorting_complex_required_for_transport_escrt	31	0.488392	1.14506	0.244211	0.685371	1	7449	tags=52%, list=14%, signal=60%
reactome_rna_polymerase_iii_transcription_termination	23	0.519125	1.14497	0.254098	0.683476	1	6130	tags=43%, list=11%, signal=49%
pellicciotta_hdac_in_antigen_presentation_dn	49	0.553558	1.14407	0.311203	0.684527	1	8312	tags=59%, list=15%, signal=70%
wotton_runx_targets_up	21	0.550796	1.14402	0.233792	0.682502	1	1049	tags=19%, list=2%, signal=19%
reactome_dectin_1_mediated_noncanonical_nf_kb_signaling	62	0.535553	1.14152	0.305785	0.689445	1	8113	tags=56%, list=15%, signal=66%
bhati_g2m_arrest_by_2methoxyestradiol_dn	123	0.432673	1.14109	0.15625	0.688747	1	6913	tags=41%, list=13%, signal=47%
mcbryan_pubertal_breast_4_5wk_dn	195	0.44351	1.14092	0.194553	0.687171	1	4869	tags=33%, list=9%, signal=36%
brachat_response_to_camptothecin_up	25	0.522996	1.14049	0.237996	0.686485	1	4794	tags=48%, list=9%, signal=53%
lui_targets_of_pax8_pparg_fusion	33	0.553124	1.14025	0.328713	0.685162	1	8050	tags=58%, list=15%, signal=67%
rodrigues_thyroid_carcinoma_up	15	0.566996	1.14018	0.263158	0.683265	1	4155	tags=47%, list=8%, signal=50%
shepard_crush_and_burn_mutant_up	196	0.448397	1.13861	0.202756	0.686581	1	7421	tags=42%, list=13%, signal=48%
reactome_mitochondrial_trna_aminoacylation	18	0.585116	1.13831	0.285164	0.685439	1	6054	tags=44%, list=11%, signal=50%
chen_liver_metabolism_qtl_cis	93	0.48686	1.13789	0.243083	0.684847	1	4446	tags=37%, list=8%, signal=40%
smid_breast_cancer_luminal_b_up	168	0.443444	1.13737	0.136095	0.684519	1	4661	tags=31%, list=8%, signal=34%
pid_hdac_classiii_pathway	24	0.513547	1.13644	0.238095	0.685837	1	6137	tags=46%, list=11%, signal=52%
reactome_synthesis_of_substrates_in_n_glycan_biosythesis	62	0.468334	1.13565	0.204	0.686467	1	7094	tags=44%, list=13%, signal=50%
jiang_aging_hypothalamus_up	48	0.4921	1.1355	0.27381	0.684891	1	6415	tags=40%, list=12%, signal=45%
becker_tamoxifen_resistance_up	54	0.517144	1.13496	0.241736	0.684675	1	5359	tags=44%, list=10%, signal=49%
schaeffer_prostate_development_and_cancer_box4_dn	33	0.544242	1.1349	0.332669	0.682831	1	4665	tags=33%, list=8%, signal=36%
reactome_activation_of_gene_expression_by_srebf_srebp	42	0.581187	1.13275	0.33002	0.688177	1	5688	tags=48%, list=10%, signal=53%
reactome_foxo_mediated_transcription_of_cell_death_genes	16	0.562534	1.13093	0.263692	0.692584	1	4979	tags=38%, list=9%, signal=41%
lui_thyroid_cancer_cluster_3	27	0.594206	1.12894	0.368635	0.697556	1	8050	tags=63%, list=15%, signal=74%
kegg_pantothenate_and_coa_biosynthesis	16	0.565097	1.12673	0.299578	0.703022	1	4147	tags=44%, list=8%, signal=47%
barrier_cancer_relapse_normal_sample_dn	31	0.473442	1.1251	0.248473	0.706628	1	7147	tags=45%, list=13%, signal=52%
stein_estrogen_response_not_via_esrra	18	0.545246	1.12505	0.268687	0.704726	1	6960	tags=56%, list=13%, signal=64%
biocarta_chrebp_pathway	19	0.51997	1.1231	0.263265	0.709401	1	8642	tags=58%, list=16%, signal=69%
reactome_selenoamino_acid_metabolism	109	0.601721	1.12147	0.37551	0.712815	1	9509	tags=69%, list=17%, signal=83%
cheng_response_to_nickel_acetate	45	0.442154	1.12116	0.220619	0.711715	1	6898	tags=42%, list=13%, signal=48%
nelson_response_to_androgen_up	82	0.489244	1.11874	0.258449	0.717909	1	6571	tags=52%, list=12%, signal=59%
reactome_tp53_regulates_metabolic_genes	86	0.441569	1.11872	0.238683	0.715842	1	6591	tags=48%, list=12%, signal=54%
reactome_metabolism_of_nitric_oxide_enos_activation_and_regulation	15	0.534307	1.118	0.288421	0.716271	1	6640	tags=53%, list=12%, signal=61%
bystrykh_hematopoiesis_stem_cell_and_brain_qtl_cis	66	0.419841	1.11785	0.223108	0.71469	1	8029	tags=50%, list=15%, signal=58%
reactome_energy_dependent_regulation_of_mtor_by_lkb1_ampk	29	0.482606	1.11728	0.267081	0.714533	1	8642	tags=59%, list=16%, signal=69%
guo_hex_targets_dn	63	0.466473	1.11717	0.247012	0.712839	1	5802	tags=43%, list=11%, signal=48%
reactome_nr1h3_nr1h2_regulate_gene_expression_linked_to_cholesterol_transport_and_efflux	37	0.480795	1.11716	0.273913	0.710809	1	3531	tags=32%, list=6%, signal=35%
reactome_disorders_of_transmembrane_transporters	174	0.417622	1.11683	0.216374	0.709881	1	7914	tags=47%, list=14%, signal=55%
reactome_diseases_of_metabolism	244	0.445593	1.11661	0.226263	0.70852	1	7134	tags=43%, list=13%, signal=49%
joseph_response_to_sodium_butyrate_up	31	0.525701	1.11657	0.270916	0.706617	1	6608	tags=58%, list=12%, signal=66%
reactome_nrif_signals_cell_death_from_the_nucleus	16	0.508089	1.11613	0.293413	0.706126	1	7449	tags=63%, list=14%, signal=72%
ohguchi_liver_hnf4a_targets_up	50	0.498912	1.11533	0.248047	0.706841	1	3134	tags=38%, list=6%, signal=40%
reactome_signaling_by_notch4	82	0.44099	1.11388	0.25098	0.709905	1	8113	tags=59%, list=15%, signal=69%
keshelava_multiple_drug_resistance	80	0.437282	1.11386	0.230616	0.707949	1	5325	tags=39%, list=10%, signal=43%
vecchi_gastric_cancer_advanced_vs_early_dn	143	0.470849	1.11378	0.230444	0.706215	1	5205	tags=41%, list=9%, signal=45%
verhaak_glioblastoma_neural	128	0.432935	1.11363	0.202083	0.704744	1	6046	tags=41%, list=11%, signal=46%
reactome_mrna_decay_by_3_to_5_exoribonuclease	16	0.576966	1.11349	0.348178	0.703195	1	5966	tags=38%, list=11%, signal=42%
reactome_mtor_signalling	40	0.449947	1.11199	0.268443	0.706493	1	8642	tags=50%, list=16%, signal=59%
turashvili_breast_lobular_carcinoma_vs_lobular_normal_up	96	0.485355	1.11162	0.274747	0.705747	1	4524	tags=38%, list=8%, signal=41%
bandres_response_to_carmustin_without_mgmt_48hr_up	18	0.501835	1.11135	0.270793	0.704677	1	2839	tags=28%, list=5%, signal=29%
ray_tumorigenesis_by_erbb2_cdc25a_dn	261	0.425283	1.1103	0.207767	0.706243	1	5738	tags=36%, list=10%, signal=40%
kegg_maturity_onset_diabetes_of_the_young	25	0.531791	1.10943	0.297571	0.707197	1	6014	tags=44%, list=11%, signal=49%
reactome_triglyceride_metabolism	38	0.492118	1.10792	0.260784	0.710209	1	5767	tags=45%, list=10%, signal=50%
reactome_cellular_response_to_hypoxia	75	0.462801	1.10734	0.293635	0.71024	1	8113	tags=57%, list=15%, signal=67%
marchini_trabectedin_resistance_up	20	0.510347	1.10314	0.282306	0.722565	1	8447	tags=60%, list=15%, signal=71%
kegg_porphyrin_and_chlorophyll_metabolism	40	0.547066	1.10028	0.33002	0.730142	1	6075	tags=52%, list=11%, signal=59%
west_adrenocortical_tumor_markers_dn	19	0.59229	1.10013	0.349398	0.728668	1	6997	tags=58%, list=13%, signal=66%
bertucci_invasive_carcinoma_ductal_vs_lobular_dn	45	0.569469	1.09792	0.336557	0.734392	1	6727	tags=56%, list=12%, signal=63%
ruan_response_to_troglitazone_up	24	0.517976	1.09765	0.302521	0.733371	1	7126	tags=63%, list=13%, signal=72%
reactome_foxo_mediated_transcription_of_cell_cycle_genes	17	0.543159	1.09614	0.305668	0.736619	1	3878	tags=35%, list=7%, signal=38%
biocarta_ppara_pathway	52	0.485174	1.0931	0.310559	0.744889	1	5245	tags=40%, list=10%, signal=45%
yao_temporal_response_to_progesterone_cluster_1	67	0.474116	1.09301	0.278	0.743175	1	5510	tags=42%, list=10%, signal=46%
molenaar_targets_of_ccnd1_and_cdk4_up	65	0.456697	1.09217	0.265504	0.74407	1	6690	tags=49%, list=12%, signal=56%
martinez_response_to_trabectedin_up	69	0.459764	1.09194	0.323887	0.742864	1	7847	tags=55%, list=14%, signal=64%
reactome_regulation_of_cholesterol_biosynthesis_by_srebp_srebf	55	0.552951	1.09142	0.363454	0.742622	1	8361	tags=58%, list=15%, signal=69%
mootha_gluconeogenesis	31	0.519992	1.09036	0.307692	0.744259	1	3478	tags=39%, list=6%, signal=41%
reactome_amino_acids_regulate_mtorc1	55	0.446996	1.08878	0.285433	0.747705	1	8095	tags=53%, list=15%, signal=62%
mcbryan_pubertal_breast_3_4wk_dn	40	0.481091	1.08867	0.281188	0.746119	1	4760	tags=35%, list=9%, signal=38%
kim_all_disorders_duration_corr_dn	142	0.492121	1.08859	0.361446	0.744418	1	6596	tags=44%, list=12%, signal=49%
reactome_visual_phototransduction	100	0.429683	1.08747	0.277778	0.746355	1	3560	tags=27%, list=6%, signal=29%
sotiriou_breast_cancer_grade_1_vs_3_dn	52	0.517334	1.08745	0.330798	0.744433	1	5915	tags=46%, list=11%, signal=52%
kasler_hdac7_targets_2_dn	30	0.480101	1.08529	0.289738	0.749807	1	4999	tags=43%, list=9%, signal=48%
reactome_metabolism_of_fat_soluble_vitamins	48	0.481148	1.08474	0.323404	0.749692	1	3460	tags=44%, list=6%, signal=47%
yao_temporal_response_to_progesterone_cluster_5	29	0.508877	1.08409	0.315891	0.749913	1	4787	tags=38%, list=9%, signal=42%
kegg_ascorbate_and_aldarate_metabolism	25	0.59493	1.08374	0.353659	0.749151	1	3311	tags=48%, list=6%, signal=51%
li_adipogenesis_by_activated_pparg	18	0.548481	1.08296	0.337278	0.749812	1	7334	tags=67%, list=13%, signal=77%
reactome_metabolism_of_folate_and_pterines	17	0.531779	1.08212	0.332	0.750613	1	6034	tags=53%, list=11%, signal=59%
reactome_metabolism_of_polyamines	59	0.511207	1.08129	0.361616	0.751595	1	8113	tags=56%, list=15%, signal=66%
changolkar_h2afy_targets_dn	39	0.491546	1.08094	0.337449	0.750821	1	5184	tags=36%, list=9%, signal=40%
kegg_glycerolipid_metabolism	49	0.447773	1.07979	0.282692	0.752793	1	6157	tags=49%, list=11%, signal=55%
faelt_b_cll_with_vh_rearrangements_dn	49	0.437746	1.07867	0.304082	0.754577	1	8189	tags=49%, list=15%, signal=57%
cadwell_atg16l1_targets_up	103	0.447329	1.07788	0.297349	0.755274	1	4073	tags=31%, list=7%, signal=33%
scibetta_kdm5b_targets_up	19	0.485805	1.07697	0.341615	0.756381	1	3058	tags=37%, list=6%, signal=39%
reactome_amine_ligand_binding_receptors	42	0.46775	1.07573	0.325536	0.75862	1	2931	tags=21%, list=5%, signal=23%
chesler_brain_qtl_cis	73	0.411204	1.07482	0.266129	0.759815	1	5787	tags=41%, list=11%, signal=46%
reactome_srp_dependent_cotranslational_protein_targeting_to_membrane	113	0.6074	1.0718	0.471429	0.767964	1	9650	tags=65%, list=18%, signal=79%
kegg_steroid_biosynthesis	17	0.620365	1.07155	0.429719	0.766829	1	5131	tags=59%, list=9%, signal=65%
zhong_secretome_of_lung_cancer_and_endothelium	68	0.425135	1.07147	0.318367	0.765172	1	6484	tags=41%, list=12%, signal=47%
takao_response_to_uvb_radiation_up	85	0.481378	1.07086	0.378543	0.765342	1	7668	tags=53%, list=14%, signal=61%
landis_erbb2_breast_tumors_65_dn	39	0.509787	1.07042	0.354776	0.764994	1	4005	tags=49%, list=7%, signal=52%
vanharanta_uterine_fibroid_with_7q_deletion_dn	36	0.500292	1.06955	0.375254	0.766021	1	7808	tags=58%, list=14%, signal=68%
vantveer_breast_cancer_metastasis_up	63	0.454206	1.06924	0.304175	0.765141	1	3272	tags=29%, list=6%, signal=30%
li_cytidine_analogs_cyctotoxicity	15	0.491055	1.06717	0.330693	0.770283	1	5830	tags=40%, list=11%, signal=45%
kegg_glutathione_metabolism	49	0.472832	1.06685	0.3286	0.769359	1	4387	tags=43%, list=8%, signal=47%
nikolsky_breast_cancer_11q12_q14_amplicon	158	0.448158	1.06681	0.315488	0.767584	1	6214	tags=35%, list=11%, signal=39%
pid_rhodopsin_pathway	23	0.482925	1.06409	0.34739	0.774944	1	6198	tags=26%, list=11%, signal=29%
petretto_heart_mass_qtl_cis_dn	25	0.472741	1.06381	0.317025	0.774021	1	3280	tags=28%, list=6%, signal=30%
reactome_late_endosomal_microautophagy	33	0.445583	1.06293	0.338912	0.775101	1	7449	tags=52%, list=14%, signal=60%
tsunoda_cisplatin_resistance_dn	49	0.485996	1.06283	0.334686	0.77353	1	5749	tags=45%, list=10%, signal=50%
sesto_response_to_uv_c6	37	0.461998	1.06246	0.343874	0.772829	1	4769	tags=35%, list=9%, signal=38%
durchdewald_skin_carcinogenesis_up	88	0.414301	1.06235	0.276342	0.771278	1	7289	tags=47%, list=13%, signal=54%
kayo_aging_muscle_dn	119	0.395337	1.06211	0.296443	0.770305	1	7295	tags=36%, list=13%, signal=42%
kegg_one_carbon_pool_by_folate	17	0.530783	1.06145	0.368526	0.770651	1	2648	tags=41%, list=5%, signal=43%
reactome_vitamin_b5_pantothenate_metabolism	17	0.525259	1.06019	0.385776	0.772968	1	8861	tags=65%, list=16%, signal=77%
baris_thyroid_cancer_up	23	0.480422	1.05874	0.350674	0.77589	1	6460	tags=48%, list=12%, signal=54%
vanasse_bcl2_targets_up	28	0.489652	1.05714	0.336016	0.779327	1	5519	tags=36%, list=10%, signal=40%
reactome_dna_damage_recognition_in_gg_ner	38	0.458983	1.05695	0.38055	0.77807	1	8189	tags=53%, list=15%, signal=62%
kegg_starch_and_sucrose_metabolism	52	0.501345	1.05682	0.375254	0.776614	1	3311	tags=37%, list=6%, signal=39%
reactome_organic_cation_anion_zwitterion_transport	15	0.540772	1.05663	0.384929	0.77541	1	1700	tags=27%, list=3%, signal=28%
reactome_tight_junction_interactions	30	0.498672	1.0556	0.369072	0.776925	1	3317	tags=37%, list=6%, signal=39%
le_egr2_targets_dn	105	0.441293	1.05551	0.344045	0.775376	1	4729	tags=38%, list=9%, signal=42%
dacosta_uv_response_via_ercc3_xpcs_up	26	0.442558	1.05539	0.338742	0.77392	1	6428	tags=42%, list=12%, signal=48%
poola_invasive_breast_cancer_dn	130	0.426839	1.05492	0.327869	0.773617	1	6371	tags=36%, list=12%, signal=41%
yang_breast_cancer_esr1_bulk_up	27	0.463764	1.05478	0.350775	0.772277	1	6742	tags=48%, list=12%, signal=55%
sarrio_epithelial_mesenchymal_transition_dn	152	0.449027	1.05326	0.377016	0.775374	1	7069	tags=45%, list=13%, signal=52%
reactome_pyruvate_metabolism	31	0.459214	1.05193	0.364562	0.777905	1	6241	tags=45%, list=11%, signal=51%
schaeffer_sox9_targets_in_prostate_development_up	21	0.494663	1.05163	0.372093	0.777017	1	7270	tags=52%, list=13%, signal=60%
hann_resistance_to_bcl2_inhibitor_dn	46	0.453896	1.05054	0.326446	0.778777	1	3400	tags=28%, list=6%, signal=30%
smid_breast_cancer_relapse_in_bone_up	97	0.442059	1.04979	0.303393	0.779477	1	4661	tags=35%, list=8%, signal=38%
galluzzi_permeabilize_mitochondria	40	0.437032	1.04959	0.359281	0.7783	1	4979	tags=38%, list=9%, signal=41%
reactome_fatty_acyl_coa_biosynthesis	37	0.453688	1.045	0.38193	0.791458	1	7008	tags=46%, list=13%, signal=53%
nikolsky_breast_cancer_20q11_amplicon	31	0.499115	1.04349	0.425926	0.794533	1	7650	tags=48%, list=14%, signal=56%
rashi_response_to_ionizing_radiation_1	38	0.460504	1.04264	0.371663	0.795451	1	3026	tags=32%, list=5%, signal=33%
smith_tert_targets_dn	87	0.425817	1.04086	0.360721	0.799496	1	5783	tags=40%, list=10%, signal=45%
reactome_response_to_elevated_platelet_cytosolic_ca2	132	0.443766	1.03899	0.357834	0.803907	1	4856	tags=35%, list=9%, signal=38%
bystrykh_hematopoiesis_stem_cell_qtl_cis	131	0.38688	1.03788	0.328872	0.805684	1	6343	tags=43%, list=12%, signal=48%
reactome_hiv_elongation_arrest_and_recovery	36	0.44324	1.03747	0.423158	0.805141	1	6971	tags=33%, list=13%, signal=38%
reactome_trna_aminoacylation	24	0.523819	1.03738	0.438247	0.803629	1	9497	tags=58%, list=17%, signal=70%
kaab_failed_heart_atrium_dn	146	0.396963	1.03681	0.345188	0.803679	1	7668	tags=43%, list=14%, signal=50%
kaab_failed_heart_ventricle_dn	43	0.477254	1.0366	0.401709	0.802473	1	6798	tags=49%, list=12%, signal=56%
yih_response_to_arsenite_c4	17	0.476864	1.03427	0.382	0.808356	1	8509	tags=53%, list=15%, signal=63%
nikolsky_breast_cancer_6p24_p22_amplicon	21	0.546804	1.03364	0.419223	0.80869	1	6125	tags=48%, list=11%, signal=54%
lopez_mbd_targets_imprinted_and_x_linked	17	0.503311	1.03347	0.385439	0.807438	1	8295	tags=65%, list=15%, signal=76%
chemnitz_response_to_prostaglandin_e2_dn	390	0.422529	1.03306	0.373281	0.806995	1	6828	tags=40%, list=12%, signal=46%
biocarta_rela_pathway	15	0.520694	1.03204	0.44	0.808547	1	8783	tags=60%, list=16%, signal=71%
vernochet_adipogenesis	19	0.494398	1.0302	0.418219	0.812825	1	3559	tags=26%, list=6%, signal=28%
wang_barretts_esophagus_and_esophagus_cancer_up	26	0.492975	1.02974	0.407186	0.812492	1	3295	tags=35%, list=6%, signal=37%
wang_barretts_esophagus_up	52	0.463235	1.0289	0.375758	0.813445	1	5924	tags=42%, list=11%, signal=47%
reactome_map3k8_tpl2_dependent_mapk1_3_activation	16	0.505776	1.02853	0.419958	0.81284	1	8375	tags=56%, list=15%, signal=66%
krieg_kdm3a_targets_not_hypoxia	198	0.392986	1.02725	0.389234	0.8151	1	7147	tags=42%, list=13%, signal=48%
kegg_ribosome	88	0.644083	1.02707	0.554167	0.81384	1	10637	tags=75%, list=19%, signal=93%
li_wilms_tumor_vs_fetal_kidney_1_up	183	0.454877	1.02684	0.41483	0.812744	1	5482	tags=42%, list=10%, signal=46%
yao_temporal_response_to_progesterone_cluster_3	16	0.536453	1.02668	0.410101	0.811459	1	1865	tags=25%, list=3%, signal=26%
tcga_glioblastoma_copy_number_dn	29	0.516383	1.02584	0.409369	0.812448	1	7269	tags=48%, list=13%, signal=56%
vanharanta_uterine_fibroid_dn	66	0.473449	1.02549	0.423459	0.811737	1	6587	tags=44%, list=12%, signal=50%
reactome_transcriptional_activation_of_mitochondrial_biogenesis	55	0.432719	1.02541	0.423387	0.81021	1	6767	tags=42%, list=12%, signal=48%
wamunyokoli_ovarian_cancer_lmp_up	270	0.41214	1.02501	0.391129	0.809753	1	7431	tags=46%, list=13%, signal=53%
florio_human_neocortex	42	0.449066	1.02475	0.414784	0.808798	1	4441	tags=17%, list=8%, signal=18%
reactome_eukaryotic_translation_elongation	94	0.620636	1.02406	0.556701	0.80915	1	9860	tags=69%, list=18%, signal=84%
mellman_tut1_targets_dn	47	0.406743	1.02362	0.369048	0.808921	1	5602	tags=40%, list=10%, signal=45%
kegg_selenoamino_acid_metabolism	25	0.461993	1.02346	0.401222	0.807704	1	3260	tags=28%, list=6%, signal=30%
burton_adipogenesis_4	44	0.424713	1.02316	0.381443	0.806977	1	7826	tags=43%, list=14%, signal=50%
gargalovic_response_to_oxidized_phospholipids_brown_up	15	0.563033	1.02224	0.437126	0.808131	1	5131	tags=47%, list=9%, signal=51%
kegg_proximal_tubule_bicarbonate_reclamation	23	0.484113	1.022	0.411765	0.807204	1	3916	tags=39%, list=7%, signal=42%
ivanova_hematopoiesis_intermediate_progenitor	133	0.382082	1.0204	0.405941	0.810608	1	7365	tags=40%, list=13%, signal=46%
schlosser_myc_and_serum_response_synergy	32	0.490193	1.01887	0.438356	0.813728	1	5037	tags=34%, list=9%, signal=38%
faelt_b_cll_with_vh3_21_dn	49	0.420776	1.01774	0.413088	0.8156	1	5036	tags=35%, list=9%, signal=38%
delys_thyroid_cancer_dn	232	0.454349	1.01708	0.427451	0.81604	1	4650	tags=35%, list=8%, signal=38%
reactome_formation_of_incision_complex_in_gg_ner	43	0.423879	1.01701	0.404858	0.814524	1	7686	tags=42%, list=14%, signal=49%
sesto_response_to_uv_c1	72	0.416183	1.01601	0.412245	0.816004	1	6760	tags=36%, list=12%, signal=41%
urs_adipocyte_differentiation_up	66	0.407767	1.01585	0.427451	0.814751	1	3405	tags=30%, list=6%, signal=32%
kegg_pentose_and_glucuronate_interconversions	28	0.551489	1.01544	0.436853	0.814373	1	3311	tags=43%, list=6%, signal=46%
reactome_iron_uptake_and_transport	58	0.423872	1.0152	0.410788	0.813378	1	7914	tags=45%, list=14%, signal=52%
cavard_liver_cancer_malignant_vs_benign	31	0.513824	1.01439	0.446089	0.814277	1	7307	tags=55%, list=13%, signal=63%
ouyang_prostate_cancer_markers	20	0.451683	1.01186	0.401623	0.820623	1	3962	tags=45%, list=7%, signal=48%
hoegerkorp_cd44_targets_direct_up	26	0.467767	1.01115	0.416335	0.821156	1	3916	tags=38%, list=7%, signal=41%
petretto_heart_mass_qtl_cis_up	32	0.422976	1.01081	0.409736	0.820484	1	5171	tags=34%, list=9%, signal=38%
nikolsky_breast_cancer_16p13_amplicon	117	0.494942	1.0103	0.465863	0.820362	1	4981	tags=38%, list=9%, signal=41%
kegg_insulin_signaling_pathway	137	0.386807	1.01023	0.431683	0.818881	1	5863	tags=30%, list=11%, signal=33%
horton_srebf_targets	24	0.601842	1.01008	0.484127	0.817658	1	5688	tags=63%, list=10%, signal=70%
watanabe_rectal_cancer_radiotherapy_responsive_up	107	0.364784	1.00891	0.400794	0.819642	1	6909	tags=38%, list=13%, signal=44%
kegg_glycosaminoglycan_degradation	21	0.468139	1.00883	0.444664	0.818162	1	8107	tags=52%, list=15%, signal=61%
reactome_synthesis_of_pc	28	0.417939	1.00865	0.421811	0.817035	1	4670	tags=29%, list=8%, signal=31%
kim_tial1_targets	30	0.441976	1.00856	0.420543	0.815625	1	5349	tags=50%, list=10%, signal=55%
cairo_hepatoblastoma_poor_survival	16	0.502819	1.00852	0.442105	0.814034	1	1692	tags=50%, list=3%, signal=52%
doane_breast_cancer_esr1_up	110	0.417163	1.00846	0.428023	0.812552	1	3583	tags=28%, list=7%, signal=30%
goldrath_homeostatic_proliferation	144	0.379978	1.00819	0.421687	0.811705	1	6306	tags=36%, list=11%, signal=41%
sartipy_blunted_by_insulin_resistance_dn	18	0.460847	1.00751	0.432485	0.812098	1	3877	tags=39%, list=7%, signal=42%
reactome_hiv_transcription_elongation	46	0.439051	1.00733	0.430998	0.810997	1	6971	tags=33%, list=13%, signal=37%
reactome_signaling_by_nuclear_receptors	237	0.37221	1.00634	0.412	0.812444	1	6485	tags=35%, list=12%, signal=39%
pellicciotta_hdac_in_antigen_presentation_up	64	0.42392	1.00505	0.425403	0.814715	1	9145	tags=53%, list=17%, signal=64%
reactome_asparagine_n_linked_glycosylation	301	0.365281	1.00424	0.422449	0.815547	1	7681	tags=38%, list=14%, signal=44%
reactome_regulation_of_pyruvate_dehydrogenase_pdh_complex	16	0.496351	1.00278	0.457364	0.81846	1	6241	tags=56%, list=11%, signal=63%
bowie_response_to_extracellular_matrix	17	0.635035	1.00223	0.531313	0.818513	1	6967	tags=71%, list=13%, signal=81%
reactome_insertion_of_tail_anchored_proteins_into_the_endoplasmic_reticulum_membrane	20	0.462344	1.00188	0.449799	0.817987	1	8402	tags=70%, list=15%, signal=83%
gross_hif1a_targets_dn	26	0.452503	0.997757	0.431138	0.829313	1	5353	tags=35%, list=10%, signal=38%
boyault_liver_cancer_subclass_g6_dn	19	0.532508	0.997725	0.455796	0.827741	1	6697	tags=53%, list=12%, signal=60%
kegg_regulation_of_autophagy	35	0.43783	0.997002	0.462475	0.828364	1	7565	tags=26%, list=14%, signal=30%
ji_response_to_fsh_up	64	0.406226	0.996437	0.434951	0.828469	1	6062	tags=39%, list=11%, signal=44%
kegg_glycosylphosphatidylinositol_gpi_anchor_biosynthesis	25	0.451463	0.995732	0.447525	0.828949	1	8605	tags=48%, list=16%, signal=57%
ceballos_targets_of_tp53_and_myc_up	21	0.488232	0.994723	0.468085	0.830372	1	3700	tags=33%, list=7%, signal=36%
schlingemann_skin_carcinogenesis_tpa_dn	25	0.467727	0.99323	0.483168	0.833456	1	5772	tags=32%, list=10%, signal=36%
kyng_normal_aging_dn	16	0.496106	0.992363	0.472837	0.834447	1	1518	tags=25%, list=3%, signal=26%
reactome_synthesis_of_leukotrienes_lt_and_eoxins_ex	21	0.496797	0.991687	0.447059	0.834908	1	2755	tags=29%, list=5%, signal=30%
schaeffer_prostate_development_48hr_up	447	0.398866	0.989587	0.469428	0.839825	1	6196	tags=36%, list=11%, signal=41%
ehlers_aneuploidy_up	38	0.442063	0.98936	0.47	0.838849	1	6562	tags=53%, list=12%, signal=60%
cervera_sdhb_targets_1_dn	34	0.459865	0.988919	0.458	0.838507	1	2727	tags=35%, list=5%, signal=37%
reactome_synthesis_of_very_long_chain_fatty_acyl_coas	24	0.445081	0.988749	0.458586	0.837364	1	7001	tags=50%, list=13%, signal=57%
reactome_interleukin_7_signaling	23	0.478561	0.988675	0.474708	0.835934	1	5789	tags=43%, list=11%, signal=49%
hummerich_skin_cancer_progression_dn	100	0.419109	0.988435	0.47495	0.835021	1	7254	tags=47%, list=13%, signal=54%
tian_bhlha15_targets	16	0.499724	0.988272	0.458984	0.833856	1	7646	tags=69%, list=14%, signal=80%
lu_ezh2_targets_up	280	0.426211	0.987377	0.488142	0.834989	1	6487	tags=41%, list=12%, signal=46%
geserick_tert_targets_dn	21	0.564487	0.986712	0.493042	0.835386	1	5568	tags=52%, list=10%, signal=58%
reactome_neddylation	234	0.35096	0.986027	0.494	0.835844	1	7449	tags=41%, list=14%, signal=47%
kegg_nitrogen_metabolism	23	0.467135	0.985167	0.489022	0.836968	1	4569	tags=43%, list=8%, signal=47%
foster_kdm1a_targets_dn	199	0.361267	0.984088	0.463511	0.838604	1	6492	tags=36%, list=12%, signal=40%
kegg_alpha_linolenic_acid_metabolism	19	0.455352	0.983769	0.45679	0.837953	1	4589	tags=32%, list=8%, signal=34%
pid_pi3kci_akt_pathway	35	0.414483	0.983462	0.494	0.837293	1	3724	tags=31%, list=7%, signal=34%
biocarta_biopeptides_pathway	29	0.420627	0.983064	0.482105	0.836902	1	7569	tags=41%, list=14%, signal=48%
nikolsky_breast_cancer_7q21_q22_amplicon	75	0.446072	0.982701	0.466667	0.83637	1	5515	tags=35%, list=10%, signal=38%
valk_aml_cluster_8	25	0.452833	0.981812	0.457529	0.837485	1	5278	tags=36%, list=10%, signal=40%
lee_liver_cancer_myc_up	52	0.403407	0.980886	0.465726	0.838814	1	2284	tags=25%, list=4%, signal=26%
reactome_interferon_alpha_beta_signaling	70	0.53177	0.980591	0.516667	0.838077	1	6893	tags=37%, list=13%, signal=42%
gross_elk3_targets_dn	33	0.490324	0.980028	0.522822	0.838278	1	5331	tags=36%, list=10%, signal=40%
vecchi_gastric_cancer_early_dn	374	0.42445	0.979336	0.485149	0.838798	1	4697	tags=32%, list=9%, signal=34%
heidenblad_amplicon_12p11_12_dn	24	0.439236	0.979237	0.488235	0.83746	1	7614	tags=46%, list=14%, signal=53%
reactome_metabolism_of_amine_derived_hormones	18	0.461312	0.978524	0.479915	0.838107	1	4578	tags=33%, list=8%, signal=36%
reactome_e3_ubiquitin_ligases_ubiquitinate_target_proteins	44	0.405485	0.978491	0.475248	0.836612	1	8555	tags=57%, list=16%, signal=67%
nakamura_adipogenesis_early_up	60	0.47604	0.978039	0.488235	0.83641	1	7038	tags=47%, list=13%, signal=53%
gratias_retinoblastoma_16q24	17	0.564259	0.97749	0.519427	0.836506	1	5783	tags=47%, list=10%, signal=53%
chng_multiple_myeloma_hyperploid_dn	30	0.418807	0.975983	0.455285	0.839424	1	6239	tags=33%, list=11%, signal=38%
bonome_ovarian_cancer_survival_optimal_debulking	235	0.35834	0.97591	0.537223	0.838076	1	7020	tags=39%, list=13%, signal=45%
wang_response_to_androgen_up	28	0.427205	0.974026	0.487552	0.842194	1	5194	tags=29%, list=9%, signal=32%
kegg_other_glycan_degradation	16	0.482846	0.974001	0.470103	0.84069	1	8122	tags=50%, list=15%, signal=59%
burton_adipogenesis_1	30	0.514511	0.973499	0.503018	0.840715	1	5467	tags=47%, list=10%, signal=52%
wallace_prostate_cancer_up	20	0.453683	0.972666	0.475309	0.841673	1	6636	tags=45%, list=12%, signal=51%
chng_multiple_myeloma_hyperploid_up	53	0.547862	0.972646	0.57377	0.840157	1	9860	tags=72%, list=18%, signal=87%
pepper_chronic_lymphocytic_leukemia_dn	22	0.470071	0.972531	0.496945	0.838943	1	5078	tags=45%, list=9%, signal=50%
ruan_response_to_troglitazone_dn	15	0.481424	0.972265	0.488327	0.838163	1	4322	tags=40%, list=8%, signal=43%
steger_adipogenesis_up	21	0.493835	0.96996	0.485597	0.843505	1	4776	tags=48%, list=9%, signal=52%
lui_thyroid_cancer_pax8_pparg_dn	45	0.447308	0.96885	0.494	0.845281	1	8050	tags=53%, list=15%, signal=62%
reactome_formation_of_the_early_elongation_complex	33	0.435845	0.967583	0.474333	0.847597	1	9609	tags=52%, list=17%, signal=62%
brideau_imprinted_genes	66	0.399653	0.967577	0.526012	0.846052	1	4925	tags=32%, list=9%, signal=35%
reactome_circadian_clock	70	0.438722	0.9669	0.492958	0.84653	1	7808	tags=49%, list=14%, signal=57%
mariadason_regulated_by_histone_acetylation_up	58	0.402153	0.966594	0.509842	0.845905	1	5805	tags=34%, list=11%, signal=39%
kegg_prion_diseases	35	0.461904	0.96455	0.509842	0.850564	1	2651	tags=26%, list=5%, signal=27%
biocarta_p53hypoxia_pathway	21	0.449129	0.96449	0.498062	0.849191	1	5758	tags=38%, list=10%, signal=43%
zhong_secretome_of_lung_cancer_and_macrophage	76	0.382854	0.963201	0.488613	0.851447	1	5141	tags=34%, list=9%, signal=38%
alonso_metastasis_dn	26	0.447958	0.963198	0.498062	0.849897	1	8467	tags=54%, list=15%, signal=64%
reactome_cross_presentation_of_soluble_exogenous_antigens_endosomes	50	0.460878	0.963126	0.522772	0.848565	1	8113	tags=60%, list=15%, signal=70%
yoshimura_mapk8_targets_dn	358	0.369216	0.961828	0.514344	0.850853	1	7469	tags=39%, list=14%, signal=44%
hwang_prostate_cancer_markers	28	0.419642	0.961584	0.505929	0.850053	1	4136	tags=32%, list=8%, signal=35%
chuang_oxidative_stress_response_up	28	0.435193	0.960478	0.523992	0.851963	1	7928	tags=46%, list=14%, signal=54%
hsiao_housekeeping_genes	388	0.396362	0.959669	0.530738	0.852861	1	8209	tags=42%, list=15%, signal=49%
tseng_irs1_targets_dn	133	0.391759	0.95937	0.541752	0.852199	1	6215	tags=38%, list=11%, signal=42%
hillion_hmga1b_targets	91	0.3957	0.958303	0.541833	0.853919	1	7713	tags=46%, list=14%, signal=54%
reactome_regulation_of_runx3_expression_and_activity	55	0.436614	0.957371	0.502066	0.855304	1	8113	tags=58%, list=15%, signal=68%
pid_rxr_vdr_pathway	26	0.42622	0.955527	0.524752	0.859333	1	5324	tags=46%, list=10%, signal=51%
jiang_aging_cerebral_cortex_up	32	0.404556	0.955484	0.522177	0.857945	1	7705	tags=41%, list=14%, signal=47%
berenjeno_transformed_by_rhoa_dn	394	0.385192	0.954644	0.537223	0.858934	1	7008	tags=41%, list=13%, signal=47%
reactome_mapk6_mapk4_signaling	92	0.369512	0.954609	0.539841	0.857522	1	8113	tags=47%, list=15%, signal=55%
bowie_response_to_tamoxifen	18	0.615409	0.954394	0.576763	0.85664	1	6893	tags=61%, list=13%, signal=70%
reactome_mitophagy	29	0.427131	0.952992	0.52686	0.859335	1	7449	tags=41%, list=14%, signal=48%
bae_brca1_targets_up	69	0.369484	0.950168	0.554217	0.866131	1	5760	tags=36%, list=10%, signal=40%
reactome_antigen_presentation_folding_assembly_and_peptide_loading_of_class_i_mhc	25	0.513697	0.950083	0.558824	0.864818	1	9287	tags=60%, list=17%, signal=72%
rizki_tumor_invasiveness_2d_dn	63	0.370824	0.949669	0.552419	0.864558	1	6077	tags=38%, list=11%, signal=43%
naderi_breast_cancer_prognosis_dn	18	0.480611	0.949518	0.539419	0.863463	1	6284	tags=50%, list=11%, signal=56%
bilanges_serum_and_rapamycin_sensitive_genes	68	0.516801	0.949497	0.605372	0.862009	1	9860	tags=59%, list=18%, signal=72%
creighton_akt1_signaling_via_mtor_up	34	0.449961	0.949001	0.560924	0.861942	1	5028	tags=50%, list=9%, signal=55%
gery_cebp_targets	126	0.404482	0.9477	0.540698	0.864318	1	4961	tags=37%, list=9%, signal=41%
camps_colon_cancer_copy_number_dn	67	0.379965	0.947684	0.547619	0.862834	1	5737	tags=18%, list=10%, signal=20%
terao_aox4_targets_hg_up	28	0.437744	0.947139	0.547284	0.86295	1	3559	tags=29%, list=6%, signal=31%
reactome_chaperone_mediated_autophagy	21	0.419981	0.947056	0.528302	0.861711	1	7449	tags=48%, list=14%, signal=55%
abe_inner_ear	43	0.439403	0.946183	0.559524	0.862883	1	8376	tags=49%, list=15%, signal=58%
hofmann_cell_lymphoma_dn	39	0.398109	0.945101	0.563107	0.864644	1	3572	tags=36%, list=6%, signal=38%
doane_response_to_androgen_up	180	0.349858	0.944452	0.633333	0.865158	1	4332	tags=26%, list=8%, signal=28%
reactome_regulation_of_runx2_expression_and_activity	73	0.399122	0.943385	0.564777	0.866738	1	8113	tags=55%, list=15%, signal=64%
kegg_amyotrophic_lateral_sclerosis_als	53	0.375075	0.943156	0.575203	0.865906	1	6727	tags=40%, list=12%, signal=45%
pid_era_genomic_pathway	64	0.353314	0.942875	0.606426	0.865262	1	3406	tags=23%, list=6%, signal=25%
reactome_scf_skp2_mediated_degradation_of_p27_p21	60	0.419955	0.940847	0.519531	0.869799	1	8113	tags=63%, list=15%, signal=74%
monnier_postradiation_tumor_escape_dn	373	0.345873	0.940073	0.608187	0.870566	1	5994	tags=36%, list=11%, signal=41%
reactome_runx1_regulates_transcription_of_genes_involved_in_differentiation_of_hscs	70	0.39029	0.939522	0.554241	0.87068	1	8113	tags=53%, list=15%, signal=62%
chesler_brain_highest_genetic_variance	38	0.39371	0.938677	0.598441	0.871642	1	4523	tags=37%, list=8%, signal=40%
zhou_tnf_signaling_30min	52	0.381384	0.936383	0.541586	0.876898	1	7648	tags=42%, list=14%, signal=49%
reactome_abortive_elongation_of_hiv_1_transcript_in_the_absence_of_tat	23	0.449715	0.936118	0.525424	0.876198	1	9512	tags=52%, list=17%, signal=63%
reactome_glucose_metabolism	91	0.363817	0.935203	0.573832	0.877357	1	3016	tags=24%, list=5%, signal=26%
reactome_na_cl_dependent_neurotransmitter_transporters	19	0.45368	0.935154	0.56	0.875989	1	569	tags=21%, list=1%, signal=21%
scian_inversed_targets_of_tp53_and_tp73_dn	30	0.401574	0.934901	0.556641	0.875275	1	7109	tags=33%, list=13%, signal=38%
kannan_tp53_targets_up	56	0.421557	0.934698	0.578947	0.874366	1	4379	tags=32%, list=8%, signal=35%
reactome_asymmetric_localization_of_pcp_proteins	64	0.396622	0.934523	0.56513	0.873425	1	8113	tags=53%, list=15%, signal=62%
reactome_complement_cascade	114	0.525825	0.933242	0.591753	0.875725	1	4150	tags=36%, list=8%, signal=39%
chen_pdgf_targets	18	0.483334	0.932685	0.581673	0.875876	1	4029	tags=39%, list=7%, signal=42%
reactome_response_of_eif2ak4_gcn2_to_amino_acid_deficiency	102	0.522085	0.930031	0.628283	0.88217	1	9650	tags=66%, list=18%, signal=79%
ingram_shh_targets_up	124	0.402838	0.929678	0.564797	0.881725	1	5205	tags=35%, list=9%, signal=38%
rodrigues_dcc_targets_dn	117	0.404329	0.929218	0.589537	0.881604	1	4803	tags=31%, list=9%, signal=34%
xu_akt1_targets_6hr	27	0.481953	0.928564	0.57839	0.882002	1	7161	tags=63%, list=13%, signal=72%
zhu_cmv_8_hr_up	40	0.482652	0.928128	0.553571	0.881805	1	6893	tags=50%, list=13%, signal=57%
gotzmann_epithelial_to_mesenchymal_transition_dn	204	0.346299	0.92811	0.609756	0.88038	1	6767	tags=37%, list=12%, signal=42%
reactome_regulation_of_mrna_stability_by_proteins_that_bind_au_rich_elements	87	0.393671	0.927519	0.544355	0.880647	1	8739	tags=51%, list=16%, signal=60%
wakabayashi_adipogenesis_pparg_bound_36hr	29	0.394575	0.927441	0.581673	0.879401	1	7294	tags=41%, list=13%, signal=48%
dittmer_pthlh_targets_dn	70	0.374308	0.926534	0.593186	0.880576	1	5994	tags=33%, list=11%, signal=37%
hillion_hmga1_targets	90	0.372434	0.926336	0.598441	0.879724	1	7239	tags=38%, list=13%, signal=43%
amit_egf_response_40_hela	42	0.479628	0.926289	0.578629	0.878374	1	7388	tags=55%, list=13%, signal=63%
tooker_gemcitabine_resistance_up	80	0.360995	0.925218	0.641026	0.879948	1	4184	tags=25%, list=8%, signal=27%
lee_liver_cancer_ciprofibrate_up	59	0.400565	0.925104	0.609218	0.878829	1	4399	tags=34%, list=8%, signal=37%
bystrykh_hematopoiesis_stem_cell_and_brain_qtl_trans	157	0.327101	0.924153	0.692	0.880225	1	6317	tags=31%, list=11%, signal=34%
reactome_uch_proteinases	85	0.381418	0.923843	0.581633	0.879675	1	8189	tags=52%, list=15%, signal=61%
reactome_aquaporin_mediated_transport	52	0.392967	0.923713	0.586207	0.878597	1	4992	tags=31%, list=9%, signal=34%
reactome_atf4_activates_genes_in_response_to_endoplasmic_reticulum_stress	27	0.411951	0.923248	0.539877	0.878456	1	6520	tags=41%, list=12%, signal=46%
reactome_ddx58_ifih1_mediated_induction_of_interferon_alpha_beta	78	0.382348	0.922765	0.59751	0.878324	1	7865	tags=37%, list=14%, signal=43%
reactome_tgf_beta_receptor_signaling_in_emt_epithelial_to_mesenchymal_transition	16	0.42979	0.922454	0.578947	0.877791	1	7449	tags=44%, list=14%, signal=51%
smid_breast_cancer_luminal_a_up	84	0.458455	0.921275	0.594758	0.879739	1	6478	tags=43%, list=12%, signal=48%
kyng_dna_damage_by_4nqo	36	0.387769	0.920795	0.626459	0.879735	1	5241	tags=31%, list=10%, signal=34%
weston_vegfa_targets_3hr	67	0.411949	0.919475	0.608611	0.882149	1	5639	tags=39%, list=10%, signal=43%
reactome_interleukin_1_signaling	102	0.364947	0.919268	0.597077	0.881305	1	8113	tags=51%, list=15%, signal=60%
dazard_uv_response_cluster_g4	18	0.443332	0.91914	0.591182	0.880221	1	6209	tags=33%, list=11%, signal=38%
wang_response_to_forskolin_up	22	0.406932	0.91774	0.598814	0.882753	1	5194	tags=32%, list=9%, signal=35%
mann_response_to_amifostine_up	19	0.418175	0.917618	0.591633	0.881678	1	4904	tags=32%, list=9%, signal=35%
holleman_prednisolone_resistance_all_up	19	0.419399	0.917589	0.588353	0.880328	1	5866	tags=26%, list=11%, signal=29%
smid_breast_cancer_erbb2_up	150	0.363232	0.916557	0.628931	0.881855	1	7469	tags=36%, list=14%, signal=42%
dorn_adenovirus_infection_12hr_up	26	0.449288	0.914986	0.594705	0.885005	1	4048	tags=27%, list=7%, signal=29%
dauer_stat3_targets_dn	48	0.500219	0.914638	0.57839	0.884545	1	6893	tags=48%, list=13%, signal=55%
zwang_egf_persistently_up	33	0.416624	0.914434	0.601923	0.883728	1	5131	tags=39%, list=9%, signal=43%
reactome_peptide_hormone_metabolism	89	0.358766	0.914085	0.676892	0.883287	1	6851	tags=35%, list=12%, signal=40%
lim_mammary_luminal_mature_up	110	0.372118	0.913128	0.663327	0.884652	1	6350	tags=37%, list=12%, signal=42%
biocarta_ras_pathway	22	0.399721	0.912074	0.593511	0.88622	1	6415	tags=32%, list=12%, signal=36%
reactome_cellular_hexose_transport	21	0.426784	0.911911	0.616667	0.885256	1	7396	tags=48%, list=13%, signal=55%
reactome_transferrin_endocytosis_and_recycling	31	0.403084	0.910548	0.612245	0.887819	1	5726	tags=35%, list=10%, signal=40%
jain_nfkb_signaling	73	0.346729	0.910108	0.661258	0.887625	1	6212	tags=33%, list=11%, signal=37%
jazag_tgfb1_signaling_dn	34	0.371903	0.909541	0.647173	0.887861	1	4953	tags=35%, list=9%, signal=39%
brueckner_targets_of_mirlet7a3_up	109	0.381526	0.908593	0.647423	0.889194	1	5340	tags=33%, list=10%, signal=36%
changolkar_h2afy_targets_up	49	0.381053	0.908252	0.6125	0.888795	1	7654	tags=47%, list=14%, signal=54%
zhong_secretome_of_lung_cancer_and_fibroblast	131	0.362641	0.907788	0.591549	0.888713	1	7450	tags=40%, list=14%, signal=47%
wang_esophagus_cancer_vs_normal_dn	99	0.355481	0.907261	0.637081	0.888768	1	5481	tags=32%, list=10%, signal=36%
kyng_dna_damage_by_gamma_and_uv_radiation	80	0.363606	0.907111	0.646943	0.887807	1	4737	tags=31%, list=9%, signal=34%
burton_adipogenesis_10	29	0.43428	0.906744	0.598425	0.887464	1	7564	tags=55%, list=14%, signal=64%
reactome_traf6_mediated_induction_of_tak1_complex_within_tlr4_complex	16	0.425756	0.905093	0.614719	0.890812	1	8025	tags=50%, list=15%, signal=59%
vandesluis_commd1_targets_group_4_up	17	0.433428	0.903993	0.619141	0.892521	1	5074	tags=47%, list=9%, signal=52%
reactome_formation_of_rna_pol_ii_elongation_complex	61	0.364595	0.903192	0.586279	0.893418	1	8341	tags=39%, list=15%, signal=46%
williams_esr2_targets_up	27	0.392068	0.902924	0.669339	0.892781	1	6337	tags=48%, list=11%, signal=54%
jaervinen_amplified_in_laryngeal_cancer	40	0.38596	0.901187	0.637081	0.896306	1	9025	tags=52%, list=16%, signal=63%
reactome_caspase_activation_via_death_receptors_in_the_presence_of_ligand	16	0.460832	0.900772	0.60274	0.896016	1	4858	tags=31%, list=9%, signal=34%
warters_ir_response_5gy	48	0.403205	0.900736	0.628627	0.894722	1	5915	tags=35%, list=11%, signal=40%
sesto_response_to_uv_c0	107	0.351786	0.900656	0.63786	0.893551	1	8122	tags=47%, list=15%, signal=55%
nutt_gbm_vs_ao_glioma_dn	46	0.378363	0.900383	0.642436	0.892967	1	7707	tags=41%, list=14%, signal=48%
kegg_amino_sugar_and_nucleotide_sugar_metabolism	43	0.396294	0.899402	0.639676	0.894361	1	6262	tags=44%, list=11%, signal=50%
reactome_mtorc1_mediated_signalling	23	0.40047	0.899031	0.626531	0.894061	1	10196	tags=57%, list=19%, signal=69%
krige_amino_acid_deprivation	25	0.449792	0.898886	0.643836	0.893126	1	3383	tags=40%, list=6%, signal=43%
reactome_regulation_of_expression_of_slits_and_robos	172	0.432048	0.898626	0.62449	0.892474	1	9509	tags=59%, list=17%, signal=71%
reactome_eukaryotic_translation_initiation	120	0.493968	0.897722	0.641822	0.893614	1	9650	tags=61%, list=18%, signal=74%
browne_hcmv_infection_18hr_dn	180	0.388332	0.897623	0.655512	0.892532	1	4626	tags=29%, list=8%, signal=32%
biocarta_igf1mtor_pathway	19	0.409534	0.897243	0.596311	0.892216	1	3707	tags=21%, list=7%, signal=23%
reactome_regulation_of_tlr_by_endogenous_ligand	19	0.464946	0.896538	0.617706	0.892814	1	3200	tags=32%, list=6%, signal=34%
hummerich_malignant_skin_tumor_up	17	0.492455	0.89599	0.629482	0.892977	1	6701	tags=53%, list=12%, signal=60%
cromer_tumorigenesis_dn	49	0.41827	0.895893	0.649895	0.89187	1	5180	tags=31%, list=9%, signal=34%
zwang_egf_interval_dn	235	0.353045	0.895811	0.712871	0.890755	1	6379	tags=33%, list=12%, signal=37%
reactome_transcriptional_regulation_of_white_adipocyte_differentiation	84	0.35293	0.895338	0.684739	0.890686	1	6428	tags=32%, list=12%, signal=36%
biocarta_ceramide_pathway	21	0.399387	0.893969	0.622754	0.893154	1	7168	tags=43%, list=13%, signal=49%
kegg_snare_interactions_in_vesicular_transport	38	0.35993	0.893763	0.64741	0.892363	1	8556	tags=55%, list=16%, signal=65%
yao_temporal_response_to_progesterone_cluster_2	56	0.385985	0.893631	0.672584	0.891381	1	3874	tags=23%, list=7%, signal=25%
korkola_yolk_sac_tumor	64	0.381586	0.893178	0.718254	0.891349	1	3802	tags=31%, list=7%, signal=34%
boudoukha_bound_by_igf2bp2	105	0.361633	0.892293	0.679245	0.892495	1	7045	tags=41%, list=13%, signal=47%
farmer_breast_cancer_apocrine_vs_luminal	321	0.34276	0.892219	0.75502	0.891343	1	4769	tags=29%, list=9%, signal=32%
abe_vegfa_targets_2hr	34	0.378445	0.89195	0.672764	0.890787	1	7033	tags=47%, list=13%, signal=54%
turashvili_breast_lobular_carcinoma_vs_ductal_normal_dn	91	0.392719	0.890585	0.669307	0.893204	1	5924	tags=31%, list=11%, signal=34%
hoebeke_lymphoid_stem_cell_dn	88	0.367115	0.88978	0.664078	0.894107	1	7135	tags=44%, list=13%, signal=51%
nakayama_soft_tissue_tumors_pca1_dn	77	0.38913	0.889613	0.692308	0.893234	1	3094	tags=25%, list=6%, signal=26%
reactome_ldl_clearance	19	0.406787	0.888984	0.634819	0.893631	1	3025	tags=26%, list=5%, signal=28%
yao_temporal_response_to_progesterone_cluster_12	77	0.371164	0.888573	0.654167	0.893451	1	5114	tags=34%, list=9%, signal=37%
pilon_klf1_targets_up	487	0.351859	0.888468	0.724696	0.892401	1	5799	tags=30%, list=11%, signal=33%
reactome_grb2_sos_provides_linkage_to_mapk_signaling_for_integrins	15	0.436917	0.888372	0.623188	0.891305	1	2389	tags=27%, list=4%, signal=28%
benporath_myc_targets_with_ebox	225	0.324173	0.887982	0.772815	0.891031	1	6453	tags=32%, list=12%, signal=36%
fernandez_bound_by_myc	180	0.319337	0.887691	0.812623	0.890491	1	6160	tags=29%, list=11%, signal=33%
kegg_n_glycan_biosynthesis	46	0.36334	0.887629	0.661417	0.889337	1	6188	tags=30%, list=11%, signal=34%
bilanges_rapamycin_sensitive_genes	36	0.360744	0.887179	0.72619	0.889265	1	6598	tags=33%, list=12%, signal=38%
reactome_regulation_of_beta_cell_development	42	0.396742	0.886778	0.642718	0.889054	1	7671	tags=43%, list=14%, signal=50%
bacolod_resistance_to_alkylating_agents_up	24	0.440343	0.886463	0.644211	0.888634	1	4085	tags=42%, list=7%, signal=45%
rashi_response_to_ionizing_radiation_5	129	0.346431	0.885475	0.708171	0.889987	1	6937	tags=37%, list=13%, signal=42%
zhong_response_to_azacitidine_and_tsa_dn	69	0.354	0.88533	0.694716	0.889072	1	6043	tags=41%, list=11%, signal=46%
charafe_breast_cancer_luminal_vs_mesenchymal_up	447	0.376849	0.884894	0.667339	0.888914	1	6243	tags=38%, list=11%, signal=43%
brachat_response_to_methotrexate_dn	26	0.406771	0.884754	0.676471	0.887968	1	5595	tags=42%, list=10%, signal=47%
smirnov_response_to_ir_6hr_up	168	0.352792	0.884641	0.719844	0.886966	1	4969	tags=33%, list=9%, signal=37%
magrangeas_multiple_myeloma_igg_vs_iga_up	19	0.450524	0.884314	0.643564	0.886621	1	7639	tags=42%, list=14%, signal=49%
ginestier_breast_cancer_20q13_amplification_up	108	0.359719	0.88368	0.681542	0.887087	1	7223	tags=37%, list=13%, signal=43%
mariadason_response_to_curcumin_sulindac_5	22	0.383453	0.883546	0.672691	0.886157	1	2302	tags=18%, list=4%, signal=19%
mootha_glycolysis	21	0.424503	0.883193	0.638507	0.885825	1	2698	tags=29%, list=5%, signal=30%
reactome_autophagy	149	0.32952	0.882774	0.722793	0.885678	1	7536	tags=36%, list=14%, signal=41%
jiang_hypoxia_normal	198	0.326492	0.882182	0.768	0.886004	1	7076	tags=37%, list=13%, signal=43%
bredemeyer_rag_signaling_via_atm_not_via_nfkb_up	51	0.380015	0.882181	0.72233	0.884716	1	4175	tags=35%, list=8%, signal=38%
lein_astrocyte_markers	42	0.392538	0.880841	0.692457	0.887063	1	5536	tags=38%, list=10%, signal=42%
mikkelsen_npc_lcp_with_h3k4me3	58	0.378344	0.88077	0.73161	0.885981	1	6139	tags=33%, list=11%, signal=37%
mcbryan_pubertal_breast_6_7wk_up	189	0.354773	0.880284	0.705179	0.886011	1	7134	tags=32%, list=13%, signal=37%
kobayashi_egfr_signaling_24hr_up	91	0.368658	0.880163	0.699801	0.885038	1	6004	tags=33%, list=11%, signal=37%
reactome_rora_activates_gene_expression	18	0.464394	0.879967	0.636	0.884319	1	5075	tags=39%, list=9%, signal=43%
fridman_immortalization_dn	31	0.456327	0.878475	0.662675	0.887133	1	5213	tags=39%, list=9%, signal=43%
kegg_rna_polymerase	29	0.415942	0.878092	0.631356	0.88692	1	8404	tags=48%, list=15%, signal=57%
reactome_growth_hormone_receptor_signaling	24	0.419146	0.877892	0.634	0.886227	1	2863	tags=21%, list=5%, signal=22%
reactome_p130cas_linkage_to_mapk_signaling_for_integrins	15	0.435771	0.877653	0.653445	0.885574	1	2389	tags=27%, list=4%, signal=28%
gentile_uv_high_dose_up	20	0.443062	0.8776	0.666	0.884442	1	4470	tags=40%, list=8%, signal=44%
alonso_metastasis_up	185	0.337582	0.876935	0.714868	0.884981	1	7954	tags=48%, list=14%, signal=55%
medina_smarca4_targets	36	0.38824	0.876553	0.68932	0.884756	1	2722	tags=25%, list=5%, signal=26%
lien_breast_carcinoma_metaplastic_vs_ductal_dn	113	0.38024	0.876515	0.727642	0.883588	1	5570	tags=32%, list=10%, signal=35%
setlur_prostate_cancer_tmprss2_erg_fusion_dn	20	0.406017	0.875902	0.663918	0.884037	1	3077	tags=20%, list=6%, signal=21%
yao_temporal_response_to_progesterone_cluster_6	76	0.375556	0.874597	0.740594	0.886255	1	7695	tags=47%, list=14%, signal=55%
reactome_metabolism_of_nucleotides	97	0.356113	0.874298	0.724	0.885782	1	6164	tags=38%, list=11%, signal=43%
blum_response_to_salirasib_up	233	0.326069	0.87364	0.721212	0.886318	1	8001	tags=44%, list=15%, signal=51%
kim_response_to_tsa_and_decitabine_up	128	0.371053	0.871654	0.746888	0.89039	1	3383	tags=24%, list=6%, signal=26%
reactome_downstream_signaling_events_of_b_cell_receptor_bcr	81	0.36276	0.87152	0.623506	0.889492	1	9051	tags=54%, list=16%, signal=65%
liu_prostate_cancer_up	96	0.357427	0.870361	0.741935	0.891271	1	5191	tags=27%, list=9%, signal=30%
reactome_rna_polymerase_iii_transcription	41	0.362052	0.869332	0.68815	0.892686	1	6538	tags=32%, list=12%, signal=36%
gaussmann_mll_af4_fusion_targets_e_dn	22	0.411781	0.868829	0.696	0.892768	1	2456	tags=27%, list=4%, signal=29%
bruins_uvc_response_middle	96	0.326898	0.867614	0.857988	0.894723	1	8709	tags=46%, list=16%, signal=54%
dacosta_uv_response_via_ercc3_up	312	0.337111	0.867552	0.777555	0.893618	1	6020	tags=37%, list=11%, signal=41%
castellano_nras_targets_up	70	0.37762	0.866696	0.708333	0.8946	1	6567	tags=37%, list=12%, signal=42%
wallace_jak2_targets_up	22	0.417292	0.866196	0.670732	0.894676	1	5239	tags=36%, list=10%, signal=40%
kegg_galactose_metabolism	26	0.398548	0.865911	0.678571	0.894156	1	6929	tags=50%, list=13%, signal=57%
kyng_dna_damage_dn	183	0.335852	0.865537	0.796905	0.893909	1	6851	tags=33%, list=12%, signal=38%
elvidge_hypoxia_by_dmog_dn	59	0.357504	0.865492	0.764228	0.892777	1	6960	tags=41%, list=13%, signal=47%
reactome_sialic_acid_metabolism	33	0.37448	0.864727	0.732143	0.893569	1	5753	tags=30%, list=10%, signal=34%
biocarta_stress_pathway	24	0.391455	0.864282	0.654832	0.89349	1	7168	tags=42%, list=13%, signal=48%
heidenblad_amplicon_8q24_dn	39	0.367591	0.864163	0.717132	0.892582	1	4266	tags=33%, list=8%, signal=36%
bilanges_rapamycin_sensitive_via_tsc1_and_tsc2	70	0.385445	0.864025	0.668024	0.891686	1	8611	tags=47%, list=16%, signal=56%
bandres_response_to_carmustin_without_mgmt_48hr_dn	31	0.392162	0.863863	0.714567	0.890844	1	2863	tags=23%, list=5%, signal=24%
boylan_multiple_myeloma_d_cluster_up	28	0.384063	0.862879	0.742802	0.892209	1	4745	tags=39%, list=9%, signal=43%
shedden_lung_cancer_good_survival_a4	196	0.361072	0.862822	0.782609	0.891102	1	4103	tags=28%, list=7%, signal=30%
reactome_rip_mediated_nfkb_activation_via_zbp1	17	0.420322	0.862488	0.614	0.890733	1	6492	tags=41%, list=12%, signal=47%
reactome_negative_regulation_of_mapk_pathway	40	0.346463	0.86185	0.718812	0.891184	1	8001	tags=43%, list=15%, signal=50%
barrier_colon_cancer_recurrence_up	42	0.361539	0.861059	0.700201	0.892038	1	6009	tags=36%, list=11%, signal=40%
mikkelsen_mef_lcp_with_h3k27me3	71	0.357248	0.860798	0.774951	0.891509	1	3870	tags=23%, list=7%, signal=24%
mcdowell_acute_lung_injury_dn	46	0.401613	0.860719	0.702213	0.890456	1	6587	tags=39%, list=12%, signal=44%
reactome_platelet_aggregation_plug_formation	39	0.392598	0.860293	0.699588	0.89031	1	3707	tags=26%, list=7%, signal=27%
goldrath_immune_memory	64	0.379275	0.859852	0.728713	0.890199	1	6046	tags=36%, list=11%, signal=40%
wang_barretts_esophagus_dn	25	0.378602	0.858925	0.732943	0.891406	1	7644	tags=44%, list=14%, signal=51%
reactome_base_excision_repair_ap_site_formation	17	0.42103	0.858297	0.711934	0.891808	1	5717	tags=53%, list=10%, signal=59%
reactome_glucuronidation	25	0.476042	0.857253	0.672802	0.893271	1	3311	tags=40%, list=6%, signal=43%
hu_angiogenesis_up	21	0.400392	0.857081	0.720388	0.892527	1	3507	tags=29%, list=6%, signal=31%
biocarta_erad_pathway	19	0.387667	0.856979	0.681363	0.891579	1	7715	tags=37%, list=14%, signal=43%
chiaradonna_neoplastic_transformation_cdc25_dn	146	0.365948	0.856905	0.737154	0.890562	1	4780	tags=29%, list=9%, signal=31%
warters_response_to_ir_skin	80	0.350499	0.855947	0.812877	0.891743	1	4386	tags=25%, list=8%, signal=27%
reactome_ub_specific_processing_proteases	185	0.335062	0.855821	0.703407	0.890854	1	8496	tags=39%, list=15%, signal=46%
bandres_response_to_carmustin_mgmt_48hr_dn	158	0.322685	0.85565	0.86907	0.890074	1	6492	tags=28%, list=12%, signal=31%
rickman_head_and_neck_cancer_e	86	0.362656	0.855191	0.756646	0.890045	1	4888	tags=23%, list=9%, signal=25%
kuninger_igf1_vs_pdgfb_targets_up	82	0.343745	0.854927	0.890656	0.889566	1	6483	tags=35%, list=12%, signal=40%
kegg_abc_transporters	43	0.392307	0.85475	0.706612	0.8888	1	4514	tags=37%, list=8%, signal=40%
provenzani_metastasis_dn	141	0.344354	0.854358	0.781124	0.888614	1	7247	tags=40%, list=13%, signal=46%
maloney_response_to_17aag_up	40	0.356396	0.854034	0.762646	0.888266	1	4204	tags=33%, list=8%, signal=35%
lee_aging_cerebellum_dn	68	0.343904	0.85302	0.818526	0.889637	1	4407	tags=24%, list=8%, signal=26%
maclachlan_brca1_targets_up	20	0.375969	0.852988	0.714012	0.888521	1	3671	tags=30%, list=7%, signal=32%
hedenfalk_breast_cancer_bracx_up	19	0.38888	0.851034	0.705645	0.89229	1	9099	tags=53%, list=17%, signal=63%
howlin_pubertal_mammary_gland	64	0.380155	0.849454	0.760536	0.895235	1	4855	tags=28%, list=9%, signal=31%
smid_breast_cancer_relapse_in_brain_dn	80	0.351455	0.848665	0.861598	0.896056	1	6371	tags=40%, list=12%, signal=45%
gross_hypoxia_via_elk3_only_up	33	0.400367	0.848208	0.692015	0.896037	1	6379	tags=52%, list=12%, signal=58%
reactome_perk_regulates_gene_expression	32	0.368485	0.84732	0.695833	0.897033	1	6970	tags=38%, list=13%, signal=43%
subtil_progestin_targets	34	0.374085	0.847271	0.73	0.895979	1	3164	tags=26%, list=6%, signal=28%
chang_immortalized_by_hpv31_dn	60	0.36244	0.84519	0.820988	0.900028	1	6893	tags=40%, list=13%, signal=46%
sansom_apc_targets_dn	338	0.359531	0.843406	0.773513	0.903264	1	4889	tags=35%, list=9%, signal=38%
ginestier_breast_cancer_znf217_amplified_up	68	0.403274	0.843165	0.677419	0.902681	1	5846	tags=31%, list=11%, signal=35%
schwab_targets_of_bmyb_polymorphic_variants_dn	16	0.415139	0.842643	0.736082	0.902732	1	3133	tags=31%, list=6%, signal=33%
suh_coexpressed_with_id1_and_id2_up	18	0.429642	0.842258	0.698039	0.902544	1	4344	tags=39%, list=8%, signal=42%
reactome_bmal1_clock_npas2_activates_circadian_gene_expression	27	0.409728	0.841932	0.715152	0.902159	1	6156	tags=41%, list=11%, signal=46%
falvella_smokers_with_lung_cancer	80	0.360524	0.840962	0.745098	0.903428	1	6608	tags=35%, list=12%, signal=40%
scheidereit_ikk_targets	17	0.39752	0.840634	0.717602	0.903079	1	3589	tags=29%, list=7%, signal=31%
murakami_uv_response_24hr	20	0.387003	0.840551	0.798768	0.902094	1	3932	tags=30%, list=7%, signal=32%
seki_inflammatory_response_lps_dn	21	0.408497	0.840133	0.756385	0.901999	1	6429	tags=48%, list=12%, signal=54%
nikolsky_breast_cancer_16q24_amplicon	52	0.427102	0.840063	0.686869	0.900981	1	6016	tags=40%, list=11%, signal=45%
biocarta_arenrf2_pathway	20	0.401638	0.839702	0.708249	0.900665	1	7075	tags=50%, list=13%, signal=57%
pid_angiopoietin_receptor_pathway	49	0.382388	0.839269	0.717132	0.900573	1	6641	tags=31%, list=12%, signal=35%
teramoto_opn_targets_cluster_6	26	0.394449	0.838446	0.729249	0.901464	1	4734	tags=35%, list=9%, signal=38%
lu_aging_brain_up	258	0.362564	0.838276	0.738956	0.900714	1	5968	tags=31%, list=11%, signal=35%
mitsiades_response_to_aplidin_up	431	0.334312	0.837115	0.831349	0.902454	1	7700	tags=39%, list=14%, signal=45%
brachat_response_to_camptothecin_dn	42	0.354947	0.837058	0.770398	0.901415	1	6923	tags=40%, list=13%, signal=46%
ivanova_hematopoiesis_stem_cell_short_term	21	0.413912	0.836633	0.718053	0.901239	1	6224	tags=24%, list=11%, signal=27%
biocarta_pten_pathway	18	0.440868	0.834452	0.692759	0.905452	1	4256	tags=28%, list=8%, signal=30%
chen_lvad_support_of_failing_heart_dn	42	0.40446	0.833552	0.776471	0.906488	1	5430	tags=38%, list=10%, signal=42%
mikkelsen_ips_lcp_with_h3k4me3	172	0.343225	0.832118	0.840777	0.908892	1	4274	tags=25%, list=8%, signal=27%
bonome_ovarian_cancer_poor_survival_up	31	0.443182	0.831075	0.701403	0.91023	1	8100	tags=58%, list=15%, signal=68%
reactome_pcp_ce_pathway	92	0.333015	0.829037	0.762	0.914053	1	8113	tags=48%, list=15%, signal=56%
moserle_ifna_response	31	0.537533	0.828772	0.700422	0.913504	1	6893	tags=55%, list=13%, signal=63%
amit_delayed_early_genes	18	0.472215	0.827773	0.711462	0.914709	1	8542	tags=61%, list=15%, signal=72%
lee_liver_cancer_e2f1_up	63	0.362049	0.827123	0.812261	0.91515	1	5579	tags=32%, list=10%, signal=35%
smith_liver_cancer	46	0.408334	0.827029	0.720408	0.914176	1	5028	tags=41%, list=9%, signal=45%
howlin_cited1_targets_2_dn	16	0.400872	0.826555	0.773784	0.914147	1	2225	tags=25%, list=4%, signal=26%
kegg_pentose_phosphate_pathway	27	0.36989	0.826436	0.786585	0.913255	1	6262	tags=41%, list=11%, signal=46%
mccabe_hoxc6_targets_cancer_dn	20	0.355346	0.825663	0.782609	0.913998	1	6269	tags=25%, list=11%, signal=28%
hui_mapk14_targets_up	18	0.403071	0.824766	0.781925	0.914984	1	6898	tags=39%, list=13%, signal=44%
hoegerkorp_cd44_targets_temporal_dn	25	0.359129	0.824351	0.79922	0.914793	1	5452	tags=32%, list=10%, signal=35%
stearman_lung_cancer_early_vs_late_up	125	0.329231	0.823445	0.791583	0.915759	1	6137	tags=29%, list=11%, signal=32%
biocarta_tff_pathway	24	0.381941	0.821549	0.762	0.91902	1	4256	tags=25%, list=8%, signal=27%
shedden_lung_cancer_good_survival_a5	69	0.34097	0.818836	0.851406	0.924384	1	5206	tags=33%, list=9%, signal=37%
gargalovic_response_to_oxidized_phospholipids_red_dn	26	0.402641	0.818576	0.758621	0.923828	1	5915	tags=42%, list=11%, signal=47%
winnepenninckx_melanoma_metastasis_dn	44	0.385884	0.818144	0.791253	0.923689	1	6250	tags=36%, list=11%, signal=41%
yao_temporal_response_to_progesterone_cluster_9	74	0.359429	0.818008	0.809426	0.922834	1	5546	tags=36%, list=10%, signal=41%
reactome_cell_cell_junction_organization	65	0.342426	0.817947	0.880626	0.921814	1	5076	tags=28%, list=9%, signal=30%
gajate_response_to_trabectedin_up	62	0.38168	0.817303	0.792157	0.922162	1	3911	tags=31%, list=7%, signal=33%
reactome_hiv_transcription_initiation	47	0.340684	0.816305	0.797131	0.923432	1	6971	tags=38%, list=13%, signal=44%
ramalho_stemness_up	190	0.324323	0.81584	0.815261	0.923329	1	7519	tags=34%, list=14%, signal=39%
okawa_neuroblastoma_1p36_31_deletion	22	0.430567	0.815479	0.743327	0.923022	1	6043	tags=32%, list=11%, signal=36%
turashvili_breast_ductal_carcinoma_vs_lobular_normal_dn	68	0.397557	0.815345	0.776447	0.922147	1	3539	tags=22%, list=6%, signal=24%
tonks_targets_of_runx1_runx1t1_fusion_granulocyte_up	53	0.377884	0.814452	0.790419	0.923035	1	5076	tags=34%, list=9%, signal=37%
chung_blister_cytotoxicity_up	136	0.341365	0.814284	0.811765	0.922289	1	4403	tags=31%, list=8%, signal=33%
dazard_response_to_uv_nhek_up	211	0.32888	0.814051	0.839679	0.921702	1	6909	tags=33%, list=13%, signal=38%
biocarta_gcr_pathway	17	0.410727	0.813726	0.74031	0.921297	1	6814	tags=41%, list=12%, signal=47%
reactome_fertilization	26	0.347276	0.813359	0.817623	0.920989	1	6132	tags=23%, list=11%, signal=26%
vietor_ifrd1_targets	24	0.378945	0.812279	0.777108	0.922358	1	5161	tags=33%, list=9%, signal=37%
chiang_liver_cancer_subclass_interferon_up	26	0.466117	0.812091	0.727642	0.921641	1	5860	tags=50%, list=11%, signal=56%
holleman_prednisolone_resistance_b_all_up	21	0.371089	0.811143	0.743191	0.92268	1	7420	tags=38%, list=13%, signal=44%
oishi_cholangioma_stem_cell_like_up	340	0.338653	0.811	0.811508	0.921857	1	6901	tags=35%, list=13%, signal=40%
reactome_mrna_capping	29	0.357938	0.809421	0.776181	0.924337	1	8341	tags=41%, list=15%, signal=49%
lee_calorie_restriction_muscle_dn	41	0.332869	0.809396	0.891945	0.923246	1	6904	tags=34%, list=13%, signal=39%
reactome_scavenging_by_class_a_receptors	19	0.4347	0.809218	0.743083	0.922538	1	4079	tags=32%, list=7%, signal=34%
ebauer_myogenic_targets_of_pax3_foxo1_fusion	48	0.368626	0.808922	0.812253	0.922031	1	8351	tags=44%, list=15%, signal=52%
reactome_thromboxane_signalling_through_tp_receptor	24	0.384417	0.806624	0.768642	0.926153	1	1418	tags=17%, list=3%, signal=17%
zhang_gata6_targets_up	16	0.389224	0.806515	0.851272	0.925251	1	1721	tags=25%, list=3%, signal=26%
kyng_response_to_h2o2_via_ercc6_up	37	0.335458	0.806346	0.863366	0.924482	1	7676	tags=43%, list=14%, signal=50%
plasari_nfic_targets_basal_up	26	0.386338	0.805731	0.846303	0.924708	1	5622	tags=38%, list=10%, signal=43%
white_neuroblastoma_with_1p36.3_deletion	19	0.425416	0.805492	0.756646	0.924103	1	6043	tags=32%, list=11%, signal=35%
matzuk_spermatid_differentiation	36	0.343028	0.805194	0.85575	0.9236	1	4233	tags=19%, list=8%, signal=21%
pid_hif2pathway	34	0.338602	0.804748	0.880682	0.923436	1	6807	tags=41%, list=12%, signal=47%
farmer_breast_cancer_cluster_3	16	0.420839	0.80409	0.74433	0.923806	1	6156	tags=44%, list=11%, signal=49%
reactome_cobalamin_cbl_vitamin_b12_transport_and_metabolism	19	0.382561	0.803844	0.802	0.923218	1	3840	tags=26%, list=7%, signal=28%
stambolsky_targets_of_mutated_tp53_dn	49	0.387267	0.803065	0.746331	0.923883	1	6893	tags=43%, list=13%, signal=49%
reactome_sema4d_in_semaphorin_signaling	24	0.355958	0.802816	0.792	0.923306	1	7082	tags=50%, list=13%, signal=57%
bystrykh_hematopoiesis_stem_cell_scp2_qtl_trans	26	0.350132	0.802768	0.887641	0.922281	1	3516	tags=23%, list=6%, signal=25%
baldwin_prkci_targets_up	37	0.371151	0.802456	0.792017	0.92183	1	6239	tags=43%, list=11%, signal=49%
boquest_stem_cell_dn	216	0.389545	0.802246	0.746535	0.921135	1	5736	tags=35%, list=10%, signal=39%
kyng_environmental_stress_response_up	52	0.340168	0.801211	0.88417	0.922331	1	4073	tags=19%, list=7%, signal=21%
reactome_activation_of_the_mrna_upon_binding_of_the_cap_binding_complex_and_eifs_and_subsequent_binding_to_43s	60	0.411797	0.800926	0.719917	0.921834	1	10251	tags=55%, list=19%, signal=67%
tsai_response_to_radiation_therapy	30	0.426859	0.799583	0.790927	0.923715	1	6829	tags=47%, list=12%, signal=53%
bhat_esr1_targets_not_via_akt1_dn	86	0.365225	0.798662	0.82205	0.924604	1	6297	tags=40%, list=11%, signal=45%
sartipy_normal_at_insulin_resistance_dn	16	0.405461	0.797687	0.762279	0.92559	1	5035	tags=31%, list=9%, signal=34%
mcbryan_pubertal_breast_5_6wk_dn	127	0.317822	0.796743	0.854839	0.926572	1	6487	tags=27%, list=12%, signal=30%
lopes_methylated_in_colon_cancer_up	28	0.389028	0.796457	0.805769	0.926093	1	3601	tags=29%, list=7%, signal=31%
uzonyi_response_to_leukotriene_and_thrombin	35	0.443506	0.796076	0.757455	0.925787	1	5065	tags=43%, list=9%, signal=47%
kondo_ezh2_targets	228	0.336538	0.795888	0.900406	0.925093	1	6554	tags=35%, list=12%, signal=39%
mikkelsen_mcv6_lcp_with_h3k4me3	162	0.337307	0.794185	0.905138	0.927509	1	5015	tags=25%, list=9%, signal=27%
zhu_cmv_8_hr_dn	49	0.349561	0.793624	0.831014	0.927568	1	6963	tags=41%, list=13%, signal=47%
wang_clim2_targets_dn	179	0.309705	0.793011	0.894949	0.927758	1	7584	tags=39%, list=14%, signal=45%
spira_smokers_lung_cancer_up	39	0.367806	0.792683	0.792157	0.927323	1	5568	tags=33%, list=10%, signal=37%
lindgren_bladder_cancer_with_loh_in_chr9q	113	0.368393	0.791624	0.745098	0.92847	1	7712	tags=44%, list=14%, signal=51%
lee_aging_muscle_dn	37	0.347494	0.791239	0.860941	0.928181	1	7549	tags=43%, list=14%, signal=50%
reactome_signaling_by_fgfr2_iiia_tm	19	0.352187	0.790242	0.841996	0.929102	1	6971	tags=37%, list=13%, signal=42%
roylance_breast_cancer_16q_copy_number_up	62	0.370652	0.788471	0.797595	0.931731	1	4311	tags=27%, list=8%, signal=30%
reactome_signaling_by_wnt_in_cancer	34	0.355177	0.788201	0.795918	0.931153	1	8587	tags=44%, list=16%, signal=52%
wikman_asbestos_lung_cancer_up	17	0.393475	0.787719	0.807466	0.931057	1	8125	tags=47%, list=15%, signal=55%
roylance_breast_cancer_16q_copy_number_dn	26	0.40211	0.785694	0.798403	0.934095	1	7120	tags=50%, list=13%, signal=57%
macaeva_pbmc_response_to_ir	105	0.335455	0.784168	0.843177	0.93611	1	4386	tags=26%, list=8%, signal=28%
reactome_nonsense_mediated_decay_nmd	116	0.418441	0.78414	0.75625	0.935057	1	9650	tags=56%, list=18%, signal=68%
biocarta_insulin_pathway	21	0.378069	0.784055	0.779116	0.934133	1	2863	tags=19%, list=5%, signal=20%
addya_erythroid_differentiation_by_hemin	74	0.337775	0.782958	0.90613	0.93523	1	4282	tags=27%, list=8%, signal=29%
reactome_smooth_muscle_contraction	38	0.378224	0.782842	0.789899	0.934341	1	7126	tags=50%, list=13%, signal=57%
shen_smarca2_targets_up	419	0.363245	0.781989	0.739919	0.934904	1	7858	tags=39%, list=14%, signal=45%
missiaglia_regulated_by_methylation_up	122	0.346791	0.780477	0.856557	0.936805	1	6921	tags=39%, list=13%, signal=44%
wu_silenced_by_methylation_in_bladder_cancer	51	0.38187	0.780382	0.815939	0.935913	1	4994	tags=37%, list=9%, signal=41%
zhou_tnf_signaling_4hr	52	0.324485	0.7793	0.89505	0.936999	1	6164	tags=33%, list=11%, signal=37%
weber_methylated_hcp_in_sperm_up	19	0.369591	0.77828	0.830266	0.93788	1	8566	tags=42%, list=16%, signal=50%
reactome_caspase_activation_via_extrinsic_apoptotic_signalling_pathway	26	0.35831	0.77825	0.865234	0.936848	1	4858	tags=27%, list=9%, signal=30%
biocarta_carm_er_pathway	25	0.35636	0.777804	0.854	0.936662	1	3406	tags=28%, list=6%, signal=30%
biocarta_no1_pathway	28	0.373945	0.7776	0.804264	0.935979	1	7161	tags=36%, list=13%, signal=41%
hedenfalk_breast_cancer_bracx_dn	20	0.373903	0.777254	0.804878	0.935572	1	5680	tags=30%, list=10%, signal=33%
zhu_cmv_24_hr_up	83	0.334533	0.777238	0.852459	0.934523	1	6893	tags=35%, list=13%, signal=40%
wang_lmo4_targets_dn	353	0.303424	0.777091	0.910204	0.933726	1	7304	tags=32%, list=13%, signal=37%
reactome_response_of_eif2ak1_hri_to_heme_deficiency	15	0.403549	0.776925	0.768908	0.932944	1	7004	tags=47%, list=13%, signal=53%
zhu_skil_targets_up	18	0.407167	0.776411	0.810865	0.932856	1	4256	tags=39%, list=8%, signal=42%
amit_egf_response_60_mcf10a	37	0.389229	0.775369	0.792636	0.933749	1	7388	tags=49%, list=13%, signal=56%
sweet_lung_cancer_kras_dn	409	0.357991	0.774277	0.845382	0.934807	1	6352	tags=34%, list=12%, signal=39%
sig_il4receptor_in_b_lyphocytes	27	0.35973	0.774235	0.816444	0.933803	1	5501	tags=30%, list=10%, signal=33%
kyng_werner_syndrom_dn	17	0.366117	0.774132	0.907115	0.932911	1	4454	tags=29%, list=8%, signal=32%
reactome_intra_golgi_traffic	44	0.334185	0.773314	0.830078	0.933437	1	5739	tags=30%, list=10%, signal=33%
pid_retinoic_acid_pathway	30	0.343253	0.771488	0.85086	0.935791	1	6587	tags=40%, list=12%, signal=45%
reactome_regulation_of_tnfr1_signaling	33	0.320039	0.769136	0.902534	0.938965	1	8375	tags=42%, list=15%, signal=50%
reactome_nucleotide_excision_repair	110	0.314511	0.768697	0.89916	0.93862	1	7686	tags=36%, list=14%, signal=42%
stossi_response_to_estradiol	45	0.343324	0.768542	0.91423	0.937836	1	5655	tags=27%, list=10%, signal=30%
piccaluga_angioimmunoblastic_lymphoma_dn	133	0.357115	0.764978	0.820359	0.943208	1	7648	tags=44%, list=14%, signal=51%
hollern_adenomyoepithelial_breast_tumor	17	0.431142	0.764523	0.772727	0.942957	1	5409	tags=35%, list=10%, signal=39%
reactome_fgfr2_alternative_splicing	27	0.32234	0.7637	0.885892	0.943342	1	6971	tags=30%, list=13%, signal=34%
reactome_the_phototransduction_cascade	34	0.30516	0.763291	0.977186	0.942941	1	8273	tags=29%, list=15%, signal=35%
graessmann_response_to_mc_and_serum_deprivation_up	210	0.328577	0.763061	0.903689	0.942272	1	7382	tags=37%, list=13%, signal=43%
reactome_dual_incision_in_tc_ner	65	0.322039	0.761854	0.880658	0.943313	1	5062	tags=26%, list=9%, signal=29%
han_jnk_singaling_dn	38	0.366783	0.761402	0.874251	0.94303	1	6829	tags=42%, list=12%, signal=48%
reactome_p75ntr_signals_via_nf_kb	16	0.347766	0.760748	0.879167	0.94306	1	7449	tags=56%, list=14%, signal=65%
reactome_tnfr1_induced_nfkappab_signaling_pathway	30	0.324007	0.760113	0.895349	0.943114	1	8375	tags=43%, list=15%, signal=51%
reactome_trna_modification_in_the_nucleus_and_cytosol	42	0.340815	0.759951	0.89336	0.942351	1	6479	tags=40%, list=12%, signal=46%
reactome_infection_with_mycobacterium_tuberculosis	27	0.321226	0.758644	0.908549	0.943592	1	8350	tags=41%, list=15%, signal=48%
reactome_transcription_coupled_nucleotide_excision_repair_tc_ner	78	0.319965	0.758248	0.870021	0.943201	1	7571	tags=35%, list=14%, signal=40%
bandres_response_to_carmustin_mgmt_48hr_up	19	0.358692	0.758184	0.896624	0.942231	1	1325	tags=16%, list=2%, signal=16%
reactome_signaling_by_type_1_insulin_like_growth_factor_1_receptor_igf1r	54	0.312901	0.756462	0.98768	0.944019	1	5718	tags=22%, list=10%, signal=25%
haslinger_b_cll_with_17p13_deletion	22	0.371741	0.756261	0.831703	0.943278	1	6258	tags=32%, list=11%, signal=36%
hummerich_benign_skin_tumor_dn	20	0.367606	0.755767	0.932171	0.943055	1	7174	tags=45%, list=13%, signal=52%
dazard_uv_response_cluster_g28	17	0.422636	0.754973	0.831325	0.943321	1	4073	tags=41%, list=7%, signal=44%
reactome_mrna_splicing_minor_pathway	52	0.348029	0.754492	0.771134	0.943066	1	8341	tags=35%, list=15%, signal=41%
reactome_integrin_signaling	27	0.353802	0.754474	0.870833	0.94203	1	3707	tags=26%, list=7%, signal=28%
reactome_rrna_processing	204	0.380524	0.754172	0.761099	0.94143	1	9509	tags=51%, list=17%, signal=61%
pid_p38_alpha_beta_downstream_pathway	38	0.318635	0.753179	0.939571	0.942008	1	6898	tags=29%, list=13%, signal=33%
reactome_pi_3k_cascade_fgfr4	20	0.357056	0.753159	0.950104	0.940978	1	4789	tags=25%, list=9%, signal=27%
hernandez_aberrant_mitosis_by_docetacel_2nm_dn	22	0.387747	0.752954	0.898077	0.940265	1	3863	tags=27%, list=7%, signal=29%
reactome_traf6_mediated_nf_kb_activation	24	0.333217	0.752154	0.935872	0.940495	1	6324	tags=38%, list=11%, signal=42%
krasnoselskaya_ilf3_targets_up	38	0.397462	0.747559	0.807229	0.946717	1	6893	tags=45%, list=13%, signal=51%
semenza_hif1_targets	36	0.357686	0.747495	0.897486	0.945745	1	4776	tags=36%, list=9%, signal=40%
jechlinger_epithelial_to_mesenchymal_transition_dn	57	0.34704	0.744904	0.902486	0.948578	1	5924	tags=33%, list=11%, signal=37%
valk_aml_cluster_16	29	0.329628	0.743847	0.976789	0.949158	1	6004	tags=24%, list=11%, signal=27%
tonks_targets_of_runx1_runx1t1_fusion_sustained_in_granulocyte_up	15	0.389933	0.743578	0.878486	0.94849	1	3078	tags=33%, list=6%, signal=35%
amit_serum_response_40_mcf10a	32	0.390441	0.743147	0.828571	0.948049	1	6898	tags=44%, list=13%, signal=50%
reactome_prolactin_receptor_signaling	15	0.336234	0.741986	0.919492	0.948684	1	7715	tags=33%, list=14%, signal=39%
weston_vegfa_targets	98	0.344493	0.741898	0.908203	0.947773	1	5639	tags=35%, list=10%, signal=39%
reactome_zbp1_dai_mediated_induction_of_type_i_ifns	21	0.344455	0.74042	0.881526	0.948903	1	6492	tags=33%, list=12%, signal=38%
tonks_targets_of_runx1_runx1t1_fusion_erythrocyte_dn	18	0.368984	0.739736	0.931102	0.948801	1	2916	tags=22%, list=5%, signal=23%
pal_prmt5_targets_dn	28	0.321189	0.739141	0.976471	0.948607	1	7648	tags=36%, list=14%, signal=41%
korkola_teratoma_up	17	0.400717	0.734302	0.798872	0.954418	1	5180	tags=47%, list=9%, signal=52%
reactome_pre_notch_processing_in_golgi	18	0.364428	0.734174	0.894942	0.95354	1	6352	tags=39%, list=12%, signal=44%
einav_interferon_signature_in_cancer	27	0.429709	0.733781	0.799574	0.953053	1	6893	tags=52%, list=13%, signal=59%
radaeva_response_to_ifna1_up	47	0.386622	0.733728	0.814889	0.952075	1	5570	tags=45%, list=10%, signal=50%
takeda_targets_of_nup98_hoxa9_fusion_8d_up	155	0.330383	0.733669	0.950199	0.951109	1	5135	tags=28%, list=9%, signal=31%
honma_docetaxel_resistance	35	0.330777	0.732962	0.860606	0.950961	1	7038	tags=37%, list=13%, signal=43%
amit_serum_response_60_mcf10a	56	0.35639	0.73055	0.900574	0.953104	1	7008	tags=45%, list=13%, signal=51%
reactome_insulin_receptor_signalling_cascade	54	0.297878	0.730472	0.993671	0.952182	1	5718	tags=22%, list=10%, signal=25%
der_ifn_alpha_response_up	74	0.365753	0.730265	0.834694	0.951441	1	8164	tags=43%, list=15%, signal=51%
nikolsky_breast_cancer_15q26_amplicon	20	0.393394	0.729976	0.860558	0.950785	1	5216	tags=40%, list=9%, signal=44%
golub_all_vs_aml_dn	23	0.365675	0.729883	0.860465	0.949853	1	5044	tags=35%, list=9%, signal=38%
reactome_rna_polymerase_iii_chain_elongation	18	0.36129	0.728753	0.853503	0.950243	1	8404	tags=44%, list=15%, signal=52%
reactome_rna_polymerase_i_promoter_escape	31	0.33239	0.728697	0.881743	0.949291	1	6130	tags=32%, list=11%, signal=36%
charafe_breast_cancer_basal_vs_mesenchymal_up	123	0.34718	0.724207	0.908549	0.953965	1	6638	tags=33%, list=12%, signal=37%
greenbaum_e2a_targets_dn	18	0.375861	0.724029	0.867961	0.953155	1	6481	tags=44%, list=12%, signal=50%
nikolsky_breast_cancer_1q21_amplicon	38	0.393518	0.723889	0.820041	0.952305	1	7804	tags=45%, list=14%, signal=52%
biocarta_eif4_pathway	24	0.35045	0.722482	0.881633	0.952975	1	3707	tags=21%, list=7%, signal=22%
martinez_response_to_trabectedin	50	0.334266	0.721315	0.912602	0.953385	1	4471	tags=26%, list=8%, signal=28%
biocarta_pml_pathway	17	0.353904	0.720184	0.912	0.953728	1	7581	tags=47%, list=14%, signal=55%
lei_hoxc8_targets_dn	17	0.380487	0.720103	0.895753	0.95278	1	4518	tags=41%, list=8%, signal=45%
reactome_response_of_mtb_to_phagocytosis	23	0.301627	0.715928	0.93456	0.9565	1	8350	tags=35%, list=15%, signal=41%
zirn_tretinoin_response_up	18	0.404279	0.715776	0.836224	0.955656	1	3113	tags=33%, list=6%, signal=35%
biocarta_gh_pathway	27	0.333237	0.714061	0.947262	0.956524	1	2863	tags=19%, list=5%, signal=20%
reactome_insulin_receptor_recycling	26	0.317891	0.713856	0.9501	0.955736	1	7647	tags=38%, list=14%, signal=45%
nikolsky_breast_cancer_12q24_amplicon	15	0.381557	0.711129	0.842213	0.957589	1	4320	tags=20%, list=8%, signal=22%
biocarta_toll_pathway	25	0.343794	0.708139	0.878968	0.959756	1	9041	tags=52%, list=16%, signal=62%
sana_tnf_signaling_dn	83	0.35262	0.707763	0.909091	0.959128	1	5579	tags=30%, list=10%, signal=33%
nikolsky_breast_cancer_21q22_amplicon	16	0.378221	0.70634	0.896078	0.959562	1	6829	tags=38%, list=12%, signal=43%
valk_aml_with_11q23_rearranged	24	0.317175	0.705492	1	0.959387	1	4107	tags=17%, list=7%, signal=18%
dauer_stat3_targets_up	47	0.347591	0.70527	0.925253	0.958572	1	7039	tags=40%, list=13%, signal=46%
cheok_response_to_hd_mtx_dn	21	0.345944	0.704631	0.896825	0.958198	1	8862	tags=48%, list=16%, signal=57%
kim_lrrc3b_targets	30	0.399324	0.703476	0.810757	0.958297	1	5546	tags=40%, list=10%, signal=44%
frasor_response_to_serm_or_fulvestrant_up	22	0.358263	0.702491	0.920893	0.958212	1	1651	tags=18%, list=3%, signal=19%
weinmann_adaptation_to_hypoxia_up	27	0.337044	0.697943	0.982558	0.961476	1	6640	tags=41%, list=12%, signal=46%
welch_gata1_targets	25	0.334724	0.692229	0.957576	0.965441	1	7326	tags=40%, list=13%, signal=46%
reactome_eicosanoid_ligand_binding_receptors	15	0.386801	0.688071	0.925403	0.967881	1	7170	tags=53%, list=13%, signal=61%
reactome_wnt_ligand_biogenesis_and_trafficking	26	0.321959	0.685913	0.992218	0.968579	1	6200	tags=31%, list=11%, signal=35%
biocarta_gsk3_pathway	20	0.333956	0.683468	0.951362	0.969377	1	6492	tags=35%, list=12%, signal=40%
abraham_alpc_vs_multiple_myeloma_up	26	0.344985	0.683177	0.959064	0.968571	1	4400	tags=38%, list=8%, signal=42%
biocarta_her2_pathway	23	0.317136	0.679116	0.978557	0.970441	1	7634	tags=35%, list=14%, signal=40%
ferrando_lyl1_neighbors	16	0.37188	0.678432	0.918288	0.969864	1	5466	tags=38%, list=10%, signal=42%
wong_endmetrium_cancer_dn	77	0.365242	0.675483	0.890438	0.970805	1	7987	tags=44%, list=14%, signal=52%
rahman_tp53_targets_phosphorylated	20	0.316008	0.673926	0.96699	0.970793	1	7282	tags=35%, list=13%, signal=40%
simbulan_parp1_targets_up	29	0.358004	0.668737	0.921722	0.972974	1	5950	tags=34%, list=11%, signal=39%
biocarta_il6_pathway	21	0.304996	0.663043	0.980507	0.975208	1	6898	tags=29%, list=13%, signal=33%
nagashima_egf_signaling_up	55	0.346372	0.646822	0.951076	0.982142	1	8811	tags=55%, list=16%, signal=65%
grandvaux_ifn_response_not_via_irf3	15	0.386106	0.641117	0.898969	0.983392	1	6893	tags=40%, list=13%, signal=46%
nikolsky_breast_cancer_22q13_amplicon	17	0.339628	0.634981	0.94246	0.984583	1	5565	tags=29%, list=10%, signal=33%
biocarta_mtor_pathway	22	0.312108	0.62608	0.982	0.986384	1	3707	tags=18%, list=7%, signal=19%
holleman_asparaginase_resistance_b_all_up	27	0.307876	0.607519	0.95	0.990085	1	7549	tags=33%, list=14%, signal=39%
