# Supplementary material for: Clinical Significance and Potential Mechanisms of ATP Binding Cassette Subfamily C Genes in Hepatocellular Carcinoma
Source: Front Genet. 2022 Mar 7;13:805961. doi: 10.3389/fgene.2022.805961 (PMC8948437; doi:10.3389/fgene.2022.805961)
Supplement: Supplementary file 8 [file Table1.XLSX]

## Sheet: 临床资料
姓名	住院号	手术日期	术后生存时间months	生存状态	ABCC1	ABCC4	ABCC5	ABCC6	年龄（年）	性别	BMI	糖尿病	吸烟史	饮酒史	肝硬化	child分级	BCLC分期	CNLC	术前AFP	术前DCP	肿瘤大小	肿瘤数目	P21表达情况	TP53 表达情况	根治性切除	根治性切除	病理分级（WHO分级）	微血管侵犯等级	门静脉癌栓分型（VP分型）	门静脉癌栓分型（VP分型）	肝内转移	区域侵犯
潘宪兴	1261402	2018-09-07	25	1	1.25828	1.13994	1.501	2.22465	31	男	19.487	否	是	否	是	A	A	Ia	2.86	34.08	3.5*4.0*4.5	1	(-)	(-)	肿瘤未见累及肝表面被膜。外科切缘未见肿瘤残留	是	Ⅱ	MO	NO
韦家猛	1250349	2018-07-19	40	1	2.81087	0.988263	1.15371	7.62091	32	男	27.1605	否	否	否	是	A	A	Ia	13.79	13.79	3.5x3x2.8	1	(-)	(-)	癌周纤维包膜已侵犯，无脉管癌栓及神经侵犯，外科切缘及肝被膜无肿瘤累及。	是	II	M0	NO
李其芳	1148684	2016-12-27	44	0	1.35079	0.935222	1.19529	5.73783	37	男	22.0243	否	否	否	是	A	A	Ia	20012		4.8×4.8×4.0	1	(-)	(+)	肿瘤侵犯癌周纤维包膜，并浸润周围肝组织，一处可见脉管癌栓形成。未见神经侵犯。		III	无	NO
黄广州	1248500	2018-07-14	12	0	1.14083	0.976837	1.22104	2.13917	38	男	23.5294	否	否	否	是	A	A	Ia	294.49	294.49	1.8*2*2	1	(-)	(+)	未见脉管侵犯，肿瘤未累及肝表面被膜。		Ⅱ	M0	NO
陈仕锋	1253182	2018-07-27	15	1	1.71949	0.949731	1.16762	1.00139	38	男	26.2188	否	是	否	是	A	A	Ia	43.23	43.23	2.2x2x1.5	1	(+)	(-)	局部边界性伴有纤维组织反应，脉管癌栓及神经侵犯。被膜和外科切缘未见癌累及。	是	中度分化	无	NO
蓝焕	1248184	2018-07-06	34	0	2.5071	0.893021	1.17204	3.78182	39	男	23.1405	否	否	否	是	A	A	Ia	4201.26	5.29	3.6x2.8x1.5	1	(-)	(-)	无被膜及神经侵犯。微血管侵犯（MVI）分级：M0（未发现MVI）。外科切缘未见肿瘤残留。	是	Ⅲ	M0	NO
吴弟章	1235051	2018-04-26	19	1	2.70087	1.00862	1.11532	5.25265	40	男	30.6701	否	否	否	是	A	A	Ia	157.52	882.93	3.0×3.0×2.5	1	(+)	(+)	肿瘤呈结节状浸润性边界，可见脉管癌栓。切缘无癌残留，被膜无癌累及。	是	II	无	NO
张翠桂	1251983	2018-07-23	27	1	1.6653	1.08961	1.34099	5.0439	40	男	21.9671	否	否	否	是	A	A	Ia	824.72	4171	3.0×3.0× 2.5	1	(+)	(-)	癌组织累及被膜但未突破被膜，未见脉管癌栓及神经侵犯，切缘无癌	是	II-III	M0	NO
蓝孟华	1253634	2018-07-30	31	1	3.60736	0.979092	1.12691	2.78985	42	男	19.9219	否	否	否	是	A	A	Ia	14.81	14.81	5x4.5x4	1	(+)＜5%	(+)约30%	可见脉管癌栓，未见卫星结节，局部侵犯被膜，无神经侵犯。外科切缘未见癌。	是	Ⅱ-Ⅲ	无	NO
黄康善	1126954	2016-09-28	49	0	3.55617	0.972666	1.0197	1.08994	43	男	17.8565	否	否	否	是	A	A	Ia	929.2		3.5*4.0*3.5	1	(2+)	(3+)	未见明显脉管癌栓和神经侵犯		II-III	无	NO
莫建标	1253391	2018-07-27	33	1	1.42704	1.00007	1.36899	1.32425	44	男	22.5306	否	否	否	是	A	A	Ia	662.58	662.58	2×2× 2	2	(+约40%灶性)	(+约80%)	未见脉管癌栓及神经侵犯。组织较碎，未知被膜及切缘有否浸润。		II	M0	NO
梁家庆	1126129	2016-09-20	11	1	1.01867	1.13972	1.50397	3.30227	45	男	26.9896	否	是	否	是	A	A	Ia	17099		5.0×5.0×4.5	1	(-)	(+)	未说明		II	无	NO
陈志军	1238485	2018-06-05	15	0	6.55557	0.992612	1.27672	2.78526	45	男	24.0238	否	否	否	是	A	A	Ia	3.63	308.5	3.0×3.0×3.0	1	(-)	(-)	癌组织呈浸润性生长，可疑脉管癌栓，未见神经侵犯，肿瘤紧邻被膜未侵犯被膜，切缘未见癌残留	是	高分化	无	NO
唐玉星	1125189	2016-09-20	49	0	1.03703	0.948628	0.968009	6.81072	46	男	21.2585	否	是	否	是	A	A	Ia	9.27		4.5×4.0×4.0	1	(-)	(+)	未见脉管癌栓及神经侵犯，被膜及外科切缘未见癌。	是	II-III	无	NO
韦政伟	808984	2017.01.10	49	0	2.95617	0.875068	0.861885	3.9892	48	男	29.0657	否	否	否	是	A	A	Ia	5.16		8x5x5cm	1	(-)	(+)	未见脉管及神经侵犯	无	Ⅱ
莫传军	1154973	2017.02.08	54	1	1.2792	0.945927	1.21833	3.03081	49	男	27.3356	否	是	是	是	A	A	Ia	10211		4.5x4x4cm	1	无	无	未见脉管癌栓及被膜、神经侵犯。	是	II
方史	1139992	2016-11-25	46	0	1.3877	0.92556	1.04029	6.4495	50	男	23.1834	是	否	否	是	A	A	Ia	3.69		2.0×2.0×2.0	2	(-)	(-)	可见脉管癌栓，未见神经侵犯。肝被膜及手术切缘未见癌累及。	是	中分化	无	NO
卢慧浠	1262652	2018-09-18	29	0	1.00375	0.992735	1.04571	1.81247	51	男	20.41	否	是	否	否	A	A	Ia	1805.45	183.74	4.0×3.5×3.0	1	(1+)	(1+)	累及被膜，可见脉管癌栓，未见神经侵犯，外科切缘未见癌残留	是	I	MO	NO
梁军	1141109	2016-11-25	43	0	1.02694	0.959828	1.28663	1.10402	52	男	21.8573	否	否	否	是	A	A	Ia	168.4		5×4×4	1	(-)	(-)	肿瘤未侵及被膜，未见脉管癌栓及神经侵犯，切缘无癌残留	是	I-Ⅱ	无	NO
李志西	1265642	2018-10-01	24	0	5.00812	1.10403	1.35796	1.11934	53	男	21.2585	否	否	否	否	A	A	Ia	2.45	29.57	2.0×2.0×2.0	1	(-)	(+)	被膜及切缘无癌累及，MVI（0）	是	Ⅱ	无	N0
黄立创	1217003	2018-01-11	33	0	2.26369	1.01217	1.27457	7.51755	53	男	20.7612	否	否	是	是	A	A	Ia	65.8	4892.89	5*5*4	1	(-)	(+)	肿瘤呈浸润性生长，未见脉管癌栓，未见神经累及，被膜及切缘无癌	是	Ⅱ	无	NO
袁秀英	1242560	2018-06-07	27	1	3.17505	1.05911	1.18241	6.38055	54	男	23.9185	否	否	否	是	A	A	Ia	20.7	163.79	3.8×2.5×2.5	1	(+约5%)	(+约50%)	可见脉管癌栓，未见神经侵犯，癌旁纤维组织明显增生，较多淋巴细胞浸润。切缘未见癌，肝被膜未见癌累及。	是	III	无	NO
胡健文	1146608	2016-12-21	45	1	2.99961	0.976711	1.26849	1.81224	54	男	22.5534	否	否	否	是	A	A	Ia	3.53		3.0×3.0×2.5	1	(1+)	(-)	癌未突破被膜，未见明显脉管癌栓和神经侵犯。		无	无	NO
霍汉永	1244501	2018-06-14	21	1	1.21936	0.929351	1.44644	8.58862	55	男	25.7117	否	否	否	是	A	A	Ia	6.55	6.55	5x4.5x4	1	(+)约15%	(+)约10%	可见脉管癌栓，未见神经侵犯，切缘无癌，被膜未见癌累及。	是	III	无	NO
梁学业	1149046	2017.01.03	55	0	0.557236	0.966679	1.14198	1.04425	56	男	20.28	否	否	否	是	A	A	Ia	4543		6.5x6.2x3cm	1	(-)	(+)	未见脉管癌栓及神经侵犯，切缘 及被膜无侵犯	是	Ⅲ	无
蒙杰	1254323	2018-08-03	16	0	1.11134	1.03361	1.45895	4.3682	59	男	30.8825	否	是	是	是	A	A	Ia	107.73	107.73	1.8x1.6x1.6	1	(-)	(2+)	未见脉管癌栓及神经侵犯，无卫星结节，肿物未侵犯肝被膜，外切缘未见癌残留	是	II	M0	NO
韦生甲	1263044	2018-09-13	25	1	1.10052	1.01767	1.70856	1.14546	59	男	21.1927	否	否	否	是	A	A	Ia	31.39	116.61	2.5×2.2×2.0	1	(+)	(+)	肝被膜及外科切缘未见癌侵犯	是	Ⅱ	无	NO
陆庆连	1259497	2018-08-24	33	0	4.54036	1.0565	1.1909	5.52957	59	男	24.539	否	否	否	是	A	A	Ia	8.62	712.1	3.7×4.7	1	（+）约10%	(+)约5%	外科切缘未见癌。	是	II	无	NO
黄文益	1265844	2018-09-29	26	0	1.80997	0.999008	1.36212	3.12772	61	男	25.3444	否	否	否	是	A	A	Ia	3693.92	3951.5	6x5.5x3.5	1	(-)	(-)	微血管侵犯（MVI）分级：M0。可见周围肝组织多个卫星癌结节。肿瘤紧邻肝被膜但未突破肝被膜。外科切缘未见肿瘤残留。	是	Ⅲ	M0	NO
谭瑞梅	1231505	2018-04-04	21	0	1.28102	1.17459	1.12353	3.53979	62	男	22.5	否	否	否	是	A	A	Ia	5.52	22.5	2.5×2.5×2.0	1	(+)	(弱+)	未见脉管癌栓及神经侵犯，被膜无癌累及，切缘无癌残留	是	II	无	NO
黄绍信	1254992	2018-08-11	27	1	1.20925	0.906884	1.26592	1.07475	64	男	22.9591	是	否	否	否	A	A	Ia	65.57	3.8	2.5x2.2x2	1	(3+)	(3+)	未见脉管癌栓，未见神经侵犯，未见卫星结节微血管侵犯MVI分级：M0		III	M0	NO
黄建军	1230391	2018-04-04	30	1	1.43719	0.993937	1.28552	1.89485	64	女	22.5466	否	否	否	是	A	A	Ia	243.45	18.16	2.0*1.5*1.5	1	(-)	(+)	微脉管侵犯(MVI)分级:M0。肿瘤未累及肝表面被膜。肝外科切缘未见癌残留。	是	Ⅱ	M0	NO
吕永强	1128986	2016-10-12	1	1	2.38038	0.991568	1.21485	1.2179	65	男	20.9573	否	是	否	是	A	A	Ia	65.89		3.5×3.5×3	1	(-)	(-)	未见脉管癌栓及神经侵犯，被膜及切缘未见癌累及。切缘无癌	是	无	无	NO
黄雪英	1148263	2017.01.03	55	0	0.897129	0.877626	1.02672	4.79353	65	男	23.5	否	否	否	否	A	A	Ia	475.1		无
杨有业	1150752	2017.01.09	55	0	3.25581	0.914439	1.08382	6.33927	67	男	17.9931	否	是	是	是	A	A	Ia	3.78		4x3.5x3.5cm	1	(－)	(－)	未见脉管瘤栓及卫星结节，无被膜及神经侵犯。外科切缘未见肿瘤残留	是	Ⅱ
孙基有	1141833	2016-12-01	46	0	1.84777	0.875007	0.219584	5.50237	68	男	22.3214	否	否	否	是	A	A	Ia	10.83		3.5×3.8×4.2	1	(-)	(-)	浸润性边界，未见脉管瘤栓及卫星结节，无被膜及神经侵犯。外科切缘未见肿瘤残留。	是	Ⅱ	无	NO
王庆文	1130827	2016-10-19	8	1	4.68514	0.98354	1.02019	8.14646	24	男	20.202	否	是	否	是	A	A	Ib	7133		2.8×2.5×2.3	2	(-)	(+)	浸润性边界，可见脉管瘤栓，未见卫星结节，无被膜及神经侵犯。外科切缘未见肿瘤残留。	是	Ⅲ	无	NO
蒙桂成	1257574	2018-09-27	9	1	2.40949	0.899701	1.31004	1.63205	29	男	20.227	否	是	是	是	A	A	Ib	38454	24.43	14x10x10	1	(+)	(-)	可见卫星结节，未见脉管癌栓及神经侵犯	是	II	M0	NO
全余伟	1127825	2016-10-10	48	0	2.76746	1.00469	1.16577	7.38887	35	女	17.4044	否	否	否	否	A	A	Ib	26494		6×5×6	1	(+)	(-)	未突破被膜，未见脉管癌栓及神经侵犯，切缘无癌	是	II	无	NO
罗茜	1149855	2017.01.09	51	0	1.41954	1.15328	1.01654	1.18537	35	女	21.5139	否	否	否	否	A	A	Ib	16459		14x8.5x8cm	1			未见脉管癌栓及神经侵犯。	是	Ⅱ-Ⅲ
李茂富	1126394	2016-12-05	46	0	1.64194	0.861556	0.851983	4.16894	38	男	17.5064	否	是	否	是	A	A	Ib	31.78		8.5×7.2×7.0	1	(部分阳性)	(部分阳性)	未侵犯被膜，外科切缘无癌残留	是	Ⅱ-Ⅲ	无	NO
黄家三	1151561	2017.01.17	55	0	1.06479	0.899024	0.885104	4.56595	39	男	24.0238	否	是	是	是	A	A	Ib	144.5		（肝肿瘤）5.4x5x4.5cm，（系膜小结节）1x0.8x0.5cm。	2	(－)	(+)	无卫星结节，无被膜、脉管及神经侵犯，外科切缘未见肿瘤残余	否	II
韦领能	1128203	2016-09-28	6	1	4.29307	1.1324	1.26895	2.41991	41	男	20.9573	否	是	否	是	A	A	Ib	173.8		8.0×5.5×4.0	1	(+)	(-)	可见脉管癌栓，未见被膜及神经侵犯。	是	中分化	无	NO
何卫勇	1143885	2016-12-19	45	0	1.07046	0.885931	1.05266	5.4484	41	男	31.2213	是	是	否	是	A	A	Ib	104.3		7×6×6	1	(1+)	(2+30%)	可见肿瘤侵犯神经纤维束，侵犯胆管，疑似有脉管癌栓。切缘无癌残留	是	Ⅱ	无	NO
韦立朝	1243631	2018-06-15	26	1	3.29789	1.0899	1.32946	7.59742	42	男	18.8942	否	否	否	是	A	A	Ib	4.91	13032.9	5.5×5.0×4.0	1	(-)	(+)	肿瘤未累及肝被膜。外科切缘未见肿瘤残留	是	Ⅱ	M0	NO
苏世光	1150416	2017.01.16	35	1	3.07765	0.964619	1.36056	6.65415	43	男	19.8141	否	否	否	是	A	A	Ib	2284		6x5.5x3.7cm	1	(-)	(+/-)	未见卫星结节。无被膜及脉管、神经侵犯，外科切缘未见肿瘤残留。	是	II
倪绍基	1247231	2018-07-09	21	1	2.90986	1.06396	1.31963	3.75903	45	男	20.1771	否	是	是	是	A	A	Ib	188929	1069.45	15x15x9	1	(-)	(-)	微脉管侵犯（MVI）分级：M0。肿瘤未累及肝被膜及外科切缘。	是	Ⅲ	M0	NO
邹庆遂	1257833	2018-08-17	28	0	4.865	1.11359	1.21909	3.88776	45	女	27.6888	否	否	否	是	A	A	Ib	1.62	22.31	3.5×3.5×3.0	1	(-)	(+)	外科切缘未见癌残留。	是	II	M0。	NO
陈宁	1125445	2016-09-27	48	1	1.0676	0.927398	1.1686	4.3389	45	男	26.2346	否	否	否	是	A	A	Ib	2345		7.0×6.0×5.0	1	(-)	(-)	未见脉管内癌栓及神经被膜侵犯，切缘未见癌累及	是	高-中分化	无	NO
马毅	1261216	2018-09-05	16	1	1.52915	1.08933	1.12918	1.49288	51	男	21.1927	否	否	否	是	A	A	Ib	2.68	716.66	4.5*5.5*5.0	1	(-)	(+)	未见卫星结节，未见神经侵犯，脉管内可见疑似癌栓，外科切缘未见癌。	是	中分化	MO	NO
何祖金	1263928	2018-09-25	26	1	0.955779	0.87879	1.3335	2.84578	54	男	24.62	否	否	否	是	A	A	Ib	25.32	3746.01	7.0×6.0×5.5	1	(-)	(+)	肝被膜，切缘，神经未见癌累及	是	Ⅲ	M1	NO
卢钰玺	1141194	2017.01.04	8	1	3.00814	1.02687	1.25727	4.17595	65	男	18.6709	否	是	是	是	A	A	Ib	1620		12x8x5cm	1	(1+)	(2+)	可见脉管癌栓，未见神经侵犯，切缘与被膜无癌累及	否	Ⅲ
苏道才	0581782	2018-07-11	29	1	0.728946	0.989111	1.11865	1.062	65	男	25.34	否	否	是	是	A	A	Ib	3951.5	3693.92
潘子杰	1251357	2018-07-31	28	1	3.24185	1.10186	1.01137	1.0221	66	女	19.6283	否	否	否	是	A	A	Ib	7650.14	170001	12.0×11.0×9.5	1	(-)	(+)	癌周纤维包膜已侵犯，未见卫星结节，无微血管癌栓及神经侵犯，外科切缘及被膜无肿瘤累及。	是	II	M0	NO
温立峰	1008827	2017.01.23	16	1	2.62602	1.08608	1.17623	1.44301	73	男	18.0697	否	是	是	是	A	A	Ib	1128		7.5x6x4cm	1	(+)	(－)	未见脉管及神经侵犯	是	III
翁阳成	1203886	2018-07-06	22	0	1	0.999946	0.999983	0.999896	50	男	21.8776	否	是	否	是	A	A	IIa	1.95	64.49	5.0×3.5×4.0、2.5x1.4	2	(-)	(-)	但局部已突破包膜，并浸润周围肝组织，浸润处呈中分化肝细胞癌。交界处可见较多淋巴细胞浸润，一处可见脉管癌栓，无卫星结节，无被膜及神经侵犯，外科切缘未见肿瘤残留。	是	中分化	无	NO
李贤锋	1262867	2018-09-12	25	0	1.31819	0.964968	1.58695	1.29242	66	男	22.8329	否	否	否	是	A	A	IIa	16.56	74.57	4.5×4×3	2	(-)	(-)	被膜及外科切缘均无癌侵犯，未见癌栓及神经侵犯。	是	Ⅱ	M0	NO
吴雄安	1164760	2017.03.29	33	1	3.21677	0.910579	1.18865	6.94667	58	男	25.3906	否	否	否	否	A	A	IIIa	2386		3.0×3.0×2.5	1	(-)	(+)	癌周纤维包膜一处已被突破，一处可见脉管癌栓，未见神经侵犯，未侵犯被膜，切缘无癌残留。	是	III	无	NO
黎庆德	1260758	2018-09-06	26	0	1.18638	0.945926	1.33705	3.42992	41	男	25.1808	否	是	否	是	A	B	Ia	3209.52	839.95	4.0×3.5×3.0	1	(-)	(+)	肿瘤未见累及肝表面被膜及外科切缘	是	Ⅲ	M1	NO
颜炎松	1262083	2018-09-13	30	0	2.26457	0.996848	0.783294	2.02562	25	W	19.31	否	否	否	是	A	B	Ib	50837.5	103.75	7×6×5	1	(-)	(-)	未见卫星结节，无被膜及神经侵犯，可见疑似脉管瘤栓（待免疫组化证实后再评估MVI）。外科切缘未见肿瘤残留	是	Ⅲ	M1	NO
覃贤克	1256820	2018-08-14	8	0	1.58389	1.1083	1.25208	5.0986	41	男	33.91	否	是	否	是	B	B	Ib	29194.1	2167.03	13*11*10	1	(-)	(+)	肿瘤紧邻肝被膜但未突破肝被膜。外科切缘未见肿瘤残留。	是	Ⅲ级	M1	NO
林建川	1249342	2018-07-19	30	0	2.33482	1.14902	1.11034	5.7275	45	男	19.9184	否	否	否	是	A	B	Ib	5.08	5.08	3.7x2.3	2	(-)	(-)	肿瘤浸润性生长，多个脉管内见散在肿瘤细胞		II	无	NO
莫旭强	1263723	2018-09-22	6	1	4.23382	1.11488	1.09493	7.43583	54	男	23.58	否	是	否	是	A	B	Ib	74662.3	3624.62	8.0×8.5×7.0	1	无	无	肿瘤累及肝被膜但未突破，肿瘤邻近肝切缘，切缘0cm	否	II-III	M1	NO
谢流平	1122579	2016-09-21	14	1	3.07759	1.03638	0.726861	6.37482	28	男	20.202	否	否	否	是	A	B	IIa	734.9		7*6*6.5	2	(-)	(2+)	可见脉管癌栓，无神经侵犯，外科切缘及肝被膜未见癌细胞浸润	是	中-低分化	无	NO
林庆年	1133197	2016-10-26	7	1	3.11856	1.07226	0.995318	1.29661	36	男	19.7232	否	是	否	是	A	B	IIa	2853		12×11×11	2	(±)	(-)	可见脉管癌栓，未见侵犯神经，外科切缘无癌	是	II级	无	NO
廖燕	1150746	2017.01.13	6	1	1.78607	1.06052	1.33909	3.46917	39	女	25.9695	否	是	是	无	A	B	IIa	1840		，胆囊结节直径2cm	2	(+)	(+)	为转移性腺癌，肿瘤突破被膜侵犯周围纤维组织。	否	Ⅱ
黄天威	1193445	2017-09-28	37	0	1.1319	1.03296	1.17028	1.59862	41	男	19.0311	否	否	否	是	A	B	IIa	1044.76	4.65	6.9x4x3.2	3	(+)约10%	(+)约10%	未见脉管癌栓及神经侵犯，被膜无癌累及，切缘无癌。	是	II	M0	NO
陆光红	1134349	2016-10-28	47	0	1.04943	0.901129	0.952736	1.86098	52	男	22.6562	否	是	是	是	A	B	IIa	47.41		4.5X3.0X3.0	2			浸润达肝被膜下，癌间质未见明显脉管癌栓，未见明显神经累及，切缘无癌残留	是	无	无	NO
言显新	1138837	2016-11-17	7	1	1.21771	1.08231	1.20797	2.09373	62	男	20.0692	否	否	否	是	A	B	IIa	32686		10×9×8	2	(-)	(约20%阳性)	切缘无癌残留	是	Ⅱ-Ⅲ	无	NO
卢在章	1149654	2017.01.05	38	0	0.648502	0.964003	0.836529	2.32879	65	男	21.98	否	是	是	否	A	B	IIa	2.42		2.6x2.5x2.2cm	2			未见明确脉管癌栓及神经侵犯；两处肿瘤均未累及肝被膜及肝切缘		II
刘琼林	1150718	2017.01.13	46	0	1.4938	0.919166	1.51537	1.17978	68	男	24.7475	否	是	是	是	A	B	IIa	799		2x1.5x1.5cm	2	(+)	(+)	可见脉管瘤栓及卫星结节，无被膜及神经侵犯，外科切缘见肿瘤残留	否	III
黄凤珍	1148604	2017.01.04	2	1	1.66224	1.13947	1.32023	2.31578	79	女	19.2234	否	否	否	是	A	B	IIa	249.4		无
李德富	1134648	2017.01.05	44	0	0.977758	0.963823	1.06264	4.92199	82	男	24.0882	否	否	否	是	A	B	IIa	5859		4.5x4x2.8cm	2			未见卫星病灶，未见明确脉管癌栓及神经侵犯		Ⅱ
苏之才	1150035	2017.01.06	45	0	1.65117	1.00318	1.22029	6.45427	63	男	17.7154	否	是	是	是	A	B	Iib	10.48		0.7x0.7x0.3cm	4	P21(－)	P53(2+)	可见脉管癌栓，未见神经侵犯	否	无
黄积锋	1257465	2018-08-30	26	1	1.78735	0.958	1.55068	3.14469	23	男	17.5278	否	否	否	是	A	C	IIIa	85739.9	673.13	13×13×10	1	(-)	(+)	（淋巴结肿物）淋巴结1枚，可见癌转移。外科切缘未见肿瘤残留	否	中分化	M1	Vp3	侵犯肝静脉左，中支，门静脉左支		淋巴结转移
项辉龙	1137190	2016-11-11	3	1	1.93971	1.12357	1.54482	5.68909	26	男	23.03	否	是	是	是	B	C	IIIa	571.3		15×12×10	1	(-)	(-)	(门脉栓子）肝细胞癌	否	III	无	VP4	门脉主干及右支见充盈缺损影
陶海泰	1139702	2016-11-17	9	1	1.72379	1.05656	1.194	5.69006	35	男	22.8571	否	否	否	是	A	C	IIIa	60500		11.5×10.0×8.5	1	(-)	(+)	可见脉管癌栓及神经侵犯，切缘及被腹未见癌累及。	否	中分化	无	Vp3	门脉左支可见充盈缺损影
刘宏信	1238448	2018-05-17	17	0	2.1519	0.957127	1.05332	5.04461	38	男	21.6049	否	否	是	是	A	C	IIIa	14.01	1997.64	6.5*8*6.5	1	(1+)	(-)	疑似脉管瘤栓和被膜侵犯，未见卫星结节及神经侵犯，切缘肝组织无癌		II	无	NO
苏仕高	1229495	2018-03-22	18	1	1.182	0.976275	1.35728	1.05302	42	男	19.5717	否	否	否	是	A	C	IIIa	1.4	18.45	4.5×4.5×4.0	1	(+)	(++++)	膜、手术切缘、脉管、神经未见侵犯。（门脉右支）癌栓	否	无	无	Vp2	门静脉右后支癌栓。
黄贤安	1263125	2018-09-12	34	1	1.6203	0.914828	1.06455	3.06632	44	男	20.8209	否	是	是	是	A	C	IIIa	132042	221381	14.0×12.0×10.0	1	(-)	(+)	门静脉）见癌栓。（胆道）见癌栓。	否	II-III	MO	Vp3	门静脉右支癌栓		侵犯胆管
蓝李康	1105962	2018-09-29	6	1	3.87175	1.0875	1.37221	6.79943	45	男	20.76	否	否	否	是	A	C	IIIa	373.73	652.54	12.5×9×11	＞5个	(-)	(3+)	可见脉管癌栓，未见明显神经侵犯。肿物切缘有癌侵犯	否	Ⅱ-Ⅲ	M2	Vp2	门脉右后叶支癌栓		淋巴结转移
郭城军	1238925	2018-05-21	29	0	1.05886	0.96646	0.933174	4.02709	45	女	20.9321	否	否	否	是	A	C	IIIa	3.28	34577.2	15×14×10	1	(灶+)	(+)	周围可见卫星癌结节。肿瘤未累及肝被膜及外科切缘		Ⅱ	M2	Vp3	门脉右支缺损
卢锦荣	1143387	2016-12-15	5	1	1.63894	1.01567	1.21632	6.23105	52	男	20.7612	否	是	是	是	A	C	IIIa	213.6		9×8×7	1	(+)	(+)	（癌栓）肝细胞癌组织。	否	Ⅱ	无	Vp2	门脉右后支癌栓
罗敏	1237561	2018-05-08	30	1	1.07265	0.849669	1.05417	5.42624	62	男	21.8776	否	是	是	是	A	C	IIIa	233.14	834.47	6.0×5.5×5.0	1	(-)	(-)	.癌周纤维包膜已侵犯，肝被膜未见癌浸润，四处可见脉管癌栓，未见神经侵犯，切缘未见癌残余。门静脉：肝细胞癌	否	II	无	Vp2	门静脉右后支有癌栓
卢显云	1242863	2018-06-13	28	0	4.18932	1.05083	1.02326	1.01972	49	Man	22.7	否	是	是	是	A	C		7031.9	201.59	7.5×7.8×8.0	1	(-)	(-)	微血管侵犯（MVI）分级：M0（未发现MVI）。外科切缘见肿瘤残留。	Yes	Ⅲ	无
黄雪香	1241356	2018-06-28	6	1	3.00213	1.1414	1.54574	3.38448	56	女	19.8178	否	否	否	是	A	C		20.13	133.53	1.3x1.0、6.6x5.8x5.8	2	(-)	(+)	肿瘤周围组织未见脉管癌栓。肿瘤未累及肝表面被膜。肝外科切缘未见癌残留。肝右叶结节）肝脏穿刺组织，符合肝细胞癌。	否	Ⅱ	无		无癌栓，无淋巴结转移，无远处转移
黄道胜	1155374	2017.02.13	41	0	3.24223	0.997741	1.28113	3.92416	64	男	19.433	否	是	是	是	A		Ia	3.64		2.5x1.5x1.5cm	1	(1+)	(1+)	未见脉管内癌栓及神经侵犯，切缘及被膜均无癌累及	是	II
许忠波	1159714	2017.03.07	52	0	1.10384	0.855853	1.40903	5.76842	64	男	34.3679	否	是	是	是	A		Ia	182.6		5x5x5cm	1	无	无	周围肝组织内未见卫星癌灶，未见明确脉管癌栓及神经侵犯	否	Ⅱ/Ⅲ
蒙安超	1161708	2017.03.14	52	0	1.14472	1.11317	1.03756	1.24328	33	男	20.4152	否	是	是	是	A		Ib	无		直径7cm	1	无	无	未见脉管癌栓，未见神经累及	是	II-III
苏振勇	1163232	2017.03.24	32	1	1.32443	0.925333	1.19241	3.70488	47	男	26.2985		是	是	是	A		Ib	6.34		8x6x5cm	1	(1+)	(1+)	有被膜侵犯，周围淋巴细胞反应较少，可见大片坏死。未见脉管内癌栓及神经侵犯切缘无癌累及	否	II-III
廖声宽	1155920	2017.02.16	42	0	2.00556	0.911921	0.930715	3.40844	52	男	18.026	否	是	是	是	A		Ib	9.68		11.5x10.5x8cm	1	(±)	(－)	未见脉管内癌栓及神经侵犯，切缘及被膜无癌累及	否	Ⅲ
周林	1250359	2018-07-17	15	1	1.10145	0.963302	1.36929	2.11254	56	男	20.0474	否	否	是	是	A		Ib	1105.54	6369	12x8x7	1	(+)	(+)	微血管侵犯（MVI）分级：M1（可见近癌旁肝组织有<5个MVI）。未见神经束侵犯；未见卫星癌结节。肿瘤紧邻肝被膜但未突破肝被膜。外科切缘未见肿瘤残留。	是	Ⅲ	M1	NO
钟宁	1161900	2017.03.16	42	0	2.14723	1.0647	0.886639	4.49614	61	男	26.0375	否	是	是	是	A		Ib	7.45		7x7x6.5cm	1	(+)约70%	（+）约50%	未见癌栓，切缘无癌。未见神经侵犯	否	II-III
何汉周	1153239	2017.02.15	43	0	1.45916	0.92573	1.39106	6.64529	62	男	17.9931	否	是	是	是	A		Ib	7.03		11x10x6cm	1	(少许散在+)	(-)	无卫星病灶。肿瘤无浸润肝脏被膜	是	I
刘锦丽	1157076	2017.03.01	38	0	1.6147	0.845192	1.41125	5.25297	33	女	21.2306	否	是	是	是	A		IIIa	>60500.00		11.5x9x7.5cm	1	(1+)	(2+)	可见脉管癌栓，未见被覆及神经侵犯	否	Ⅱ
甘国船	1154583	2017.02.10	53	0	1.84661	1.03456	1.05091	4.63978	47	男	22.9591	否	是	是	是	A		IIIa	81.34		4x3x2.5cm	1	无	无	可见脉管癌栓，无卫星结节，无被膜及神经侵犯，外科切缘未见肿瘤残留	否	II-III
朱绍应	1156440	2017.02.16	54	0	1.57862	0.884256	1.0852	7.98719	52	男	18.026	否	是	是	是	A		IIIa	9.68		4x3x2cm	1	(++)约25%	(++)约50%	癌组织周围血管内有疑似癌栓形成，周围肝组织可见小灶性癌细胞巢，疑为浸润。切缘未见癌	否	II
林少娟	1154731	2017.02.20	54	0	3.21677	1.06629	1.1082	8.67344	52	女	23.4375	否	是	是	是	A		IIIa	>60500.00		9.5x9x4cm	1	(1+)	(－)	肿瘤内可见大片坏死，可见脉管内癌栓，未见神经侵犯，切缘及被膜无癌累及	是	Ⅲ
苏洪宝	1158965	2017.03.10	6	1	4.1091	0.975921	0.759645	4.86992	70	男	24.2215	否	是	是	是	A		IIIa	9282		肝肿瘤：15x9x8cm，S4小结节：直径1.5cm	2	(-)	(+)	近癌旁癌栓约10处，未见神经侵犯，被膜及切缘无癌累及	否	II
丘峰	1058577	2017.03.01	15	1	4.19598	1.01908	1.14086	2.61934	75	男	23.3011	否	是	是	是	A		IIIa	210.8		9x7x6cm	1	(-)	(+)	近、远癌旁可见多个卫星结节，大小约0.2cm，近癌旁可见一处癌栓，未见神经侵犯，切缘未见癌累及	否	II
郑文娟	1155417	2017.02.13	54	0	1.40587	0.955029	0.68892	6.63124	43	女	20.1733	否	是	是	是	A		IIIb	1.8		9.5x3x1.5cm，2x1.5x1cm	2	(-)	(-)	（胆管癌栓）可见癌组织	否	无
黄桂芬	1154754	2017.02.08	54	0	2.68137	0.897641	1.19814	8.08133	58	女	26.3146	否	是	是	是	A			3453

## Sheet: ABCC表达
		姓名	住院号	手术日期	术后生存时间months	生存状态	ABCC1a	1a	ABCC4a	4a	ABCC5a	5a	ABCC6a	6a	ABCC1p	ABCC4p	ABCC5p	ABCC6p
		梁家庆	1126129	2016-09-20	11	1	1.01867	1	1.13972	2	1.50397	2	3.30227	1	0.76	0.4692	0.796312	0.484591
		唐玉星	1125189	2016-09-20	49	0	1.03703	1	0.948628	1	0.968009	1	6.81072	2	0.648	0.1768	0.675423	2.01755
		谢流平	1122579	2016-09-21	14	1	3.07759	2	1.03638	2	0.726861	1	6.37482	2	1.448	0.2482	0.660222	1.02851
		陈宁	1125445	2016-09-27	48	1	1.0676	1	0.927398	1	1.1686	1	4.3389	2	0.592	0.4556	0.406666	3.91276
		黄康善	1126954	2016-09-28	49	0	3.55617	2	0.972666	1	1.0197	1	1.08994	1	0.864	0.3978	0.237043	3.7209
		韦领能	1128203	2016-09-28	6	1	4.29307	2	1.1324	2	1.26895	2	2.41991	1	0.44	0.5882	0.56326	0.413703
		全余伟	1127825	2016-10-10	48	0	2.76746	2	1.00469	2	1.16577	1	7.38887	2	1.656	0.3706	0.418306	1.66177
		吕永强	1128986	2016-10-12	1	1	2.38038	2	0.991568	2	1.21485	2	1.2179	1	1.888	0.5814	0.734783	2.39297
		王庆文	1130827	2016-10-19	8	1	4.68514	2	0.98354	1	1.02019	1	8.14646	2	0.472	0.7072	0.484817	1.1587
		林庆年	1133197	2016-10-26	7	1	3.11856	2	1.07226	2	0.995318	1	1.29661	1	1.264	0.051	0.0637591	2.0497
		陆光红	1134349	2016-10-28	47	0	1.04943	1	0.901129	1	0.952736	1	1.86098	1	1.392	0.6086	0.402337	1.76025
		项辉龙	1137190	2016-11-11	3	1	1.93971	2	1.12357	2	1.54482	2	5.68909	2	1.736	0.8466	0.458498	3.71536
		言显新	1138837	2016-11-17	7	1	1.21771	1	1.08231	2	1.20797	2	2.09373	1	0.448	0.2686	0.746761	0.933681
		陶海泰	1139702	2016-11-17	9	1	1.72379	2	1.05656	2	1.194	2	5.69006	2	0.536	0.4522	0.323688	1.93585
		梁军	1141109	2016-11-25	43	0	1.02694	1	0.959828	1	1.28663	2	1.10402	1	1.144	0.4794	0.355131	2.33802
		方史	1139992	2016-11-25	46	0	1.3877	1	0.92556	1	1.04029	1	6.4495	2	0.84	0.4114	0.516883	1.76058
		孙基有	1141833	2016-12-01	46	0	1.84777	2	0.875007	1	0.219584	1	5.50237	2	1.776	0.2856	0.387766	2.19823
		李茂富	1126394	2016-12-05	46	0	1.64194	1	0.861556	1	0.851983	1	4.16894	2	1.648	0.4114	0.580789	2.16864
		卢锦荣	1143387	2016-12-15	5	1	1.63894	1	1.01567	2	1.21632	2	6.23105	2	1.488	0.3162	0.396062	1.40088
		何卫勇	1143885	2016-12-19	45	0	1.07046	1	0.885931	1	1.05266	1	5.4484	2	1.2	0.0884	0.562318	0.747011
		胡健文	1146608	2016-12-21	45	1	2.99961	2	0.976711	1	1.26849	2	1.81224	1	1.032	0.034	0.723489	1.15834
		李其芳	1148684	2016-12-27	44	0	1.35079	1	0.935222	1	1.19529	2	5.73783	2	0.576	0.272	0.875301	1.62609
		黄天威	1193445	2017-09-28	37	0	1.1319	1	1.03296	2	1.17028	1	1.59862	1	0.568	0.3536	0.135	2.53217
		黄立创	1217003	2018-01-11	33	0	2.26369	2	1.01217	2	1.27457	2	7.51755	2	0.904	0.4862	0.27094	1.54636
		苏仕高	1229495	2018-03-22	18	1	1.182	1	0.976275	1	1.35728	2	1.05302	1	1.256	0.1836	0.908086	2.89424
		黄建军	1230391	2018-04-04	30	1	1.43719	1	0.993937	2	1.28552	2	1.89485	1	1.648	0.3978	0.439727	3.53004
		谭瑞梅	1231505	2018-04-04	21	0	1.28102	1	1.17459	2	1.12353	1	3.53979	1	1.552	0.7582	0.669902	0.682335
		吴弟章	1235051	2018-04-26	19	1	2.70087	2	1.00862	2	1.11532	1	5.25265	2	0.36	0.6426	0.202617	1.94263
		罗敏	1237561	2018-05-08	30	1	1.07265	1	0.849669	1	1.05417	1	5.42624	2	1.632	0.0782	0.454166	0.308529
		刘宏信	1238448	2018-05-17	17	0	2.1519	2	0.957127	1	1.05332	1	5.04461	2	0.125	0.3468	0.947265	0.860782
		郭城军	1238925	2018-05-21	29	0	1.05886	1	0.96646	1	0.933174	1	4.02709	2	1.064	0.4182	0.838744	0.98458
		陈志军	1238485	2018-06-05	15	0	6.55557	2	0.992612	2	1.27672	2	2.78526	1	1.096	0.4828	0.304939	1.91894
		袁秀英	1242560	2018-06-07	27	1	3.17505	2	1.05911	2	1.18241	2	6.38055	2	0.736	0.1122	0.533523	0.882916
		卢显云	1242863	2018-06-13	28	0	4.18932	2	1.05083	2	1.02326	1	1.01972	1	1.072	0.0034	0.565495	1.9801
		霍汉永	1244501	2018-06-14	21	1	1.21936	1	0.929351	1	1.44644	2	8.58862	2	1.264	0.5474	0.382641	0.495132
		韦立朝	1243631	2018-06-15	26	1	3.29789	2	1.0899	2	1.32946	2	7.59742	2	1.392	0.0986	0.325286	0.936479
		黄雪香	1241356	2018-06-28	6	1	3.00213	2	1.1414	2	1.54574	2	3.38448	1	0.2	0.4114	0.490728	0.9757
		1翁阳成	1203886	2018-07-06	22	0	1	1	0.999946	2	0.999983	1	0.999896	1	1.072	0.4896	0.0955378	1.75368
		蓝焕	1248184	2018-07-06	34	0	2.5071	2	0.893021	1	1.17204	1	3.78182	2	1.032	0.527	0.383959	0.769275
		倪绍基	1247231	2018-07-09	21	1	2.90986	2	1.06396	2	1.31963	2	3.75903	2	1.648	0.1462	0.429135	3.32583
		苏道才	0581782	2018-07-11	29	1	0.728946	1	0.989111	1	1.11865	1	1.062	1	0.624	0.4216	0.698091	0.284217
		黄广州	1248500	2018-07-14	12	0	1.14083	1	0.976837	1	1.22104	2	2.13917	1	1.056	0.6392	0.445805	3.49356
		周林	1250359	2018-07-17	15	1	1.10145	1	0.963302	1	1.36929	2	2.11254	1	1.688	0.0136	0.68445	0.64955
		林建川	1249342	2018-07-19	30	0	2.33482	2	1.14902	2	1.11034	1	5.7275	2	1.056	0.4114	0.396842	0.614707
		韦家猛	1250349	2018-07-19	40	1	2.81087	2	0.988263	1	1.15371	1	7.62091	2	1.504	0.1666	0.57785	1.02501
		张翠桂	1251983	2018-07-23	27	1	1.6653	2	1.08961	2	1.34099	2	5.0439	2	0.544	0.3808	0.49466	2.05724
		陈仕锋	1253182	2018-07-27	15	1	1.71949	2	0.949731	1	1.16762	1	1.00139	1	1.904	0.4556	0.455307	2.59893
		莫建标	1253391	2018-07-27	33	1	1.42704	1	1.00007	2	1.36899	2	1.32425	1	0.12	0.4114	0.739683	2.46069
		蓝孟华	1253634	2018-07-30	31	1	3.60736	2	0.979092	1	1.12691	1	2.78985	1	0.904	0.1904	0.33293	1.60921
		潘子杰	1251357	2018-07-31	28	1	3.24185	2	1.10186	2	1.01137	1	1.0221	1	1.216	0.527	0.476208	1.78119
		蒙杰	1254323	2018-08-03	16	0	1.11134	1	1.03361	2	1.45895	2	4.3682	2	1.208	0.1734	0.527353	0.910235
		黄绍信	1254992	2018-08-11	27	1	1.20925	1	0.906884	1	1.26592	2	1.07475	1	1.536	0.6358	0.380874	1.03262
		覃贤克	1256820	2018-08-14	8	0	1.58389	1	1.1083	2	1.25208	2	5.0986	2	1.472	0.3196	0.0959161	1.10212
		邹庆遂	1257833	2018-08-17	28	0	4.865	2	1.11359	2	1.21909	2	3.88776	2	1.696	0.3162	0.374717	2.00041
		陆庆连	1259497	2018-08-24	33	0	4.54036	2	1.0565	2	1.1909	2	5.52957	2	0.536	0.697	0.90933	1.27059
		黄积锋	1257465	2018-08-30	26	1	1.78735	2	0.958	1	1.55068	2	3.14469	1	0.808	0.5576	0.449463	2.81135
		马毅	1261216	2018-09-05	16	1	1.52915	1	1.08933	2	1.12918	1	1.49288	1	1.144	0.1938	0.651987	0.672709
		黎庆德	1260758	2018-09-06	26	0	1.18638	1	0.945926	1	1.33705	2	3.42992	1	2.296	0.3128	0.448807	2.49218
		潘宪兴	1261402	2018-09-07	25	1	1.25828	1	1.13994	2	1.501	2	2.22465	1	1.4	0.3604	0.589547	0.927138
		李贤锋	1262867	2018-09-12	25	0	1.31819	1	0.964968	1	1.58695	2	1.29242	1	1.232	0.3366	0.248377	1.28273
		黄贤安	1263125	2018-09-12	34	1	1.6203	1	0.914828	1	1.06455	1	3.06632	1	0.568	0.9112	0.502618	0.797638
		韦生甲	1263044	2018-09-13	25	1	1.10052	1	1.01767	2	1.70856	2	1.14546	1	0.688	0.374	0.205	1.94443
		颜炎松	1262083	2018-09-13	30	0	2.26457	2	0.996848	2	0.783294	1	2.02562	1	1.304	0.4488	0.47193	2.60633
		卢慧浠	1262652	2018-09-18	29	0	1.00375	1	0.992735	2	1.04571	1	1.81247	1	1.864	0.0884	0.338185	2.00779
		莫旭强	1263723	2018-09-22	6	1	4.23382	2	1.11488	2	1.09493	1	7.43583	2	0.632	0.3978	0.565849	0.267054
		何祖金	1263928	2018-09-25	26	1	0.955779	1	0.87879	1	1.3335	2	2.84578	1	0.392	0.1666	0.613553	3.8267
		蒙桂成	1257574	2018-09-27	9	1	2.40949	2	0.899701	1	1.31004	2	1.63205	1	1.352	0.5066	0.18496	0.664213
		黄文益	1265844	2018-09-29	26	0	1.80997	2	0.999008	2	1.36212	2	3.12772	1	2.28	0.0578	0.570905	0.649523
		蓝李康	1105962	2018-09-29	6	1	3.87175	2	1.0875	2	1.37221	2	6.79943	2	0.8	0.3672	0.899173	2.10076
		李志西	1265642	2018-10-01	24	0	5.00812	2	1.10403	2	1.35796	2	1.11934	1	1.4	0.1258	0.519278	2.74163
		梁学业	1149046	2017.01.03	55	0	0.557236	1	0.966679	1	1.14198	1	1.04425	1	1.096	0.0544	1.02216	1.25519
		黄雪英	1148263	2017.01.03	55	0	0.897129	1	0.877626	1	1.02672	1	4.79353	2	0.712	0.544	0.246154	2.28016
		黄凤珍	1148604	2017.01.04	2	1	1.66224	1	1.13947	2	1.32023	2	2.31578	1	1.736	0.5474	0.212199	2.85523
		卢钰玺	1141194	2017.01.04	8	1	3.00814	2	1.02687	2	1.25727	2	4.17595	2	1.064	0.6494	0.36881	2.86075
		卢在章	1149654	2017.01.05	38	0	0.648502	1	0.964003	1	0.836529	1	2.32879	1	1.25	0.2652	0.697481	1.09334
		李德富	1134648	2017.01.05	44	0	0.977758	1	0.963823	1	1.06264	1	4.92199	2	0.808	0.4454	0.364439	0.16523
		苏之才	1150035	2017.01.06	45	0	1.65117	1	1.00318	2	1.22029	2	6.45427	2	1.52	0.4318	0.710102	0.911877
		罗茜	1149855	2017.01.09	51	0	1.41954	1	1.15328	2	1.01654	1	1.18537	1	1.216	0.136	0.287992	1.03497
		杨有业	1150752	2017.01.09	55	0	3.25581	2	0.914439	1	1.08382	1	6.33927	2	0.664	0.0714	0.528597	2.0284
		韦政伟	808984	2017.01.10	49	0	2.95617	2	0.875068	1	0.861885	1	3.9892	2	0.6	0.1292	0.547398	1.83211
		刘琼林	1150718	2017.01.13	46	0	1.4938	1	0.919166	1	1.51537	2	1.17978	1	1.368	0.3706	0.346588	2.4834
		廖燕	1150746	2017.01.13	6	1	1.78607	2	1.06052	2	1.33909	2	3.46917	1	1.096	0.3808	0.520533	0.617306
		苏世光	1150416	2017.01.16	35	1	3.07765	2	0.964619	1	1.36056	2	6.65415	2	0.992	0.5882	0.203828	0.690438
		黄家三	1151561	2017.01.17	55	0	1.06479	1	0.899024	1	0.885104	1	4.56595	2	1.608	0.4862	0.686838	1.68096
		温立峰	1008827	2017.01.23	16	1	2.62602	2	1.08608	2	1.17623	1	1.44301	1	0.816	0.2516	0.265763	2.01879
		莫传军	1154973	2017.02.08	54	1	1.2792	1	0.945927	1	1.21833	2	3.03081	1	1.544	0.4556	0.475749	1.29457
		黄桂芬	1154754	2017.02.08	54	0	2.68137	2	0.897641	1	1.19814	2	8.08133	2	1.408	0.4148	0.585684	3.19853
		甘国船	1154583	2017.02.10	53	0	1.84661	2	1.03456	2	1.05091	1	4.63978	2	1.36	0.3162	0.44228	2.10258
		黄道胜	1155374	2017.02.13	41	0	3.24223	2	0.997741	2	1.28113	2	3.92416	2	0.336	0.2142	0.596779	3.23927
		郑文娟	1155417	2017.02.13	54	0	1.40587	1	0.955029	1	0.68892	1	6.63124	2	1.728	0.2346	0.567357	1.87327
		何汉周	1153239	2017.02.15	43	0	1.45916	1	0.92573	1	1.39106	2	6.64529	2	1.176	0.4352	0.66593	2.70751
		廖声宽	1155920	2017.02.16	42	0	2.00556	2	0.911921	1	0.930715	1	3.40844	1	1.672	0.1768	0.289961	1.71383
		朱绍应	1156440	2017.02.16	54	0	1.57862	1	0.884256	1	1.0852	1	7.98719	2	1.176	0.4284	0.486934	1.39036
		林少娟	1154731	2017.02.20	54	0	3.21677	2	1.06629	2	1.1082	1	8.67344	2	0.472	0.4862	0.136703	2.23879
		丘峰	1058577	2017.03.01	15	1	4.19598	2	1.01908	2	1.14086	1	2.61934	1	1.12	0.459	0.467356	1.03067
		刘锦丽	1157076	2017.03.01	38	0	1.6147	1	0.845192	1	1.41125	2	5.25297	2	1.568	0.136	0.417453	2.4631
		许忠波	1159714	2017.03.07	52	0	1.10384	1	0.855853	1	1.40903	2	5.76842	2	1.592	0.17	0.410991	1.98642
		苏洪宝	1158965	2017.03.10	6	1	4.1091	2	0.975921	1	0.759645	1	4.86992	2	0.736	0.0986	0.099	0.966063
		蒙安超	1161708	2017.03.14	52	0	1.14472	1	1.11317	2	1.03756	1	1.24328	1	1.248	0.0986	0.874962	1.24978
		钟宁	1161900	2017.03.16	42	0	2.14723	2	1.0647	2	0.886639	1	4.49614	2	1.344	0.5338	0.526819	1.70976
		苏振勇	1163232	2017.03.24	32	1	1.32443	1	0.925333	1	1.19241	2	3.70488	1	0.76	0.17	0.043657	2.41977
		吴雄安	1164760	2017.03.29	33	1	3.21677	2	0.910579	1	1.18865	2	6.94667	2	0.52	0.4488	0.539744	1.10721

## Sheet: Sheet2
	姓名	住院号	手术日期	ABCC1-ca	ABCC4-ca	ABCC5-ca	ABCC6-ca
	翁阳成	1203886	2018-07-06	1	0.999946	0.999983	0.999896
	陈仕锋	1253182	2018-07-27	1.71949	0.949731	1.16762	1.00139
	卢显云	1242863	2018-06-13	4.18932	1.05083	1.02326	1.01972
	潘子杰	1251357	2018-07-31	3.24185	1.10186	1.01137	1.0221
	梁学业	1149046	2017.01.03	0.557236	0.966679	1.14198	1.04425
	苏仕高	1229495	2018-03-22	1.182	0.976275	1.35728	1.05302
	苏道才	0581782	2018-07-11	0.728946	0.989111	1.11865	1.062
	黄绍信	1254992	2018-08-11	1.20925	0.906884	1.26592	1.07475
	黄康善	1126954	2016-09-28	3.55617	0.972666	1.0197	1.08994
	梁军	1141109	2016-11-25	1.02694	0.959828	1.28663	1.10402
	李志西	1265642	2018-10-01	5.00812	1.10403	1.35796	1.11934
	韦生甲	1263044	2018-09-13	1.10052	1.01767	1.70856	1.14546
	刘琼林	1150718	2017.01.13	1.4938	0.919166	1.51537	1.17978
	罗茜	1149855	2017.01.09	1.41954	1.15328	1.01654	1.18537
	吕永强	1128986	2016-10-12	2.38038	0.991568	1.21485	1.2179
	蒙安超	1161708	2017.03.14	1.14472	1.11317	1.03756	1.24328
	李贤锋	1262867	2018-09-12	1.31819	0.964968	1.58695	1.29242
	林庆年	1133197	2016-10-26	3.11856	1.07226	0.995318	1.29661
	莫建标	1253391	2018-07-27	1.42704	1.00007	1.36899	1.32425
	温立峰	1008827	2017.01.23	2.62602	1.08608	1.17623	1.44301
	马毅	1261216	2018-09-05	1.52915	1.08933	1.12918	1.49288
	黄天威	1193445	2017-09-28	1.1319	1.03296	1.17028	1.59862
	蒙桂成	1257574	2018-09-27	2.40949	0.899701	1.31004	1.63205
	胡健文	1146608	2016-12-21	2.99961	0.976711	1.26849	1.81224
	卢慧浠	1262652	2018-09-18	1.00375	0.992735	1.04571	1.81247
	陆光红	1134349	2016-10-28	1.04943	0.901129	0.952736	1.86098
	黄建军	1230391	2018-04-04	1.43719	0.993937	1.28552	1.89485
	颜炎松	1262083	2018-09-13	2.26457	0.996848	0.783294	2.02562
	言显新	1138837	2016-11-17	1.21771	1.08231	1.20797	2.09373
	周林	1250359	2018-07-17	1.10145	0.963302	1.36929	2.11254
	黄广州	1248500	2018-07-14	1.14083	0.976837	1.22104	2.13917
	潘宪兴	1261402	2018-09-07	1.25828	1.13994	1.501	2.22465
	黄凤珍	1148604	2017.01.04	1.66224	1.13947	1.32023	2.31578
	卢在章	1149654	2017.01.05	0.648502	0.964003	0.836529	2.32879
	韦领能	1128203	2016-09-28	4.29307	1.1324	1.26895	2.41991
	丘峰	1058577	2017.03.01	4.19598	1.01908	1.14086	2.61934
	陈志军	1238485	2018-06-05	6.55557	0.992612	1.27672	2.78526
	蓝孟华	1253634	2018-07-30	3.60736	0.979092	1.12691	2.78985
	何祖金	1263928	2018-09-25	0.955779	0.87879	1.3335	2.84578
	莫传军	1154973	2017.02.08	1.2792	0.945927	1.21833	3.03081
	黄贤安	1263125	2018-09-12	1.6203	0.914828	1.06455	3.06632
	黄文益	1265844	2018-09-29	1.80997	0.999008	1.36212	3.12772
	黄积锋	1257465	2018-08-30	1.78735	0.958	1.55068	3.14469
	梁家庆	1126129	2016-09-20	1.01867	1.13972	1.50397	3.30227
	黄雪香	1241356	2018-06-28	3.00213	1.1414	1.54574	3.38448
	廖声宽	1155920	2017.02.16	2.00556	0.911921	0.930715	3.40844
	黎庆德	1260758	2018-09-06	1.18638	0.945926	1.33705	3.42992
	廖燕	1150746	2017.01.13	1.78607	1.06052	1.33909	3.46917
	谭瑞梅	1231505	2018-04-04	1.28102	1.17459	1.12353	3.53979
	苏振勇	1163232	2017.03.24	1.32443	0.925333	1.19241	3.70488
	倪绍基	1247231	2018-07-09	2.90986	1.06396	1.31963	3.75903
	蓝焕	1248184	2018-07-06	2.5071	0.893021	1.17204	3.78182
	邹庆遂	1257833	2018-08-17	4.865	1.11359	1.21909	3.88776
	黄道胜	1155374	2017.02.13	3.24223	0.997741	1.28113	3.92416
	韦政伟	808984	2017.01.10	2.95617	0.875068	0.861885	3.9892
	郭城军	1238925	2018-05-21	1.05886	0.96646	0.933174	4.02709
	李茂富	1126394	2016-12-05	1.64194	0.861556	0.851983	4.16894
	卢钰玺	1141194	2017.01.04	3.00814	1.02687	1.25727	4.17595
	陈宁	1125445	2016-09-27	1.0676	0.927398	1.1686	4.3389
	蒙杰	1254323	2018-08-03	1.11134	1.03361	1.45895	4.3682
	钟宁	1161900	2017.03.16	2.14723	1.0647	0.886639	4.49614
	黄家三	1151561	2017.01.17	1.06479	0.899024	0.885104	4.56595
	甘国船	1154583	2017.02.10	1.84661	1.03456	1.05091	4.63978
	黄雪英	1148263	2017.01.03	0.897129	0.877626	1.02672	4.79353
	苏洪宝	1158965	2017.03.10	4.1091	0.975921	0.759645	4.86992
	李德富	1134648	2017.01.05	0.977758	0.963823	1.06264	4.92199
	张翠桂	1251983	2018-07-23	1.6653	1.08961	1.34099	5.0439
	刘宏信	1238448	2018-05-17	2.1519	0.957127	1.05332	5.04461
	覃贤克	1256820	2018-08-14	1.58389	1.1083	1.25208	5.0986
	吴弟章	1235051	2018-04-26	2.70087	1.00862	1.11532	5.25265
	刘锦丽	1157076	2017.03.01	1.6147	0.845192	1.41125	5.25297
	罗敏	1237561	2018-05-08	1.07265	0.849669	1.05417	5.42624
	何卫勇	1143885	2016-12-19	1.07046	0.885931	1.05266	5.4484
	孙基有	1141833	2016-12-01	1.84777	0.875007	0.219584	5.50237
	陆庆连	1259497	2018-08-24	4.54036	1.0565	1.1909	5.52957
	项辉龙	1137190	2016-11-11	1.93971	1.12357	1.54482	5.68909
	陶海泰	1139702	2016-11-17	1.72379	1.05656	1.194	5.69006
	林建川	1249342	2018-07-19	2.33482	1.14902	1.11034	5.7275
	李其芳	1148684	2016-12-27	1.35079	0.935222	1.19529	5.73783
	许忠波	1159714	2017.03.07	1.10384	0.855853	1.40903	5.76842
	卢锦荣	1143387	2016-12-15	1.63894	1.01567	1.21632	6.23105
	杨有业	1150752	2017.01.09	3.25581	0.914439	1.08382	6.33927
	谢流平	1122579	2016-09-21	3.07759	1.03638	0.726861	6.37482
	袁秀英	1242560	2018-06-07	3.17505	1.05911	1.18241	6.38055
	方史	1139992	2016-11-25	1.3877	0.92556	1.04029	6.4495
	苏之才	1150035	2017.01.06	1.65117	1.00318	1.22029	6.45427
	郑文娟	1155417	2017.02.13	1.40587	0.955029	0.68892	6.63124
	何汉周	1153239	2017.02.15	1.45916	0.92573	1.39106	6.64529
	苏世光	1150416	2017.01.16	3.07765	0.964619	1.36056	6.65415
	蓝李康	1105962	2018-09-29	3.87175	1.0875	1.37221	6.79943
	唐玉星	1125189	2016-09-20	1.03703	0.948628	0.968009	6.81072
	吴雄安	1164760	2017.03.29	3.21677	0.910579	1.18865	6.94667
	全余伟	1127825	2016-10-10	2.76746	1.00469	1.16577	7.38887
	莫旭强	1263723	2018-09-22	4.23382	1.11488	1.09493	7.43583
	黄立创	1217003	2018-01-11	2.26369	1.01217	1.27457	7.51755
	韦立朝	1243631	2018-06-15	3.29789	1.0899	1.32946	7.59742
	韦家猛	1250349	2018-07-19	2.81087	0.988263	1.15371	7.62091
	朱绍应	1156440	2017.02.16	1.57862	0.884256	1.0852	7.98719
	黄桂芬	1154754	2017.02.08	2.68137	0.897641	1.19814	8.08133
	王庆文	1130827	2016-10-19	4.68514	0.98354	1.02019	8.14646
	霍汉永	1244501	2018-06-14	1.21936	0.929351	1.44644	8.58862
	林少娟	1154731	2017.02.20	3.21677	1.06629	1.1082	8.67344

## Sheet: Sheet4
姓名	住院号	手术日期	time	status	ABCC1	C1	ABCC4	C4	ABCC5	C5	ABCC6	C6	age(1,<60)	Age	性别	Gender	BMI	BMI	饮酒史	alcohol	肝硬化	cirrhosis	child分级	Child pugh	BCLC分期	BCLC	CNLC	CNLC	术前AFP	AFP	根治性切除	Residueradical	病理分级（WHO分级）	Histological	微血管侵犯等级	MVI
梁家庆	1126129	2016-09-20	11	1	1.01867	1	1.13972	2	1.50397	2	3.30227	1	45	1	男	1	26.9896	2	否	1	是	2	A	1	A	1	Ia		17099	2	是	2	Ⅱ	2	无
唐玉星	1125189	2016-09-20	49	0	1.03703	1	0.948628	1	0.968009	1	6.81072	2	46	1	男	1	21.2585	1	否	1	是	2	A	1	A	1	Ia		9.27	1	是	2	II-III	2	无
谢流平	1122579	2016-09-21	14	1	3.07759	2	1.03638	2	0.726861	1	6.37482	2	28	1	男	1	20.202	1	否	1	是	2	A	1	B	2	IIa		734.9	2	是	2	II-III	2	无
陈宁	1125445	2016-09-27	48	1	1.0676	1	0.927398	1	1.1686	1	4.3389	2	45	1	男	1	26.2346	2	否	1	是	2	A	1	A	1	Ib		2345	2	是	2	I	1	无
黄康善	1126954	2016-09-28	49	0	3.55617	2	0.972666	1	1.0197	1	1.08994	1	43	1	男	1	17.8565	1	否	1	是	2	A	1	A	1	Ia		929.2	2	是	2	II-III	2	无
韦领能	1128203	2016-09-28	6	1	4.29307	2	1.1324	2	1.26895	2	2.41991	1	41	1	男	1	20.9573	1	否	1	是	2	A	1	A	1	Ib		173.8	1	是	2	II-III	2	无
全余伟	1127825	2016-10-10	48	0	2.76746	2	1.00469	2	1.16577	1	7.38887	2	35	1	女	2	17.4044	1	否	1	否	1	A	1	A	1	Ib		26494	2	是	2	Ⅱ	2	无
吕永强	1128986	2016-10-12	1	1	2.38038	2	0.991568	2	1.21485	2	1.2179	1	65	2	男	1	20.9573	1	否	1	是	2	A	1	A	1	Ia		65.89	1	是	2	无	999	无
王庆文	1130827	2016-10-19	8	1	4.68514	2	0.98354	1	1.02019	1	8.14646	2	24	1	男	1	20.202	1	否	1	是	2	A	1	A	1	Ib		7133	2	是	2	Ⅲ	3	无
林庆年	1133197	2016-10-26	7	1	3.11856	2	1.07226	2	0.995318	1	1.29661	1	36	1	男	1	19.7232	1	否	1	是	2	A	1	B	2	IIa		2853	2	是	2	Ⅱ	2	无
陆光红	1134349	2016-10-28	47	0	1.04943	1	0.901129	1	0.952736	1	1.86098	1	52	1	男	1	22.6562	1	是	2	是	2	A	1	B	2	IIa		47.41	1	是	2	无	999	无
项辉龙	1137190	2016-11-11	3	1	1.93971	2	1.12357	2	1.54482	2	5.68909	2	26	1	男	1	23.03	1	是	2	是	2	B	2	C	3	IIIa		571.3	2	否	1	Ⅲ	3	无
言显新	1138837	2016-11-17	7	1	1.21771	1	1.08231	2	1.20797	2	2.09373	1	62	2	男	1	20.0692	1	否	1	是	2	A	1	B	2	IIa		32686	2	是	2	II-III	2	无
陶海泰	1139702	2016-11-17	9	1	1.72379	2	1.05656	2	1.194	2	5.69006	2	35	1	男	1	22.8571	1	否	1	是	2	A	1	C	3	IIIa		60500	2	否	1	II-III	2	无
梁军	1141109	2016-11-25	43	0	1.02694	1	0.959828	1	1.28663	2	1.10402	1	52	1	男	1	21.8573	1	否	1	是	2	A	1	A	1	Ia		168.4	1	是	2	I	1	无
方史	1139992	2016-11-25	46	0	1.3877	1	0.92556	1	1.04029	1	6.4495	2	50	1	男	1	23.1834	1	否	1	是	2	A	1	A	1	Ia		3.69	1	是	2	II-III	2	无
孙基有	1141833	2016-12-01	46	0	1.84777	2	0.875007	1	0.219584	1	5.50237	2	68	2	男	1	22.3214	1	否	1	是	2	A	1	A	1	Ia		10.83	1	是	2	Ⅱ	2	无
李茂富	1126394	2016-12-05	46	0	1.64194	1	0.861556	1	0.851983	1	4.16894	2	38	1	男	1	17.5064	1	否	1	是	2	A	1	A	1	Ib		31.78	1	是	2	II-III	2	无
卢锦荣	1143387	2016-12-15	5	1	1.63894	1	1.01567	2	1.21632	2	6.23105	2	52	1	男	1	20.7612	1	是	2	是	2	A	1	C	3	IIIa		213.6	2	否	1	Ⅱ	2	无
何卫勇	1143885	2016-12-19	45	0	1.07046	1	0.885931	1	1.05266	1	5.4484	2	41	1	男	1	31.2213	2	否	1	是	2	A	1	A	1	Ib		104.3	1	是	2	Ⅱ	2	无
胡健文	1146608	2016-12-21	45	1	2.99961	2	0.976711	1	1.26849	2	1.81224	1	54	1	男	1	22.5534	1	否	1	是	2	A	1	A	1	Ia		3.53	1	是	2	无	999	无
李其芳	1148684	2016-12-27	44	0	1.35079	1	0.935222	1	1.19529	2	5.73783	2	37	1	男	1	22.0243	1	否	1	是	2	A	1	A	1	Ia		20012	2	是	2	Ⅲ	3	无
黄天威	1193445	2017-09-28	37	0	1.1319	1	1.03296	2	1.17028	1	1.59862	1	41	1	男	1	19.0311	1	否	1	是	2	A	1	B	2	IIa		1044.76	2	是	2	Ⅱ	2	M0
黄立创	1217003	2018-01-11	33	0	2.26369	2	1.01217	2	1.27457	2	7.51755	2	53	1	男	1	20.7612	1	是	2	是	2	A	1	A	1	Ia		65.8	1	是	2	Ⅱ	2	无
苏仕高	1229495	2018-03-22	18	1	1.182	1	0.976275	1	1.35728	2	1.05302	1	42	1	男	1	19.5717	1	否	1	是	2	A	1	C	3	IIIa		1.4	1	否	1	无	999	无
黄建军	1230391	2018-04-04	21	0	1.43719	1	0.993937	2	1.28552	2	1.89485	1	64	2	女	2	22.5466	1	否	1	是	2	A	1	A	1	Ia		243.45	2	是	2	Ⅱ	2	M0
谭瑞梅	1231505	2018-04-04	30	1	1.28102	1	1.17459	2	1.12353	1	3.53979	1	62	2	男	1	22.5	1	否	1	是	2	A	1	A	1	Ia		5.52	1	是	2	Ⅱ	2	无
吴弟章	1235051	2018-04-26	19	1	2.70087	2	1.00862	2	1.11532	1	5.25265	2	40	1	男	1	30.6701	2	否	1	是	2	A	1	A	1	Ia		157.52	1	是	2	Ⅱ	2	无
罗敏	1237561	2018-05-08	30	1	1.07265	1	0.849669	1	1.05417	1	5.42624	2	62	2	男	1	21.8776	1	是	2	是	2	A	1	C	3	IIIa		233.14	2	否	1	Ⅱ	2	无
刘宏信	1238448	2018-05-17	17	0	2.1519	2	0.957127	1	1.05332	1	5.04461	2	38	1	男	1	21.6049	1	是	2	是	2	A	1	C	3	IIIa		14.01	1	否	1	Ⅱ	2	无
郭城军	1238925	2018-05-21	29	0	1.05886	1	0.96646	1	0.933174	1	4.02709	2	45	1	女	2	20.9321	1	否	1	是	2	A	1	C	3	IIIa		3.28	1	否	1	Ⅱ	2	M2
陈志军	1238485	2018-06-05	15	0	6.55557	2	0.992612	2	1.27672	2	2.78526	1	45	1	男	1	24.0238	1	否	1	是	2	A	1	A	1	Ia		3.63	1	是	2	I	1	无
袁秀英	1242560	2018-06-07	27	1	3.17505	2	1.05911	2	1.18241	2	6.38055	2	54	1	男	1	23.9185	1	否	1	是	2	A	1	A	1	Ia		20.7	1	是	2	Ⅲ	3	无
卢显云	1242863	2018-06-13	28	0	4.18932	2	1.05083	2	1.02326	1	1.01972	1	49	1	男	1	22.7	1	是	2	是	2	A	1	C	3	IIIa		7031.9	2	否	1	Ⅲ	3	无
霍汉永	1244501	2018-06-14	21	1	1.21936	1	0.929351	1	1.44644	2	8.58862	2	55	1	男	1	25.7117	2	否	1	是	2	A	1	A	1	Ia		6.55	1	是	2	Ⅲ	3	无
韦立朝	1243631	2018-06-15	26	1	3.29789	2	1.0899	2	1.32946	2	7.59742	2	42	1	男	1	18.8942	1	否	1	是	2	A	1	A	1	Ib		4.91	1	是	2	Ⅱ	2	M0
黄雪香	1241356	2018-06-28	6	1	3.00213	2	1.1414	2	1.54574	2	3.38448	1	56	1	女	2	19.8178	1	否	1	是	2	A	1	C	3	IIIa		20.13	1	否	1	Ⅱ	2	无
1翁阳成	1203886	2018-07-06	22	0	1	1	0.999946	2	0.999983	1	0.999896	1	50	1	男	1	21.8776	1	否	1	是	2	A	1	B	2	IIa		1.95	1	是	2	II-III	2	无
蓝焕	1248184	2018-07-06	34	0	2.5071	2	0.893021	1	1.17204	1	3.78182	2	39	1	男	1	23.1405	1	否	1	是	2	A	1	A	1	Ia		4201.26	2	是	2	Ⅲ	3	M0
倪绍基	1247231	2018-07-09	21	1	2.90986	2	1.06396	2	1.31963	2	3.75903	2	45	1	男	1	20.1771	1	是	2	是	2	A	1	A	1	Ib		188929	2	是	2	Ⅲ	3	M0
苏道才	0581782	2018-07-11	29	1	0.728946	1	0.989111	1	1.11865	1	1.062	1	65	2	男	1	25.34	2	是	2	是	2	A	1	A	1	Ib		3951.5	2	是	2	无	999
黄广州	1248500	2018-07-14	12	0	1.14083	1	0.976837	1	1.22104	2	2.13917	1	38	1	男	1	23.5294	1	否	1	是	2	A	1	A	1	Ia		294.49	2	是	2	Ⅱ	2	M0
周林	1250359	2018-07-17	15	1	1.10145	1	0.963302	1	1.36929	2	2.11254	1	56	1	男	1	20.0474	1	是	2	是	2	A	1	A	1	Ib		1105.54	2	是	2	Ⅲ	3	M1
林建川	1249342	2018-07-19	30	0	2.33482	2	1.14902	2	1.11034	1	5.7275	2	45	1	男	1	19.9184	1	否	1	是	2	A	1	A	1	Ib		5.08	1	是	2	Ⅱ	2	无
韦家猛	1250349	2018-07-19	40	1	2.81087	2	0.988263	1	1.15371	1	7.62091	2	32	1	男	1	27.1605	2	否	1	是	2	A	1	A	1	Ia		13.79	1	是	2	Ⅱ	2	M0
张翠桂	1251983	2018-07-23	27	1	1.6653	2	1.08961	2	1.34099	2	5.0439	2	40	1	男	1	21.9671	1	否	1	是	2	A	1	A	1	Ia		824.72	2	是	2	II-III	2	M0
陈仕锋	1253182	2018-07-27	33	1	1.71949	2	0.949731	1	1.16762	1	1.00139	1	38	1	男	1	26.2188	2	否	1	是	2	A	1	A	1	Ia		43.23	1	是	2	II-III	2	无
莫建标	1253391	2018-07-27	15	1	1.42704	1	1.00007	2	1.36899	2	1.32425	1	44	1	男	1	22.5306	1	否	1	是	2	A	1	A	1	Ia		662.58	2	是	2	Ⅱ	2	M0
蓝孟华	1253634	2018-07-30	31	1	3.60736	2	0.979092	1	1.12691	1	2.78985	1	42	1	男	1	19.9219	1	否	1	是	2	A	1	A	1	Ia		14.81	1	是	2	II-III	2	无
潘子杰	1251357	2018-07-31	28	1	3.24185	2	1.10186	2	1.01137	1	1.0221	1	66	2	女	2	19.6283	1	否	1	是	2	A	1	A	1	Ib		7650.14	2	是	2	Ⅱ	2	M0
蒙杰	1254323	2018-08-03	16	0	1.11134	1	1.03361	2	1.45895	2	4.3682	2	59	1	男	1	30.8825	2	是	2	是	2	A	1	A	1	Ia		107.73	1	是	2	Ⅱ	2	M0
黄绍信	1254992	2018-08-11	27	1	1.20925	1	0.906884	1	1.26592	2	1.07475	1	64	2	男	1	22.9591	1	否	1	否	1	A	1	A	1	Ia		65.57	1	是	2	Ⅲ	3	M0
覃贤克	1256820	2018-08-14	8	0	1.58389	1	1.1083	2	1.25208	2	5.0986	2	41	1	男	1	33.91	2	否	1	是	2	B	2	A	1	Ib		29194.1	2	是	2	Ⅲ	3	M1
邹庆遂	1257833	2018-08-17	28	0	4.865	2	1.11359	2	1.21909	2	3.88776	2	45	1	女	2	27.6888	2	否	1	是	2	A	1	A	1	Ib		1.62	1	是	2	Ⅱ	2	M0。
陆庆连	1259497	2018-08-24	33	0	4.54036	2	1.0565	2	1.1909	2	5.52957	2	59	1	男	1	24.539	1	否	1	是	2	A	1	A	1	Ia		8.62	1	是	2	Ⅱ	2	无
黄积锋	1257465	2018-08-30	26	1	1.78735	2	0.958	1	1.55068	2	3.14469	1	23	1	男	1	17.5278	1	否	1	是	2	A	1	C	3	IIIa		85739.9	2	否	1	II-III	2	M1
马毅	1261216	2018-09-05	16	1	1.52915	1	1.08933	2	1.12918	1	1.49288	1	51	1	男	1	21.1927	1	否	1	是	2	A	1	A	1	Ib		2.68	1	是	2	II-III	2	MO
黎庆德	1260758	2018-09-06	26	0	1.18638	1	0.945926	1	1.33705	2	3.42992	1	41	1	男	1	25.1808	2	否	1	是	2	A	1	B	2	Ia		3209.52	2	是	2	Ⅲ	3	M1
潘宪兴	1261402	2018-09-07	25	1	1.25828	1	1.13994	2	1.501	2	2.22465	1	31	1	男	1	19.487	1	否	1	是	2	A	1	A	1	Ia		2.86	1	是	2	Ⅱ	2	MO
李贤锋	1262867	2018-09-12	25	0	1.31819	1	0.964968	1	1.58695	2	1.29242	1	66	2	男	1	22.8329	1	否	1	是	2	A	1	B	2	IIa		16.56	1	是	2	Ⅱ	2	M0
黄贤安	1263125	2018-09-12	34	1	1.6203	1	0.914828	1	1.06455	1	3.06632	1	44	1	男	1	20.8209	1	是	2	是	2	A	1	C	3	IIIa		132042	2	否	1	II-III	2	MO
韦生甲	1263044	2018-09-13	25	1	1.10052	1	1.01767	2	1.70856	2	1.14546	1	59	1	男	1	21.1927	1	否	1	是	2	A	1	A	1	Ia		31.39	1	是	2	Ⅱ	2	无
颜炎松	1262083	2018-09-13	30	0	2.26457	2	0.996848	2	0.783294	1	2.02562	1	25	1	女	2	19.31	1	否	1	是	2	A	1	A	1	Ib		50837.5	2	是	2	Ⅲ	3	M1
卢慧浠	1262652	2018-09-18	29	0	1.00375	1	0.992735	2	1.04571	1	1.81247	1	51	1	男	1	20.41	1	否	1	否	1	A	1	A	1	Ia		1805.45	2	是	2	I	1	MO
莫旭强	1263723	2018-09-22	6	1	4.23382	2	1.11488	2	1.09493	1	7.43583	2	54	1	男	1	23.58	1	否	1	是	2	A	1	A	1	Ib		74662.3	2	否	1	II-III	2	M1
何祖金	1263928	2018-09-25	26	1	0.955779	1	0.87879	1	1.3335	2	2.84578	1	54	1	男	1	24.62	1	否	1	是	2	A	1	A	1	Ib		25.32	1	是	2	Ⅲ	3	M1
蒙桂成	1257574	2018-09-27	9	1	2.40949	2	0.899701	1	1.31004	2	1.63205	1	29	1	男	1	20.227	1	是	2	是	2	A	1	A	1	Ib		38454	2	是	2	Ⅱ	2	M0
黄文益	1265844	2018-09-29	26	0	1.80997	2	0.999008	2	1.36212	2	3.12772	1	61	2	男	1	25.3444	2	否	1	是	2	A	1	A	1	Ia		3693.92	2	是	2	Ⅲ	3	M0
蓝李康	1105962	2018-09-29	6	1	3.87175	2	1.0875	2	1.37221	2	6.79943	2	45	1	男	1	20.76	1	否	1	是	2	A	1	C	3	IIIa		373.73	2	否	1	II-III	2	M2
李志西	1265642	2018-10-01	24	0	5.00812	2	1.10403	2	1.35796	2	1.11934	1	53	1	男	1	21.2585	1	否	1	否	1	A	1	A	1	Ia		2.45	1	是	2	Ⅱ	2	无
梁学业	1149046	2017.01.03	55	0	0.557236	1	0.966679	1	1.14198	1	1.04425	1	56	1	男	1	20.28	1	否	1	是	2	A	1	A	1	Ia		4543	2	是	2	Ⅲ	3	无
黄雪英	1148263	2017.01.03	55	0	0.897129	1	0.877626	1	1.02672	1	4.79353	2	65	2	男	1	23.5	1	否	1	否	1	A	1	A	1	Ia		475.1	2	是	2	无	999
黄凤珍	1148604	2017.01.04	2	1	1.66224	1	1.13947	2	1.32023	2	2.31578	1	79	2	女	2	19.2234	1	否	1	是	2	A	1	无	3			249.4	2	无	999	无	999
卢钰玺	1141194	2017.01.04	8	1	3.00814	2	1.02687	2	1.25727	2	4.17595	2	65	2	男	1	18.6709	1	是	2	是	2	A	1	A	1	Ib		1620	2	否	1	Ⅲ	3
卢在章	1149654	2017.01.05	38	0	0.648502	1	0.964003	1	0.836529	1	2.32879	1	65	2	男	1	21.98	1	是	2	否	1	A	1	B	2	IIa		2.42	1	是	2	Ⅱ	2
李德富	1134648	2017.01.05	44	0	0.977758	1	0.963823	1	1.06264	1	4.92199	2	82	2	男	1	24.0882	1	否	1	是	2	A	1	B	2	IIa		5859	2	是	2	Ⅱ	2
苏之才	1150035	2017.01.06	45	0	1.65117	1	1.00318	2	1.22029	2	6.45427	2	63	2	男	1	17.7154	1	是	2	是	2	A	1	B	2	Iib		10.48	1	否	1	无	999
罗茜	1149855	2017.01.09	51	0	1.41954	1	1.15328	2	1.01654	1	1.18537	1	35	1	女	2	21.5139	1	否	1	否	1	A	1	A	1	Ib		16459	2	是	2	II-III	2
杨有业	1150752	2017.01.09	55	0	3.25581	2	0.914439	1	1.08382	1	6.33927	2	67	2	男	1	17.9931	1	是	2	是	2	A	1	A	1	Ia		3.78	1	是	2	Ⅱ	2
韦政伟	808984	2017.01.10	49	0	2.95617	2	0.875068	1	0.861885	1	3.9892	2	48	1	男	1	29.0657	2	否	1	是	2	A	1	A	1	Ia		5.16	1	是	2	Ⅱ	2
刘琼林	1150718	2017.01.13	46	0	1.4938	1	0.919166	1	1.51537	2	1.17978	1	68	2	男	1	24.7475	1	是	2	是	2	A	1	B	2	IIa		799	2	否	1	Ⅲ	3
廖燕	1150746	2017.01.13	6	1	1.78607	2	1.06052	2	1.33909	2	3.46917	1	39	1	女	2	25.9695	2	是	2	否	1	A	1	B	2	IIa		1840	2	否	1	Ⅱ	2
苏世光	1150416	2017.01.16	35	1	3.07765	2	0.964619	1	1.36056	2	6.65415	2	43	1	男	1	19.8141	1	否	1	是	2	A	1	A	1	Ib		2284	2	是	2	Ⅱ	2
黄家三	1151561	2017.01.17	55	0	1.06479	1	0.899024	1	0.885104	1	4.56595	2	39	1	男	1	24.0238	1	是	2	是	2	A	1	A	1	Ib		144.5	1	否	1	Ⅱ	2
温立峰	1008827	2017.01.23	16	1	2.62602	2	1.08608	2	1.17623	1	1.44301	1	73	2	男	1	18.0697	1	是	2	是	2	A	1	A	1	Ib		1128	2	是	2	Ⅲ	3
莫传军	1154973	2017.02.08	54	1	1.2792	1	0.945927	1	1.21833	2	3.03081	1	49	1	男	1	27.3356	2	是	2	是	2	A	1	A	1	Ia		10211	2	是	2	Ⅱ	2
黄桂芬	1154754	2017.02.08	54	0	2.68137	2	0.897641	1	1.19814	2	8.08133	2	58	1	女	2	26.3146	2	是	2	是	2	A	1	无	1			3453	2	无	999	无	999
甘国船	1154583	2017.02.10	53	0	1.84661	2	1.03456	2	1.05091	1	4.63978	2	47	1	男	1	22.9591	1	是	2	是	2	A	1	C	3	IIIa		81.34	1	否	1	II-III	2
黄道胜	1155374	2017.02.13	54	0	3.24223	2	0.997741	2	1.28113	2	3.92416	2	64	2	男	1	19.433	1	是	2	是	2	A	1	A	1	Ia		3.64	1	是	2	Ⅱ	2
郑文娟	1155417	2017.02.13	41	0	1.40587	1	0.955029	1	0.68892	1	6.63124	2	43	1	女	2	20.1733	1	是	2	是	2	A	1	C	3	IIIa		1.8	1	否	1	无	999
何汉周	1153239	2017.02.15	43	0	1.45916	1	0.92573	1	1.39106	2	6.64529	2	62	2	男	1	17.9931	1	是	2	是	2	A	1	A	1	Ib		7.03	1	是	2	I	1
廖声宽	1155920	2017.02.16	54	0	2.00556	2	0.911921	1	0.930715	1	3.40844	1	52	1	男	1	18.026	1	是	2	是	2	A	1	A	1	Ib		9.68	1	否	1	Ⅲ	3
朱绍应	1156440	2017.02.16	42	0	1.57862	1	0.884256	1	1.0852	1	7.98719	2	52	1	男	1	18.026	1	是	2	是	2	A	1	C	3	IIIa		9.68	1	否	1	Ⅱ	2
林少娟	1154731	2017.02.20	54	0	3.21677	2	1.06629	2	1.1082	1	8.67344	2	52	1	女	2	23.4375	1	是	2	是	2	A	1	C	3	IIIa		>60500.00	2	否	1	Ⅲ	3
丘峰	1058577	2017.03.01	38	0	4.19598	2	1.01908	2	1.14086	1	2.61934	1	75	2	男	1	23.3011	1	是	2	是	2	A	1	C	3	IIIa		210.8	2	否	1	Ⅱ	2
刘锦丽	1157076	2017.03.01	15	1	1.6147	1	0.845192	1	1.41125	2	5.25297	2	33	1	女	2	21.2306	1	是	2	是	2	A	1	C	3	IIIa		>60500.00	2	否	1	Ⅱ	2
许忠波	1159714	2017.03.07	52	0	1.10384	1	0.855853	1	1.40903	2	5.76842	2	64	2	男	1	34.3679	2	是	2	是	2	A	1	A	1	Ia		182.6	1	否	1	II-III	2
苏洪宝	1158965	2017.03.10	6	1	4.1091	2	0.975921	1	0.759645	1	4.86992	2	70	2	男	1	24.2215	1	是	2	是	2	A	1	C	3	IIIa		9282	2	否	1	Ⅱ	2
蒙安超	1161708	2017.03.14	52	0	1.14472	1	1.11317	2	1.03756	1	1.24328	1	33	1	男	1	20.4152	1	是	2	是	2	A	1	A	1	Ib		无	999	是	2	II-III	2
钟宁	1161900	2017.03.16	42	0	2.14723	2	1.0647	2	0.886639	1	4.49614	2	61	2	男	1	26.0375	2	是	2	是	2	A	1	A	1	Ib		7.45	1	否	1	II-III	2
苏振勇	1163232	2017.03.24	32	1	1.32443	1	0.925333	1	1.19241	2	3.70488	1	47	1	男	1	26.2985	2	是	2	是	2	A	1	A	1	Ib		6.34	1	否	1	II-III	2
吴雄安	1164760	2017.03.29	33	1	3.21677	2	0.910579	1	1.18865	2	6.94667	2	58	1	男	1	25.3906	2	否	1	否	1	A	1	C	3	IIIa		2386	2	否	1	Ⅲ	3	无
																														Age
																														Gender
																														BMI
																														alcohol
																														cirrhosis
																														Child pugh
																														BCLC
																														AFP
																														Residueradical
																														Histological
