# Supplementary material for: Clinical Significance and Potential Mechanisms of ATP Binding Cassette Subfamily C Genes in Hepatocellular Carcinoma
Source: Front Genet. 2022 Mar 7;13:805961. doi: 10.3389/fgene.2022.805961 (PMC8948437; doi:10.3389/fgene.2022.805961)
Supplement: Supplementary file 10 [file Table5.XLSX]

## Sheet: gsea_report_for_High_1590141698
gs<br> follow link to msigdb	SIZE	ES	NES	NOM p-val	FDR q-val	FWER p-val	RANK AT MAX	LEADING EDGE
acevedo_normal_tissue_adjacent_to_liver_tumor_dn	349	0.745143	1.66312	0	0.310014	0.318	6285	tags=58%, list=11%, signal=65%
hoshida_liver_cancer_survival_dn	110	0.784655	1.65885	0	0.172231	0.337	4338	tags=57%, list=8%, signal=62%
hoshida_liver_cancer_subclass_s3	265	0.893422	1.62171	0	0.298293	0.544	3364	tags=82%, list=6%, signal=87%
kegg_retinol_metabolism	64	0.833644	1.60834	0	0.307089	0.624	3197	tags=66%, list=6%, signal=70%
kegg_tryptophan_metabolism	39	0.839169	1.60815	0.00199203	0.246579	0.626	2180	tags=67%, list=4%, signal=69%
reactome_defects_in_vitamin_and_cofactor_metabolism	20	0.811936	1.60774	0	0.208008	0.633	5146	tags=70%, list=9%, signal=77%
weng_por_targets_global_dn	25	0.81704	1.60755	0	0.178955	0.634	6751	tags=72%, list=12%, signal=82%
reactome_n_glycan_trimming_in_the_er_and_calnexin_calreticulin_cycle	34	0.7232	1.60293	0.00968992	0.172546	0.649	8982	tags=68%, list=16%, signal=81%
ueda_periferal_clock	165	0.686563	1.6029	0	0.153432	0.649	5941	tags=53%, list=11%, signal=59%
mootha_ffa_oxydation	23	0.905177	1.60038	0	0.14576	0.657	3895	tags=83%, list=7%, signal=89%
lee_liver_cancer_dena_dn	74	0.820162	1.59844	0	0.138136	0.669	3354	tags=66%, list=6%, signal=70%
hoshida_liver_cancer_late_recurrence_dn	69	0.697437	1.59633	0	0.132451	0.675	3536	tags=45%, list=6%, signal=48%
cairo_hepatoblastoma_dn	264	0.883149	1.59608	0	0.122911	0.676	3985	tags=79%, list=7%, signal=85%
reactome_biological_oxidations	218	0.742509	1.59151	0	0.12561	0.696	5072	tags=61%, list=9%, signal=67%
kegg_steroid_hormone_biosynthesis	55	0.799705	1.59011	0	0.12091	0.698	4994	tags=62%, list=9%, signal=68%
kegg_tyrosine_metabolism	42	0.763809	1.58988	0	0.113936	0.701	4994	tags=64%, list=9%, signal=71%
lee_liver_cancer_acox1_dn	65	0.808827	1.58554	0	0.116955	0.718	2484	tags=57%, list=5%, signal=60%
chiang_liver_cancer_subclass_unannotated_up	86	0.822272	1.58481	0.00205339	0.112212	0.725	6532	tags=77%, list=12%, signal=87%
andersen_liver_cancer_krt19_dn	75	0.932805	1.5844	0	0.107145	0.726	2269	tags=91%, list=4%, signal=94%
lee_liver_cancer_survival_up	181	0.898612	1.58369	0	0.103445	0.731	2941	tags=80%, list=5%, signal=84%
wakabayashi_adipogenesis_pparg_rxra_bound_with_h4k20me1_mark	144	0.671214	1.58309	0.00773694	0.0993994	0.735	6538	tags=64%, list=12%, signal=72%
lee_liver_cancer_myc_e2f1_dn	63	0.82554	1.58188	0.00212314	0.0979293	0.746	3656	tags=65%, list=7%, signal=70%
guo_targets_of_irs1_and_irs2	96	0.713647	1.58019	0.00393701	0.0967124	0.754	5753	tags=57%, list=10%, signal=64%
burton_adipogenesis_6	185	0.706824	1.57913	0.0020284	0.0949179	0.759	6051	tags=63%, list=11%, signal=71%
lee_liver_cancer_myc_tgfa_dn	64	0.802978	1.57657	0.00201207	0.0961505	0.771	3421	tags=64%, list=6%, signal=68%
lee_liver_cancer_e2f1_dn	63	0.790305	1.57595	0.00206612	0.0935119	0.777	3354	tags=57%, list=6%, signal=61%
kegg_citrate_cycle_tca_cycle	31	0.867005	1.57463	0	0.0921642	0.78	5291	tags=81%, list=10%, signal=89%
ohguchi_liver_hnf4a_targets_dn	166	0.835035	1.57416	0	0.0894905	0.783	2912	tags=66%, list=5%, signal=70%
varela_zmpste24_targets_dn	42	0.809395	1.57386	0.00204082	0.0870247	0.783	3486	tags=64%, list=6%, signal=69%
reactome_phase_ii_conjugation_of_compounds	108	0.725464	1.57296	0	0.0856806	0.787	5618	tags=61%, list=10%, signal=68%
kegg_renin_angiotensin_system	17	0.802213	1.57008	0.00410678	0.0878429	0.803	6973	tags=71%, list=13%, signal=81%
coulouarn_temporal_tgfb1_signature_dn	136	0.703912	1.57007	0.00401606	0.085126	0.803	6378	tags=64%, list=12%, signal=72%
reactome_fatty_acid_metabolism	176	0.705927	1.56978	0.00203252	0.0829836	0.803	4175	tags=53%, list=8%, signal=57%
lee_liver_cancer_myc_dn	62	0.756399	1.56879	0.00616016	0.0824128	0.807	4264	tags=55%, list=8%, signal=59%
boyault_liver_cancer_subclass_g1_dn	40	0.904873	1.5666	0	0.0838326	0.816	4107	tags=88%, list=7%, signal=94%
piontek_pkd1_targets_up	38	0.775515	1.56616	0.0040568	0.0821508	0.818	4117	tags=66%, list=7%, signal=71%
boyault_liver_cancer_subclass_g3_dn	52	0.919416	1.56479	0	0.0820258	0.82	3220	tags=90%, list=6%, signal=96%
reactome_metabolism_of_steroids	151	0.694807	1.56424	0.0019802	0.0807256	0.82	6477	tags=60%, list=12%, signal=67%
reactome_phase_i_functionalization_of_compounds	103	0.770621	1.56314	0	0.080448	0.825	2662	tags=58%, list=5%, signal=61%
cairo_hepatoblastoma_classes_dn	213	0.785753	1.56253	0.00414938	0.0793273	0.825	5648	tags=67%, list=10%, signal=75%
lee_liver_cancer_ciprofibrate_dn	66	0.760458	1.55974	0.00811359	0.0821153	0.836	2484	tags=53%, list=5%, signal=55%
reactome_ra_biosynthesis_pathway	22	0.802065	1.55851	0.00202429	0.081845	0.838	3197	tags=55%, list=6%, signal=58%
weng_por_targets_global_up	21	0.870284	1.5585	0.00190476	0.0799621	0.838	4117	tags=76%, list=7%, signal=82%
reactome_bile_acid_and_bile_salt_metabolism	43	0.799775	1.55684	0	0.0802112	0.84	3413	tags=65%, list=6%, signal=69%
reactome_sulfur_amino_acid_metabolism	28	0.837118	1.55682	0	0.0784422	0.84	5101	tags=71%, list=9%, signal=79%
kegg_peroxisome	78	0.830294	1.55647	0	0.0773175	0.84	5243	tags=78%, list=10%, signal=86%
reactome_cytochrome_p450_arranged_by_substrate_type	65	0.767711	1.55607	0.00208768	0.076161	0.84	2662	tags=55%, list=5%, signal=58%
kegg_histidine_metabolism	29	0.764753	1.55208	0.00607287	0.0803611	0.849	4988	tags=69%, list=9%, signal=76%
sheth_liver_cancer_vs_txnip_loss_pam4	278	0.684777	1.55186	0	0.0790425	0.85	4099	tags=48%, list=7%, signal=51%
mootha_human_mitodb_6_2002	428	0.673321	1.55105	0.00767754	0.0787878	0.854	7062	tags=58%, list=13%, signal=66%
kegg_fatty_acid_metabolism	42	0.902751	1.54997	0	0.0787628	0.857	3249	tags=86%, list=6%, signal=91%
reactome_glyoxylate_metabolism_and_glycine_degradation	31	0.890381	1.5495	0	0.0778371	0.857	5291	tags=87%, list=10%, signal=96%
fournier_acinar_development_early_up	18	0.807623	1.54914	0.0160643	0.0768317	0.858	6020	tags=61%, list=11%, signal=69%
kegg_drug_metabolism_cytochrome_p450	71	0.792856	1.54876	0.00411523	0.0759409	0.858	4777	tags=73%, list=9%, signal=80%
weng_por_targets_liver_dn	22	0.815797	1.54816	0.00201613	0.0754041	0.861	6751	tags=82%, list=12%, signal=93%
mootha_mitochondria	447	0.669857	1.54741	0.00773694	0.075133	0.862	6940	tags=56%, list=13%, signal=64%
reactome_synthesis_of_bile_acids_and_bile_salts_via_7alpha_hydroxycholesterol	24	0.921621	1.54541	0	0.0768516	0.872	2662	tags=79%, list=5%, signal=83%
reactome_synthesis_of_bile_acids_and_bile_salts_via_27_hydroxycholesterol	15	0.900354	1.54393	0	0.0775706	0.877	2662	tags=73%, list=5%, signal=77%
villanueva_liver_cancer_krt19_dn	63	0.907151	1.54283	0	0.0776995	0.881	4394	tags=94%, list=8%, signal=102%
hsiao_liver_specific_genes	248	0.907003	1.54182	0	0.0778798	0.882	2708	tags=84%, list=5%, signal=88%
servitja_liver_hnf1a_targets_dn	162	0.697668	1.54008	0.00403226	0.0790221	0.888	4213	tags=53%, list=8%, signal=57%
reactome_signaling_by_retinoic_acid	43	0.681044	1.53986	0.00195695	0.0780453	0.889	5821	tags=53%, list=11%, signal=60%
kegg_ppar_signaling_pathway	69	0.759148	1.53906	0	0.0779196	0.891	3249	tags=57%, list=6%, signal=60%
reactome_plasma_lipoprotein_assembly	19	0.880132	1.53799	0	0.078318	0.893	6285	tags=89%, list=11%, signal=101%
reactome_mitochondrial_fatty_acid_beta_oxidation	36	0.822915	1.53689	0.00612245	0.0786567	0.897	3895	tags=72%, list=7%, signal=78%
ruan_response_to_tnf_dn	77	0.693378	1.53671	0.0162933	0.077699	0.897	5990	tags=62%, list=11%, signal=70%
reactome_peroxisomal_lipid_metabolism	29	0.895103	1.53523	0	0.0785456	0.902	1998	tags=76%, list=4%, signal=79%
boyault_liver_cancer_subclass_g123_dn	51	0.968379	1.53487	0	0.0779036	0.904	1333	tags=96%, list=2%, signal=98%
mootha_tca	16	0.859932	1.53385	0.003861	0.0781417	0.906	4338	tags=75%, list=8%, signal=81%
sanderson_ppara_targets	15	0.908536	1.53222	0	0.0792419	0.909	3421	tags=80%, list=6%, signal=85%
chiang_liver_cancer_subclass_polysomy7_up	77	0.865571	1.53103	0.00816326	0.0796113	0.912	4549	tags=75%, list=8%, signal=82%
reactome_metabolic_disorders_of_biological_oxidation_enzymes	36	0.734346	1.53	0.0059761	0.0799689	0.913	1839	tags=47%, list=3%, signal=49%
reactome_synthesis_of_bile_acids_and_bile_salts	34	0.798852	1.52898	0.00206612	0.0803032	0.916	3413	tags=65%, list=6%, signal=69%
ichiba_graft_versus_host_disease_d7_dn	44	0.761968	1.52762	0.00609756	0.081194	0.923	2890	tags=50%, list=5%, signal=53%
kegg_butanoate_metabolism	34	0.821533	1.5238	0.00410678	0.0854356	0.929	1962	tags=68%, list=4%, signal=70%
woo_liver_cancer_recurrence_dn	78	0.953184	1.52376	0	0.0843737	0.929	2373	tags=97%, list=4%, signal=102%
reactome_peroxisomal_protein_import	63	0.835548	1.52284	0	0.0845128	0.93	4549	tags=73%, list=8%, signal=79%
bochkis_foxa2_targets	424	0.62531	1.52205	0.00197239	0.0846512	0.93	5806	tags=48%, list=11%, signal=53%
reactome_the_canonical_retinoid_cycle_in_rods_twilight_vision	23	0.741845	1.52153	0.0164609	0.0844004	0.931	3941	tags=39%, list=7%, signal=42%
kegg_propanoate_metabolism	32	0.859185	1.52116	0	0.0838268	0.932	1962	tags=69%, list=4%, signal=71%
su_liver	58	0.929679	1.52074	0	0.0834313	0.932	3067	tags=86%, list=6%, signal=91%
reactome_fatty_acids	15	0.959829	1.5194	0	0.084258	0.935	875	tags=73%, list=2%, signal=74%
reactome_diseases_associated_with_n_glycosylation_of_proteins	17	0.758384	1.51823	0.0172084	0.0848881	0.937	8982	tags=76%, list=16%, signal=91%
reactome_assembly_of_active_lpl_and_lipc_lipase_complexes	19	0.846398	1.5179	0.00618557	0.0843934	0.937	6285	tags=79%, list=11%, signal=89%
chiang_liver_cancer_subclass_proliferation_dn	178	0.962777	1.51753	0	0.0838431	0.938	1962	tags=98%, list=4%, signal=102%
kegg_arginine_and_proline_metabolism	54	0.721497	1.51662	0.0122699	0.0840868	0.939	3856	tags=57%, list=7%, signal=62%
reactome_pyruvate_metabolism_and_citric_acid_tca_cycle	55	0.688623	1.51472	0.011976	0.0856816	0.941	5291	tags=58%, list=10%, signal=64%
kegg_valine_leucine_and_isoleucine_degradation	43	0.864306	1.51417	0.00201613	0.0855029	0.942	3150	tags=88%, list=6%, signal=94%
biocarta_intrinsic_pathway	23	0.874745	1.51383	0.00816326	0.0850376	0.943	1557	tags=70%, list=3%, signal=72%
reactome_citric_acid_cycle_tca_cycle	22	0.819122	1.51326	0.0116279	0.0848476	0.944	4338	tags=77%, list=8%, signal=84%
reactome_metabolism_of_cofactors	19	0.753171	1.51308	0.0189036	0.084134	0.945	5700	tags=74%, list=10%, signal=82%
reactome_branched_chain_amino_acid_catabolism	21	0.879655	1.51074	0.0019685	0.0862266	0.949	3150	tags=90%, list=6%, signal=96%
cairo_liver_development_dn	221	0.730201	1.50957	0.0100604	0.0869235	0.949	3238	tags=56%, list=6%, signal=59%
boyault_liver_cancer_subclass_g12_dn	15	0.961482	1.50923	0	0.0864989	0.949	1514	tags=93%, list=3%, signal=96%
yamashita_liver_cancer_stem_cell_dn	76	0.831052	1.50876	0.0103734	0.0861633	0.95	1839	tags=74%, list=3%, signal=76%
reactome_aflatoxin_activation_and_detoxification	19	0.792625	1.5086	0.0120724	0.0854332	0.95	2902	tags=58%, list=5%, signal=61%
reactome_er_quality_control_compartment_erqc	20	0.727248	1.50815	0.0436508	0.0852059	0.95	6659	tags=55%, list=12%, signal=63%
kegg_beta_alanine_metabolism	22	0.824612	1.50762	0.00201207	0.0850482	0.951	4051	tags=82%, list=7%, signal=88%
reactome_protein_localization	162	0.720043	1.50707	0.008	0.0849898	0.952	6118	tags=56%, list=11%, signal=63%
reactome_calnexin_calreticulin_cycle	25	0.709799	1.50618	0.0380762	0.0852656	0.952	9535	tags=64%, list=17%, signal=77%
mootha_glycogen_metabolism	21	0.700561	1.50573	0.00821355	0.0849591	0.953	3210	tags=43%, list=6%, signal=45%
reactome_the_citric_acid_tca_cycle_and_respiratory_electron_transport	174	0.716461	1.50497	0.0178571	0.0851202	0.953	6940	tags=64%, list=13%, signal=73%
biocarta_nuclearrs_pathway	34	0.781957	1.5034	0.00829876	0.0865232	0.954	2645	tags=56%, list=5%, signal=59%
reactome_metabolism_of_water_soluble_vitamins_and_cofactors	121	0.630344	1.5031	0.00202429	0.0860651	0.954	5146	tags=51%, list=9%, signal=56%
reactome_metabolism_of_angiotensinogen_to_angiotensins	17	0.803151	1.50285	0.00835073	0.0856698	0.954	6973	tags=71%, list=13%, signal=81%
kegg_metabolism_of_xenobiotics_by_cytochrome_p450	69	0.755712	1.50203	0.00833333	0.0859797	0.956	4777	tags=67%, list=9%, signal=73%
reactome_class_i_peroxisomal_membrane_protein_import	20	0.756444	1.50073	0.0176471	0.0868051	0.956	6869	tags=80%, list=12%, signal=91%
wang_recurrent_liver_cancer_dn	16	0.876701	1.50007	0.00798403	0.0868857	0.957	4760	tags=88%, list=9%, signal=96%
pid_hnf3a_pathway	44	0.681272	1.49796	0.0142857	0.0889301	0.959	5924	tags=50%, list=11%, signal=56%
kegg_glycine_serine_and_threonine_metabolism	31	0.879128	1.49699	0	0.089336	0.96	3461	tags=84%, list=6%, signal=89%
acevedo_liver_tumor_vs_normal_adjacent_tissue_dn	272	0.694841	1.49675	0.022541	0.0888792	0.96	6200	tags=60%, list=11%, signal=68%
kegg_primary_bile_acid_biosynthesis	16	0.9353	1.49525	0	0.0902311	0.961	1555	tags=88%, list=3%, signal=90%
wakabayashi_adipogenesis_pparg_rxra_bound_36hr	149	0.571939	1.48733	0.00199601	0.100724	0.97	6276	tags=50%, list=11%, signal=56%
burton_adipogenesis_5	113	0.666444	1.48586	0.0221774	0.101981	0.97	7137	tags=66%, list=13%, signal=76%
yamashita_liver_cancer_with_epcam_dn	16	0.899958	1.48538	0.0120724	0.101784	0.97	1409	tags=75%, list=3%, signal=77%
houstis_ros	36	0.767258	1.48407	0.0427699	0.10284	0.973	6413	tags=67%, list=12%, signal=75%
reactome_plasma_lipoprotein_remodeling	32	0.816348	1.48076	0.0205761	0.107371	0.975	5126	tags=75%, list=9%, signal=83%
reactome_metabolism_of_vitamins_and_cofactors	187	0.619709	1.47945	0.0100604	0.108472	0.976	5162	tags=52%, list=9%, signal=57%
kegg_adipocytokine_signaling_pathway	67	0.624301	1.47797	0.0122699	0.109893	0.976	7778	tags=57%, list=14%, signal=66%
weng_por_targets_liver_up	42	0.715789	1.47629	0.0293542	0.111739	0.977	4869	tags=64%, list=9%, signal=70%
minguez_liver_cancer_vascular_invasion_dn	21	0.967019	1.47598	0	0.111404	0.979	1837	tags=100%, list=3%, signal=103%
kegg_parkinsons_disease	127	0.70637	1.47263	0.0277228	0.11572	0.982	6940	tags=63%, list=13%, signal=72%
kegg_lysine_degradation	44	0.705614	1.47236	0.019685	0.115173	0.983	3895	tags=50%, list=7%, signal=54%
kegg_glycolysis_gluconeogenesis	62	0.636675	1.47196	0.00803213	0.11494	0.983	5291	tags=52%, list=10%, signal=57%
reactome_intrinsic_pathway_of_fibrin_clot_formation	23	0.86091	1.47126	0.0140562	0.115232	0.983	2414	tags=70%, list=4%, signal=73%
lucas_hnf4a_targets_up	58	0.717863	1.47088	0.0196464	0.114972	0.984	5042	tags=64%, list=9%, signal=70%
reactome_recycling_of_bile_acids_and_salts	16	0.842391	1.47014	0.0178571	0.115318	0.986	3092	tags=69%, list=6%, signal=73%
reactome_plasma_lipoprotein_assembly_remodeling_and_clearance	71	0.681388	1.46971	0.022449	0.115044	0.987	6471	tags=61%, list=12%, signal=69%
onder_cdh1_targets_3_up	17	0.768029	1.46943	0.026087	0.114634	0.987	3096	tags=47%, list=6%, signal=50%
chiang_liver_cancer_subclass_ctnnb1_up	171	0.867981	1.46926	0.0140845	0.113999	0.987	4843	tags=78%, list=9%, signal=86%
reactome_endogenous_sterols	27	0.732537	1.46854	0.0227273	0.114313	0.988	6183	tags=63%, list=11%, signal=71%
iizuka_liver_cancer_progression_g2_g3_up	27	0.844557	1.46732	0.0185185	0.115467	0.988	4269	tags=78%, list=8%, signal=84%
yang_breast_cancer_esr1_laser_up	32	0.680101	1.4655	0.0217822	0.117694	0.99	5272	tags=56%, list=10%, signal=62%
biocarta_ppara_pathway	52	0.642769	1.4654	0.0226337	0.116987	0.99	6181	tags=44%, list=11%, signal=50%
kim_liver_cancer_poor_survival_dn	43	0.943466	1.46506	0	0.116693	0.99	2032	tags=93%, list=4%, signal=97%
reactome_nicotinate_metabolism	31	0.686833	1.4641	0.0124224	0.117314	0.991	6887	tags=61%, list=12%, signal=70%
guillaumond_klf10_targets_dn	31	0.688747	1.46138	0.03	0.121055	0.993	4108	tags=42%, list=7%, signal=45%
reactome_diseases_of_carbohydrate_metabolism	34	0.674608	1.45908	0.012024	0.123978	0.994	4626	tags=47%, list=8%, signal=51%
reactome_formation_of_fibrin_clot_clotting_cascade	39	0.779118	1.4559	0.037037	0.128655	0.995	2414	tags=56%, list=4%, signal=59%
kegg_porphyrin_and_chlorophyll_metabolism	40	0.72653	1.45498	0.046	0.12937	0.995	4777	tags=58%, list=9%, signal=63%
reactome_abc_transporter_disorders	76	0.646066	1.45405	0.0368932	0.129987	0.995	8548	tags=59%, list=16%, signal=70%
kegg_pyruvate_metabolism	40	0.680117	1.45072	0.0217822	0.134972	0.995	5291	tags=60%, list=10%, signal=66%
reactome_respiratory_electron_transport	100	0.799902	1.45048	0.02	0.134491	0.995	6940	tags=71%, list=13%, signal=81%
nakayama_soft_tissue_tumors_pca2_dn	83	0.708804	1.44962	0.0224033	0.135045	0.995	4736	tags=58%, list=9%, signal=63%
kegg_alanine_aspartate_and_glutamate_metabolism	30	0.700745	1.44885	0.0241449	0.135425	0.995	2546	tags=63%, list=5%, signal=66%
biocarta_ami_pathway	20	0.788281	1.44615	0.048583	0.139361	0.997	1095	tags=50%, list=2%, signal=51%
reactome_foxo_mediated_transcription_of_oxidative_stress_metabolic_and_neuronal_genes	30	0.674311	1.44602	0.0308642	0.138673	0.997	4677	tags=43%, list=8%, signal=47%
farmer_breast_cancer_cluster_7	20	0.723485	1.44596	0.0286299	0.137836	0.997	4949	tags=60%, list=9%, signal=66%
reactome_hedgehog_ligand_biogenesis	65	0.630847	1.44558	0.0451977	0.137568	0.997	9436	tags=65%, list=17%, signal=78%
kegg_linoleic_acid_metabolism	29	0.702046	1.44533	0.0304878	0.137107	0.997	2078	tags=38%, list=4%, signal=39%
iizuka_liver_cancer_progression_l1_g1_up	20	0.783657	1.445	0.0441767	0.136835	0.997	6175	tags=80%, list=11%, signal=90%
reactome_metabolism_of_amino_acids_and_derivatives	365	0.639485	1.44328	0.0261044	0.139341	0.997	5395	tags=43%, list=10%, signal=47%
wang_classic_adipogenic_targets_of_pparg	27	0.752104	1.44138	0.04158	0.141886	0.997	6246	tags=78%, list=11%, signal=88%
reactome_gamma_carboxylation_hypusine_formation_and_arylsulfatase_activation	38	0.653143	1.44113	0.016	0.141397	0.997	6986	tags=63%, list=13%, signal=72%
reactome_sumoylation_of_intracellular_receptors	30	0.672187	1.44091	0.0351967	0.140871	0.997	3268	tags=37%, list=6%, signal=39%
gargalovic_response_to_oxidized_phospholipids_brown_up	15	0.781989	1.43892	0.0498008	0.143706	0.997	1749	tags=47%, list=3%, signal=48%
reactome_respiratory_electron_transport_atp_synthesis_by_chemiosmotic_coupling_and_heat_production_by_uncoupling_proteins	123	0.761839	1.43832	0.0358566	0.143917	0.997	6940	tags=67%, list=13%, signal=77%
kegg_drug_metabolism_other_enzymes	51	0.720783	1.43754	0.0245399	0.144511	0.997	4777	tags=63%, list=9%, signal=69%
reactome_regulation_of_cholesterol_biosynthesis_by_srebp_srebf	55	0.722335	1.4366	0.0464684	0.145378	0.997	6178	tags=65%, list=11%, signal=74%
reactome_xenobiotics	24	0.779094	1.43432	0.018711	0.148645	0.997	2078	tags=63%, list=4%, signal=65%
schmidt_por_targets_in_limb_bud_up	27	0.828075	1.43415	0.037182	0.148011	0.997	6922	tags=81%, list=13%, signal=93%
ichiba_graft_versus_host_disease_35d_dn	51	0.6711	1.43378	0.02537	0.147777	0.997	5983	tags=53%, list=11%, signal=59%
reactome_transport_of_vitamins_nucleosides_and_related_molecules	44	0.602681	1.42854	0.0118812	0.156821	0.997	5506	tags=45%, list=10%, signal=50%
kaab_heart_atrium_vs_ventricle_dn	255	0.563005	1.42682	0.015748	0.159322	0.997	5721	tags=44%, list=10%, signal=49%
doane_breast_cancer_classes_up	70	0.598052	1.42364	0.0197239	0.165071	0.997	3401	tags=40%, list=6%, signal=43%
reactome_nicotinamide_salvaging	19	0.727163	1.42244	0.0490798	0.166437	0.998	6387	tags=68%, list=12%, signal=77%
kegg_starch_and_sucrose_metabolism	52	0.6822	1.42212	0.0181818	0.166139	0.998	3691	tags=46%, list=7%, signal=49%
kegg_complement_and_coagulation_cascades	69	0.782348	1.42131	0.0690377	0.166881	0.998	3846	tags=68%, list=7%, signal=73%
landis_erbb2_breast_preneoplastic_dn	57	0.646054	1.42106	0.0264228	0.16634	0.998	5430	tags=58%, list=10%, signal=64%
pid_hnf3b_pathway	45	0.701663	1.41923	0.036961	0.168868	0.998	3168	tags=53%, list=6%, signal=57%
reactome_cristae_formation	28	0.721673	1.41718	0.0754352	0.171846	0.998	7835	tags=68%, list=14%, signal=79%
reactome_metabolism_of_porphyrins	26	0.716854	1.41601	0.0532787	0.173217	0.998	4149	tags=65%, list=8%, signal=71%
nadler_obesity_dn	50	0.628994	1.41403	0.0287474	0.176282	0.998	6873	tags=60%, list=12%, signal=68%
reactome_nuclear_receptor_transcription_pathway	53	0.629462	1.41176	0.0226804	0.180014	0.998	6390	tags=47%, list=12%, signal=53%
reactome_biosynthesis_of_specialized_proresolving_mediators_spms	19	0.73804	1.40735	0.0486815	0.188668	0.998	3152	tags=58%, list=6%, signal=61%
reactome_common_pathway_of_fibrin_clot_formation	22	0.778523	1.40614	0.0501044	0.19011	0.998	1408	tags=59%, list=3%, signal=61%
stark_hyppocampus_22q11_deletion_dn	22	0.747625	1.40579	0.0653846	0.18983	0.998	7654	tags=59%, list=14%, signal=69%
kegg_selenoamino_acid_metabolism	25	0.63333	1.40305	0.0426357	0.194666	0.999	5497	tags=44%, list=10%, signal=49%
weng_por_dosage	24	0.742487	1.40305	0.0561331	0.193585	0.999	3869	tags=67%, list=7%, signal=72%
reactome_defective_cftr_causes_cystic_fibrosis	60	0.663107	1.40193	0.0783939	0.194851	1	9436	tags=65%, list=17%, signal=78%
reactome_gluconeogenesis	34	0.663465	1.39811	0.0641283	0.202122	1	4784	tags=50%, list=9%, signal=55%
reactome_complex_i_biogenesis	55	0.794339	1.39794	0.0494071	0.201456	1	8468	tags=75%, list=15%, signal=88%
reactome_metabolism_of_steroid_hormones	35	0.626958	1.39789	0.0160966	0.200429	1	6955	tags=51%, list=13%, signal=59%
kegg_protein_export	24	0.683025	1.39484	0.0874752	0.20633	1	7862	tags=50%, list=14%, signal=58%
reactome_constitutive_signaling_by_akt1_e17k_in_cancer	26	0.625924	1.39421	0.0353635	0.206692	1	7056	tags=58%, list=13%, signal=66%
reactome_abc_family_proteins_mediated_transport	102	0.583459	1.39339	0.0300601	0.207537	1	8548	tags=57%, list=16%, signal=67%
boyault_liver_cancer_subclass_g6_up	64	0.832453	1.39284	0.0625	0.20757	1	5404	tags=72%, list=10%, signal=80%
ruan_response_to_tnf_troglitazone_dn	37	0.659156	1.39246	0.0410367	0.207342	1	3993	tags=54%, list=7%, signal=58%
wong_mitochondria_gene_module	216	0.655211	1.38908	0.0760234	0.213938	1	7139	tags=62%, list=13%, signal=70%
kegg_nicotinate_and_nicotinamide_metabolism	24	0.643546	1.38705	0.0364372	0.217462	1	4864	tags=46%, list=9%, signal=50%
vanharanta_uterine_fibroid_with_7q_deletion_dn	36	0.643992	1.38027	0.0552268	0.232229	1	4933	tags=47%, list=9%, signal=52%
sumi_hnf4a_targets	29	0.745378	1.37404	0.0516899	0.246474	1	1796	tags=52%, list=3%, signal=53%
reactome_glutathione_conjugation	35	0.653073	1.37362	0.044898	0.246194	1	5618	tags=60%, list=10%, signal=67%
kegg_phenylalanine_metabolism	18	0.690314	1.3729	0.0516529	0.246804	1	5204	tags=72%, list=9%, signal=80%
kegg_glycerolipid_metabolism	49	0.574504	1.37286	0.015444	0.245645	1	2834	tags=37%, list=5%, signal=39%
mcbryan_pubertal_breast_4_5wk_dn	195	0.535586	1.37191	0.0232108	0.246893	1	6560	tags=48%, list=12%, signal=54%
reactome_glycogen_storage_diseases	16	0.678686	1.37112	0.0544355	0.247606	1	3901	tags=56%, list=7%, signal=61%
reactome_abc_transporters_in_lipid_homeostasis	18	0.70255	1.3698	0.0597938	0.249705	1	5308	tags=61%, list=10%, signal=68%
gerhold_adipogenesis_up	47	0.620573	1.36979	0.0512821	0.248465	1	6252	tags=55%, list=11%, signal=62%
biocarta_comp_pathway	19	0.830048	1.36677	0.0826613	0.254729	1	3483	tags=79%, list=6%, signal=84%
kegg_glyoxylate_and_dicarboxylate_metabolism	16	0.694885	1.36353	0.0821643	0.261868	1	4784	tags=69%, list=9%, signal=75%
changolkar_h2afy_targets_dn	39	0.609147	1.36256	0.08	0.263001	1	4775	tags=38%, list=9%, signal=42%
reactome_copii_mediated_vesicle_transport	68	0.543073	1.36256	0.0420842	0.261715	1	6782	tags=47%, list=12%, signal=54%
kegg_ascorbate_and_aldarate_metabolism	25	0.761805	1.36248	0.0788382	0.260663	1	3691	tags=60%, list=7%, signal=64%
rodwell_aging_kidney_no_blood_dn	146	0.567871	1.36108	0.0400802	0.262939	1	6538	tags=51%, list=12%, signal=57%
lee_aging_muscle_up	37	0.589379	1.35978	0.0640496	0.26496	1	5924	tags=38%, list=11%, signal=42%
reactome_arachidonic_acid_metabolism	59	0.633005	1.35762	0.0729167	0.269302	1	1570	tags=32%, list=3%, signal=33%
reactome_glucuronidation	25	0.764534	1.35555	0.08	0.27343	1	4777	tags=60%, list=9%, signal=66%
kegg_biosynthesis_of_unsaturated_fatty_acids	22	0.712874	1.34923	0.078125	0.289155	1	5399	tags=73%, list=10%, signal=81%
varela_zmpste24_targets_up	42	0.608661	1.34836	0.0750507	0.290148	1	5185	tags=43%, list=9%, signal=47%
reactome_prolactin_receptor_signaling	15	0.613226	1.3475	0.0660377	0.291033	1	8066	tags=47%, list=15%, signal=55%
reactome_mitochondrial_calcium_ion_transport	23	0.598611	1.34059	0.0924855	0.308636	1	5029	tags=48%, list=9%, signal=53%
berenjeno_transformed_by_rhoa_forever_up	21	0.668195	1.33965	0.0846457	0.309753	1	3601	tags=52%, list=7%, signal=56%
reactome_metabolism_of_folate_and_pterines	17	0.649914	1.33864	0.0684105	0.311133	1	4972	tags=59%, list=9%, signal=65%
reactome_cargo_concentration_in_the_er	33	0.579615	1.33655	0.0758197	0.315598	1	6746	tags=61%, list=12%, signal=69%
biocarta_akt_pathway	22	0.671392	1.33615	0.0843373	0.315237	1	7638	tags=55%, list=14%, signal=63%
reactome_glycogen_metabolism	27	0.618451	1.33571	0.0783133	0.315057	1	5442	tags=52%, list=10%, signal=58%
reactome_mitochondrial_biogenesis	91	0.532464	1.3343	0.0446927	0.317438	1	6873	tags=48%, list=12%, signal=55%
onder_cdh1_targets_1_up	138	0.537818	1.33306	0.0318471	0.319571	1	5589	tags=42%, list=10%, signal=47%
reactome_diseases_associated_with_glycosylation_precursor_biosynthesis	18	0.673992	1.33286	0.11284	0.318672	1	7746	tags=67%, list=14%, signal=78%
reactome_triglyceride_metabolism	38	0.58767	1.33136	0.0632411	0.321505	1	6246	tags=50%, list=11%, signal=56%
kegg_other_glycan_degradation	16	0.657495	1.33101	0.0889328	0.320989	1	7321	tags=56%, list=13%, signal=65%
acevedo_normal_tissue_adjacent_to_liver_tumor_up	170	0.514351	1.33065	0.031068	0.320682	1	6858	tags=42%, list=12%, signal=48%
reactome_activation_of_gene_expression_by_srebf_srebp	42	0.685646	1.32679	0.104673	0.330298	1	6178	tags=60%, list=11%, signal=67%
kegg_arachidonic_acid_metabolism	58	0.588549	1.32631	0.0720339	0.330234	1	2272	tags=28%, list=4%, signal=29%
reactome_pyruvate_metabolism	31	0.567292	1.3258	0.0612648	0.330149	1	5291	tags=42%, list=10%, signal=46%
kegg_steroid_biosynthesis	17	0.768217	1.32509	0.130268	0.330775	1	4011	tags=65%, list=7%, signal=70%
zamora_nos2_targets_dn	77	0.564411	1.32447	0.0758197	0.33105	1	6484	tags=44%, list=12%, signal=50%
ruan_response_to_troglitazone_up	24	0.648874	1.32415	0.10917	0.330467	1	6465	tags=63%, list=12%, signal=71%
reactome_phosphorylation_site_mutants_of_ctnnb1_are_not_targeted_to_the_proteasome_by_the_destruction_complex	15	0.650863	1.32408	0.106299	0.329255	1	7579	tags=53%, list=14%, signal=62%
kegg_pentose_and_glucuronate_interconversions	28	0.720285	1.32355	0.10766	0.329347	1	4777	tags=57%, list=9%, signal=63%
reactome_regulation_of_gene_expression_in_beta_cells	21	0.642812	1.3224	0.0676983	0.331234	1	3034	tags=38%, list=6%, signal=40%
reactome_processing_of_smdt1	16	0.625303	1.32024	0.0927022	0.335974	1	5029	tags=63%, list=9%, signal=69%
kegg_abc_transporters	43	0.608928	1.31874	0.0584677	0.338865	1	5308	tags=49%, list=10%, signal=54%
biocarta_mtor_pathway	22	0.648309	1.3185	0.110266	0.338121	1	7152	tags=55%, list=13%, signal=63%
howlin_cited1_targets_2_dn	16	0.631146	1.31837	0.0934394	0.337064	1	757	tags=25%, list=1%, signal=25%
reactome_regulation_of_lipid_metabolism_by_pparalpha	119	0.548381	1.31796	0.0596421	0.336892	1	6450	tags=45%, list=12%, signal=51%
kegg_oxidative_phosphorylation	131	0.653046	1.31723	0.120482	0.337515	1	6940	tags=60%, list=13%, signal=68%
ueda_central_clock	88	0.539013	1.31592	0.0673267	0.339863	1	7251	tags=49%, list=13%, signal=56%
reactome_visual_phototransduction	100	0.520579	1.31585	0.0382294	0.338651	1	4625	tags=35%, list=8%, signal=38%
reactome_neurotransmitter_release_cycle	51	0.548055	1.31523	0.0316832	0.339023	1	1847	tags=27%, list=3%, signal=28%
reactome_pink_parkin_mediated_mitophagy	22	0.625211	1.31489	0.145833	0.338583	1	6844	tags=45%, list=12%, signal=52%
reactome_formation_of_atp_by_chemiosmotic_coupling	17	0.775538	1.31486	0.104208	0.337289	1	7835	tags=71%, list=14%, signal=82%
mootha_gluconeogenesis	31	0.630522	1.31438	0.0971074	0.337279	1	5246	tags=42%, list=10%, signal=46%
reactome_cytosolic_sulfonation_of_small_molecules	24	0.603569	1.31243	0.0722892	0.341258	1	5072	tags=50%, list=9%, signal=55%
gruetzmann_pancreatic_cancer_dn	198	0.519542	1.31227	0.0472279	0.34034	1	6398	tags=42%, list=12%, signal=48%
tuomisto_tumor_suppression_by_col13a1_dn	18	0.627727	1.3111	0.074	0.342231	1	4032	tags=44%, list=7%, signal=48%
baelde_diabetic_nephropathy_up	89	0.620862	1.31069	0.106931	0.341934	1	4000	tags=43%, list=7%, signal=46%
horton_srebf_targets	24	0.773535	1.31059	0.147448	0.340841	1	6922	tags=79%, list=13%, signal=90%
lin_melanoma_copy_number_dn	41	0.611004	1.30948	0.119048	0.342521	1	5637	tags=49%, list=10%, signal=54%
frasor_response_to_serm_or_fulvestrant_up	22	0.659395	1.30674	0.129921	0.349064	1	7523	tags=59%, list=14%, signal=68%
reactome_disorders_of_transmembrane_transporters	174	0.4904	1.30567	0.0288462	0.350766	1	7531	tags=42%, list=14%, signal=48%
ohguchi_liver_hnf4a_targets_up	50	0.587134	1.30482	0.0651731	0.351871	1	4928	tags=54%, list=9%, signal=59%
schaeffer_prostate_development_and_cancer_box4_dn	33	0.626436	1.30422	0.145068	0.352108	1	7890	tags=48%, list=14%, signal=57%
reactome_biosynthesis_of_the_n_glycan_precursor_dolichol_lipid_linked_oligosaccharide_llo_and_transfer_to_a_nascent_protein	77	0.530102	1.30389	0.0489237	0.351637	1	7522	tags=55%, list=14%, signal=63%
biocarta_chrebp_pathway	19	0.599259	1.30171	0.108527	0.356396	1	8662	tags=53%, list=16%, signal=62%
reactome_regulation_of_pten_stability_and_activity	69	0.554255	1.30158	0.104364	0.355377	1	9436	tags=62%, list=17%, signal=75%
reactome_cholesterol_biosynthesis	25	0.80291	1.30069	0.118217	0.356329	1	6922	tags=84%, list=13%, signal=96%
stein_esrra_targets_up	380	0.523389	1.2999	0.0610236	0.357272	1	7062	tags=54%, list=13%, signal=62%
kegg_cysteine_and_methionine_metabolism	34	0.591584	1.29893	0.0961924	0.358768	1	2659	tags=35%, list=5%, signal=37%
mootha_pgc	414	0.506654	1.2985	0.065764	0.358562	1	6656	tags=45%, list=12%, signal=51%
chiang_liver_cancer_subclass_interferon_dn	52	0.7348	1.29736	0.139004	0.360452	1	4192	tags=60%, list=8%, signal=64%
rodwell_aging_kidney_dn	144	0.539923	1.29656	0.0657371	0.3615	1	6115	tags=45%, list=11%, signal=51%
reactome_metabolism_of_fat_soluble_vitamins	48	0.576774	1.29533	0.0916179	0.363462	1	3526	tags=46%, list=6%, signal=49%
servitja_islet_hnf1a_targets_dn	107	0.547237	1.29472	0.0803213	0.363833	1	4134	tags=46%, list=8%, signal=49%
smid_breast_cancer_relapse_in_lung_dn	38	0.625361	1.29456	0.102041	0.362909	1	3722	tags=34%, list=7%, signal=37%
biocarta_pgc1a_pathway	15	0.605543	1.29314	0.125693	0.365487	1	9581	tags=60%, list=17%, signal=73%
landis_erbb2_breast_tumors_324_dn	150	0.568406	1.29283	0.107422	0.36494	1	5430	tags=47%, list=10%, signal=52%
wakabayashi_adipogenesis_pparg_bound_36hr	29	0.557543	1.29242	0.0905433	0.364769	1	6635	tags=62%, list=12%, signal=71%
nelson_response_to_androgen_up	82	0.566048	1.29101	0.0857143	0.367356	1	5793	tags=54%, list=11%, signal=60%
reactome_foxo_mediated_transcription	66	0.55101	1.28998	0.0640496	0.368895	1	4907	tags=38%, list=9%, signal=42%
bonome_ovarian_cancer_poor_survival_up	31	0.677158	1.28808	0.14425	0.372865	1	5873	tags=58%, list=11%, signal=65%
reactome_grb2_sos_provides_linkage_to_mapk_signaling_for_integrins	15	0.641462	1.28594	0.153846	0.377436	1	2234	tags=33%, list=4%, signal=35%
reactome_regulation_of_pyruvate_dehydrogenase_pdh_complex	16	0.639274	1.28528	0.122772	0.377811	1	5291	tags=56%, list=10%, signal=62%
reactome_mitochondrial_translation	96	0.683689	1.2835	0.179842	0.381532	1	7459	tags=57%, list=14%, signal=66%
biocarta_erad_pathway	19	0.585141	1.28075	0.118812	0.388057	1	4632	tags=42%, list=8%, signal=46%
reactome_nr1h2_and_nr1h3_mediated_signaling	47	0.577321	1.28035	0.0894309	0.387777	1	6051	tags=47%, list=11%, signal=53%
pid_p38_mkk3_6pathway	26	0.568878	1.27467	0.104938	0.403069	1	5393	tags=38%, list=10%, signal=43%
kegg_aminoacyl_trna_biosynthesis	22	0.648453	1.27334	0.164062	0.405535	1	5886	tags=50%, list=11%, signal=56%
reactome_gaba_synthesis_release_reuptake_and_degradation	19	0.586641	1.27302	0.0826613	0.405017	1	447	tags=26%, list=1%, signal=27%
bogni_treatment_related_myeloid_leukemia_up	30	0.543813	1.27164	0.101392	0.407621	1	6215	tags=47%, list=11%, signal=53%
reactome_antigen_presentation_folding_assembly_and_peptide_loading_of_class_i_mhc	25	0.69474	1.27147	0.195312	0.406681	1	7920	tags=56%, list=14%, signal=65%
kegg_one_carbon_pool_by_folate	17	0.622968	1.27082	0.124031	0.407166	1	4651	tags=53%, list=8%, signal=58%
biocarta_eif4_pathway	24	0.606674	1.26415	0.15098	0.425687	1	7152	tags=46%, list=13%, signal=53%
kegg_terpenoid_backbone_biosynthesis	15	0.751684	1.26383	0.194553	0.425163	1	5640	tags=73%, list=10%, signal=82%
pellicciotta_hdac_in_antigen_presentation_dn	49	0.608605	1.26282	0.184211	0.426729	1	9436	tags=67%, list=17%, signal=81%
biocarta_pten_pathway	18	0.661934	1.26257	0.180422	0.425997	1	7747	tags=50%, list=14%, signal=58%
kegg_pantothenate_and_coa_biosynthesis	16	0.644192	1.2625	0.121857	0.42471	1	5058	tags=56%, list=9%, signal=62%
kegg_nitrogen_metabolism	23	0.604273	1.25985	0.088	0.431234	1	2373	tags=43%, list=4%, signal=45%
reactome_aquaporin_mediated_transport	52	0.541748	1.25781	0.104208	0.435858	1	4015	tags=35%, list=7%, signal=37%
reactome_degradation_of_axin	55	0.571703	1.2573	0.188082	0.435908	1	9972	tags=67%, list=18%, signal=82%
bertucci_invasive_carcinoma_ductal_vs_lobular_dn	45	0.651654	1.25462	0.14881	0.442514	1	4943	tags=44%, list=9%, signal=49%
sotiriou_breast_cancer_grade_1_vs_3_dn	52	0.59822	1.25364	0.127273	0.443966	1	6602	tags=50%, list=12%, signal=57%
reactome_mitochondrial_trna_aminoacylation	18	0.653677	1.25024	0.185404	0.452838	1	5886	tags=50%, list=11%, signal=56%
biocarta_rela_pathway	15	0.616176	1.25018	0.158095	0.451479	1	8368	tags=67%, list=15%, signal=79%
yang_breast_cancer_esr1_up	36	0.541765	1.24937	0.108871	0.452467	1	3458	tags=31%, list=6%, signal=33%
cadwell_atg16l1_targets_up	103	0.522742	1.24881	0.0890269	0.452756	1	6285	tags=44%, list=11%, signal=49%
kegg_regulation_of_autophagy	35	0.548909	1.24747	0.151093	0.455334	1	5846	tags=23%, list=11%, signal=26%
roylance_breast_cancer_16q_copy_number_dn	26	0.628186	1.24552	0.157464	0.459586	1	2428	tags=42%, list=4%, signal=44%
reactome_p130cas_linkage_to_mapk_signaling_for_integrins	15	0.628862	1.24533	0.170168	0.458678	1	5684	tags=47%, list=10%, signal=52%
reactome_beta_catenin_phosphorylation_cascade	17	0.597863	1.24196	0.152941	0.467556	1	7579	tags=53%, list=14%, signal=61%
reactome_glycogen_synthesis	16	0.618589	1.23985	0.177515	0.472487	1	3901	tags=50%, list=7%, signal=54%
chen_lvad_support_of_failing_heart_up	99	0.590969	1.23955	0.169072	0.471981	1	5212	tags=48%, list=9%, signal=53%
ji_response_to_fsh_up	64	0.513405	1.23847	0.111332	0.473766	1	6922	tags=47%, list=13%, signal=54%
ceballos_targets_of_tp53_and_myc_up	21	0.609304	1.23752	0.167006	0.47515	1	4192	tags=43%, list=8%, signal=46%
yao_temporal_response_to_progesterone_cluster_0	73	0.546677	1.23728	0.124748	0.474331	1	7014	tags=58%, list=13%, signal=66%
mellman_tut1_targets_dn	47	0.498891	1.23589	0.0965795	0.477103	1	4558	tags=40%, list=8%, signal=44%
reactome_traf6_mediated_induction_of_tak1_complex_within_tlr4_complex	16	0.568586	1.2351	0.15019	0.477983	1	7041	tags=44%, list=13%, signal=50%
jiang_aging_cerebral_cortex_up	32	0.522414	1.23379	0.130522	0.480568	1	6941	tags=44%, list=13%, signal=50%
zwang_egf_persistently_up	33	0.549467	1.23259	0.128906	0.482731	1	4792	tags=48%, list=9%, signal=53%
reactome_organic_cation_anion_zwitterion_transport	15	0.623014	1.22871	0.146881	0.493251	1	4386	tags=47%, list=8%, signal=51%
mootha_voxphos	87	0.676511	1.22854	0.256917	0.492237	1	6940	tags=62%, list=13%, signal=71%
kegg_insulin_signaling_pathway	137	0.470206	1.22796	0.0881764	0.492571	1	7152	tags=36%, list=13%, signal=42%
kayo_calorie_restriction_muscle_dn	87	0.474333	1.2272	0.105469	0.493368	1	6285	tags=37%, list=11%, signal=41%
ehlers_aneuploidy_up	38	0.536613	1.22343	0.156489	0.503671	1	6067	tags=47%, list=11%, signal=53%
brachat_response_to_camptothecin_up	25	0.558869	1.2207	0.168699	0.510542	1	5982	tags=52%, list=11%, signal=58%
reactome_synthesis_of_leukotrienes_lt_and_eoxins_ex	21	0.621442	1.2192	0.207661	0.513578	1	1005	tags=29%, list=2%, signal=29%
reactome_mitochondrial_protein_import	65	0.618721	1.21876	0.251953	0.513402	1	6117	tags=43%, list=11%, signal=48%
tian_bhlha15_targets	16	0.617048	1.21805	0.192771	0.513971	1	4121	tags=56%, list=7%, signal=61%
kegg_proximal_tubule_bicarbonate_reclamation	23	0.578573	1.21802	0.15213	0.512464	1	2373	tags=39%, list=4%, signal=41%
steger_adipogenesis_up	21	0.608585	1.21602	0.191667	0.517198	1	5990	tags=62%, list=11%, signal=69%
joseph_response_to_sodium_butyrate_dn	60	0.516187	1.21469	0.153257	0.519922	1	6200	tags=47%, list=11%, signal=53%
reactome_amine_ligand_binding_receptors	42	0.531984	1.21358	0.156701	0.521941	1	6913	tags=29%, list=13%, signal=33%
reactome_synthesis_of_substrates_in_n_glycan_biosythesis	62	0.500913	1.21329	0.129666	0.521249	1	7522	tags=52%, list=14%, signal=60%
tang_senescence_tp53_targets_up	33	0.561497	1.2116	0.148374	0.524996	1	4372	tags=42%, list=8%, signal=46%
kegg_alzheimers_disease	165	0.495713	1.20807	0.158317	0.534666	1	6940	tags=48%, list=13%, signal=55%
reactome_nucleobase_catabolism	36	0.537741	1.20803	0.125737	0.533187	1	5223	tags=47%, list=9%, signal=52%
wang_response_to_androgen_up	28	0.531389	1.20801	0.178571	0.531624	1	8166	tags=50%, list=15%, signal=59%
reactome_amyloid_fiber_formation	51	0.501725	1.20577	0.145791	0.537321	1	7117	tags=47%, list=13%, signal=54%
ginestier_breast_cancer_znf217_amplified_up	68	0.574274	1.20518	0.227545	0.537587	1	6592	tags=44%, list=12%, signal=50%
dairkee_cancer_prone_response_bpa	50	0.509517	1.20489	0.160681	0.536969	1	5637	tags=40%, list=10%, signal=45%
terao_aox4_targets_hg_up	28	0.554213	1.204	0.209615	0.538283	1	6084	tags=57%, list=11%, signal=64%
li_adipogenesis_by_activated_pparg	18	0.59914	1.20245	0.209256	0.541572	1	6252	tags=61%, list=11%, signal=69%
browne_hcmv_infection_2hr_up	39	0.598287	1.20241	0.208511	0.540052	1	6020	tags=54%, list=11%, signal=60%
verhaak_glioblastoma_neural	128	0.462285	1.20182	0.104384	0.540324	1	5486	tags=31%, list=10%, signal=35%
ray_tumorigenesis_by_erbb2_cdc25a_dn	261	0.456079	1.20179	0.0876191	0.538778	1	5739	tags=37%, list=10%, signal=41%
lui_thyroid_cancer_cluster_5	16	0.625035	1.20149	0.178499	0.538172	1	2136	tags=38%, list=4%, signal=39%
smid_breast_cancer_luminal_b_up	168	0.463884	1.20029	0.0635246	0.540403	1	3722	tags=27%, list=7%, signal=29%
hollern_microacinar_breast_tumor_up	46	0.534282	1.19965	0.150101	0.5409	1	2398	tags=33%, list=4%, signal=34%
pid_angiopoietin_receptor_pathway	49	0.550596	1.19565	0.208413	0.552107	1	7674	tags=53%, list=14%, signal=62%
le_egr2_targets_dn	105	0.498412	1.19557	0.131048	0.550735	1	6218	tags=49%, list=11%, signal=55%
mcgowan_rsp6_targets_up	19	0.558377	1.1955	0.188797	0.549305	1	5669	tags=42%, list=10%, signal=47%
florio_human_neocortex	42	0.52646	1.19541	0.189135	0.548014	1	2293	tags=12%, list=4%, signal=12%
biocarta_her2_pathway	23	0.56058	1.19516	0.188119	0.547285	1	6215	tags=39%, list=11%, signal=44%
gross_hif1a_targets_dn	26	0.546772	1.19453	0.179592	0.547699	1	2716	tags=31%, list=5%, signal=32%
vecchi_gastric_cancer_early_dn	374	0.510038	1.19422	0.146293	0.547114	1	3552	tags=31%, list=6%, signal=33%
nakamura_adipogenesis_early_up	60	0.587985	1.19367	0.202479	0.54723	1	6848	tags=50%, list=12%, signal=57%
reactome_tp53_regulates_metabolic_genes	86	0.473163	1.19349	0.158915	0.5462	1	7056	tags=48%, list=13%, signal=55%
reactome_diseases_of_metabolism	244	0.475022	1.19271	0.118236	0.546984	1	5880	tags=36%, list=11%, signal=40%
gratias_retinoblastoma_16q24	17	0.67512	1.19253	0.298781	0.546012	1	9573	tags=71%, list=17%, signal=85%
reactome_integrin_signaling	27	0.549534	1.19195	0.224242	0.546376	1	2234	tags=30%, list=4%, signal=31%
mcbryan_pubertal_breast_6_7wk_up	189	0.478644	1.19183	0.157282	0.545147	1	7377	tags=46%, list=13%, signal=52%
delys_thyroid_cancer_dn	232	0.530837	1.19047	0.169697	0.548001	1	4278	tags=37%, list=8%, signal=40%
cavard_liver_cancer_malignant_vs_benign	31	0.609535	1.18928	0.246575	0.550261	1	7288	tags=61%, list=13%, signal=71%
biocarta_gcr_pathway	17	0.603976	1.18861	0.237805	0.55089	1	7638	tags=47%, list=14%, signal=55%
landis_breast_cancer_progression_dn	72	0.575558	1.18786	0.217221	0.551748	1	5410	tags=44%, list=10%, signal=49%
changolkar_h2afy_targets_up	49	0.493414	1.18531	0.165085	0.55825	1	4602	tags=39%, list=8%, signal=42%
gargalovic_response_to_oxidized_phospholipids_red_dn	26	0.577549	1.18326	0.228516	0.56328	1	4760	tags=42%, list=9%, signal=46%
stein_estrogen_response_not_via_esrra	18	0.568577	1.18287	0.190184	0.562994	1	4779	tags=56%, list=9%, signal=61%
pid_hdac_classiii_pathway	24	0.532702	1.18264	0.204322	0.562183	1	4907	tags=38%, list=9%, signal=41%
kegg_glutathione_metabolism	49	0.5215	1.18229	0.209486	0.561768	1	6583	tags=53%, list=12%, signal=60%
reactome_degradation_of_gli1_by_the_proteasome	60	0.543841	1.18127	0.247655	0.563422	1	9762	tags=65%, list=18%, signal=79%
reactome_vitamin_b5_pantothenate_metabolism	17	0.581669	1.18113	0.215094	0.562312	1	6125	tags=53%, list=11%, signal=60%
vanharanta_uterine_fibroid_dn	66	0.549281	1.18093	0.207547	0.561395	1	6360	tags=47%, list=12%, signal=53%
kegg_huntingtons_disease	180	0.485742	1.18077	0.23062	0.560349	1	6940	tags=43%, list=13%, signal=49%
reactome_nr1h3_nr1h2_regulate_gene_expression_linked_to_cholesterol_transport_and_efflux	37	0.514809	1.18065	0.187008	0.559159	1	6051	tags=41%, list=11%, signal=46%
landis_erbb2_breast_tumors_65_dn	39	0.562675	1.17824	0.2423	0.565094	1	5121	tags=49%, list=9%, signal=54%
reactome_iron_uptake_and_transport	58	0.489802	1.17763	0.186879	0.565581	1	6799	tags=40%, list=12%, signal=45%
wang_prostate_cancer_androgen_independent	64	0.453236	1.17757	0.141667	0.564226	1	5831	tags=38%, list=11%, signal=42%
lee_liver_cancer_ciprofibrate_up	59	0.513827	1.17584	0.160825	0.56818	1	4022	tags=39%, list=7%, signal=42%
faelt_b_cll_with_vh_rearrangements_dn	49	0.475732	1.17525	0.176584	0.568596	1	6938	tags=43%, list=13%, signal=49%
sasson_response_to_gonadotrophins_up	86	0.461514	1.17476	0.167323	0.568539	1	6513	tags=38%, list=12%, signal=43%
reactome_degradation_of_beta_catenin_by_the_destruction_complex	84	0.474545	1.17389	0.218924	0.569653	1	9436	tags=57%, list=17%, signal=69%
vantveer_breast_cancer_esr1_up	208	0.452816	1.1723	0.141104	0.573303	1	5382	tags=38%, list=10%, signal=41%
reactome_transcriptional_activation_of_mitochondrial_biogenesis	55	0.497464	1.17167	0.212062	0.57384	1	6852	tags=47%, list=12%, signal=54%
burton_adipogenesis_10	29	0.569018	1.16765	0.260081	0.585115	1	6178	tags=59%, list=11%, signal=66%
reactome_mtor_signalling	40	0.477552	1.16626	0.212928	0.588137	1	8662	tags=48%, list=16%, signal=56%
turashvili_breast_lobular_carcinoma_vs_lobular_normal_up	96	0.502779	1.16499	0.190476	0.590612	1	4134	tags=36%, list=8%, signal=39%
reactome_amino_acids_regulate_mtorc1	55	0.469378	1.16466	0.187023	0.590046	1	7056	tags=44%, list=13%, signal=50%
su_kidney	15	0.587186	1.16308	0.22561	0.593462	1	2932	tags=40%, list=5%, signal=42%
reactome_asparagine_n_linked_glycosylation	301	0.426539	1.16032	0.157171	0.600404	1	8225	tags=46%, list=15%, signal=54%
reactome_growth_hormone_receptor_signaling	24	0.557667	1.15818	0.258383	0.605804	1	5864	tags=33%, list=11%, signal=37%
dauer_stat3_targets_dn	48	0.641348	1.15789	0.314852	0.605186	1	6103	tags=54%, list=11%, signal=61%
reactome_sialic_acid_metabolism	33	0.497453	1.15711	0.174664	0.6061	1	4505	tags=30%, list=8%, signal=33%
martinez_response_to_trabectedin	50	0.534964	1.15606	0.233663	0.607954	1	6550	tags=40%, list=12%, signal=45%
reactome_energy_dependent_regulation_of_mtor_by_lkb1_ampk	29	0.500302	1.15522	0.247582	0.609035	1	8662	tags=52%, list=16%, signal=61%
reactome_regulation_of_fzd_by_ubiquitination	21	0.547803	1.15437	0.229862	0.610229	1	6484	tags=52%, list=12%, signal=59%
kegg_n_glycan_biosynthesis	46	0.478313	1.15432	0.214552	0.60878	1	7351	tags=52%, list=13%, signal=60%
boquest_stem_cell_cultured_vs_fresh_dn	30	0.584388	1.15227	0.26572	0.613808	1	3400	tags=47%, list=6%, signal=50%
biocarta_insulin_pathway	21	0.556788	1.15205	0.252988	0.612924	1	7983	tags=62%, list=14%, signal=72%
bystrykh_hematopoiesis_stem_cell_and_brain_qtl_cis	66	0.436195	1.15056	0.194831	0.61629	1	7092	tags=44%, list=13%, signal=50%
sasson_response_to_forskolin_up	88	0.454466	1.15025	0.194118	0.615639	1	6461	tags=38%, list=12%, signal=42%
reactome_synthesis_of_pc	28	0.479437	1.1501	0.1875	0.614535	1	1815	tags=32%, list=3%, signal=33%
li_wilms_tumor_vs_fetal_kidney_1_up	183	0.509224	1.14897	0.231855	0.616652	1	5739	tags=43%, list=10%, signal=48%
urs_adipocyte_differentiation_up	66	0.471572	1.14869	0.15222	0.615987	1	6405	tags=52%, list=12%, signal=58%
cheok_response_to_hd_mtx_dn	21	0.557395	1.14444	0.287072	0.628152	1	7908	tags=57%, list=14%, signal=67%
welch_gata1_targets	25	0.563552	1.14209	0.260331	0.634396	1	7773	tags=52%, list=14%, signal=61%
reactome_chaperone_mediated_autophagy	21	0.511092	1.14123	0.246521	0.635604	1	6484	tags=38%, list=12%, signal=43%
tonks_targets_of_runx1_runx1t1_fusion_erythrocyte_dn	18	0.565474	1.14027	0.252485	0.637056	1	1817	tags=17%, list=3%, signal=17%
abbud_lif_signaling_1_up	41	0.551344	1.13957	0.258799	0.637743	1	4686	tags=46%, list=9%, signal=51%
pid_pi3kci_akt_pathway	35	0.482614	1.13926	0.246575	0.637171	1	7056	tags=46%, list=13%, signal=52%
kayo_aging_muscle_dn	119	0.42697	1.13863	0.164773	0.637641	1	7821	tags=42%, list=14%, signal=49%
reactome_rora_activates_gene_expression	18	0.616012	1.13699	0.314342	0.641412	1	5916	tags=50%, list=11%, signal=56%
reactome_cellular_hexose_transport	21	0.535507	1.13691	0.234	0.640087	1	5878	tags=52%, list=11%, signal=59%
kegg_endometrial_cancer	52	0.482995	1.13689	0.250497	0.638565	1	7152	tags=48%, list=13%, signal=55%
tsunoda_cisplatin_resistance_dn	49	0.518779	1.13607	0.256198	0.639638	1	5423	tags=41%, list=10%, signal=45%
rashi_response_to_ionizing_radiation_5	129	0.44079	1.1356	0.193858	0.639721	1	6064	tags=38%, list=11%, signal=43%
ivanova_hematopoiesis_stem_cell_short_term	21	0.558843	1.13517	0.267465	0.63957	1	7433	tags=48%, list=13%, signal=55%
reactome_signaling_by_erbb2_ecd_mutants	16	0.552804	1.13295	0.308285	0.645211	1	7152	tags=38%, list=13%, signal=43%
mcbryan_pubertal_breast_5_6wk_dn	127	0.452332	1.13169	0.224	0.647602	1	7325	tags=42%, list=13%, signal=48%
vanloo_sp3_targets_dn	87	0.477708	1.13137	0.224449	0.64711	1	3345	tags=31%, list=6%, signal=33%
reactome_ub_specific_processing_proteases	185	0.431722	1.13133	0.240708	0.645689	1	8658	tags=41%, list=16%, signal=49%
kegg_proteasome	46	0.569774	1.1309	0.349716	0.645527	1	9762	tags=63%, list=18%, signal=77%
reactome_e3_ubiquitin_ligases_ubiquitinate_target_proteins	44	0.469003	1.13079	0.261261	0.644345	1	6532	tags=41%, list=12%, signal=46%
brachat_response_to_cisplatin	23	0.53537	1.128	0.263048	0.651823	1	6315	tags=61%, list=11%, signal=69%
douglas_bmi1_targets_dn	306	0.451901	1.12724	0.243346	0.652693	1	6607	tags=41%, list=12%, signal=46%
yao_temporal_response_to_progesterone_cluster_2	56	0.489296	1.12719	0.237705	0.651316	1	6175	tags=36%, list=11%, signal=40%
lee_liver_cancer_myc_up	52	0.464764	1.12702	0.22549	0.650276	1	6178	tags=44%, list=11%, signal=50%
kyng_normal_aging_dn	16	0.549185	1.12547	0.281188	0.653658	1	1748	tags=31%, list=3%, signal=32%
dorsam_hoxa9_targets_dn	32	0.508437	1.12487	0.246407	0.654137	1	7221	tags=41%, list=13%, signal=47%
reactome_platelet_aggregation_plug_formation	39	0.51108	1.12344	0.263048	0.657254	1	5684	tags=38%, list=10%, signal=43%
biocarta_gh_pathway	27	0.517039	1.12338	0.277559	0.655935	1	3636	tags=26%, list=7%, signal=28%
pid_rhodopsin_pathway	23	0.521325	1.12326	0.26556	0.654776	1	4625	tags=30%, list=8%, signal=33%
valk_aml_cluster_8	25	0.515236	1.12313	0.259023	0.65364	1	2036	tags=32%, list=4%, signal=33%
reactome_circadian_clock	70	0.503887	1.12296	0.296078	0.65265	1	5210	tags=41%, list=9%, signal=46%
farmer_breast_cancer_cluster_3	16	0.584276	1.12279	0.296	0.651706	1	1840	tags=38%, list=3%, signal=39%
reactome_signaling_by_nuclear_receptors	237	0.417761	1.12268	0.204409	0.650526	1	6051	tags=31%, list=11%, signal=35%
yoshimura_mapk8_targets_dn	358	0.429756	1.12172	0.239919	0.652198	1	7932	tags=44%, list=14%, signal=51%
reactome_fatty_acyl_coa_biosynthesis	37	0.488624	1.11923	0.240777	0.658712	1	5625	tags=46%, list=10%, signal=51%
smid_breast_cancer_luminal_a_up	84	0.542238	1.11909	0.275862	0.65761	1	3807	tags=36%, list=7%, signal=38%
macaeva_pbmc_response_to_ir	105	0.478711	1.11844	0.27833	0.658245	1	5595	tags=37%, list=10%, signal=41%
reactome_peptide_hormone_metabolism	89	0.436504	1.11835	0.204918	0.657053	1	7795	tags=35%, list=14%, signal=41%
reactome_transport_of_bile_salts_and_organic_acids_metal_ions_and_amine_compounds	86	0.45238	1.11806	0.211618	0.656545	1	3138	tags=28%, list=6%, signal=30%
hoegerkorp_cd44_targets_direct_up	26	0.512314	1.11649	0.246465	0.660113	1	5842	tags=50%, list=11%, signal=56%
dittmer_pthlh_targets_dn	70	0.444375	1.11577	0.254789	0.660951	1	7557	tags=44%, list=14%, signal=51%
smid_breast_cancer_relapse_in_bone_up	97	0.461367	1.11544	0.200405	0.660472	1	3722	tags=30%, list=7%, signal=32%
pid_erbb4_pathway	38	0.492432	1.11456	0.274319	0.661703	1	5792	tags=42%, list=11%, signal=47%
rodrigues_dcc_targets_dn	117	0.482965	1.11364	0.274704	0.66308	1	6004	tags=44%, list=11%, signal=49%
subtil_progestin_targets	34	0.49095	1.11357	0.261411	0.661776	1	5643	tags=35%, list=10%, signal=39%
biocarta_longevity_pathway	15	0.558109	1.11099	0.312625	0.668716	1	1882	tags=33%, list=3%, signal=35%
goldrath_immune_memory	64	0.491254	1.11098	0.271047	0.667244	1	4214	tags=38%, list=8%, signal=41%
pilon_klf1_targets_up	487	0.441511	1.11004	0.236253	0.668786	1	7466	tags=42%, list=14%, signal=48%
biocarta_toll_pathway	25	0.531783	1.10623	0.329389	0.679399	1	8589	tags=60%, list=16%, signal=71%
ruan_response_to_troglitazone_dn	15	0.54565	1.10588	0.276859	0.679019	1	5339	tags=53%, list=10%, signal=59%
petretto_heart_mass_qtl_cis_up	32	0.465004	1.10543	0.239623	0.679	1	8112	tags=56%, list=15%, signal=66%
reactome_bmal1_clock_npas2_activates_circadian_gene_expression	27	0.527218	1.10337	0.309434	0.684031	1	4907	tags=48%, list=9%, signal=53%
molenaar_targets_of_ccnd1_and_cdk4_up	65	0.455377	1.10243	0.238477	0.68556	1	6359	tags=51%, list=12%, signal=57%
biocarta_ecm_pathway	19	0.527562	1.10171	0.328032	0.68631	1	8227	tags=47%, list=15%, signal=56%
ivanova_hematopoiesis_intermediate_progenitor	133	0.411167	1.1	0.251386	0.690263	1	6954	tags=40%, list=13%, signal=45%
roylance_breast_cancer_16q_copy_number_up	62	0.507648	1.09918	0.315476	0.691411	1	4788	tags=35%, list=9%, signal=39%
jiang_aging_hypothalamus_up	48	0.479043	1.09854	0.323699	0.691978	1	7541	tags=46%, list=14%, signal=53%
guo_hex_targets_dn	63	0.460631	1.09808	0.284553	0.691954	1	5879	tags=37%, list=11%, signal=41%
naderi_breast_cancer_prognosis_dn	18	0.542438	1.09742	0.304264	0.692541	1	4108	tags=33%, list=7%, signal=36%
sarrio_epithelial_mesenchymal_transition_dn	152	0.473136	1.09672	0.288382	0.693201	1	6441	tags=45%, list=12%, signal=51%
biocarta_biopeptides_pathway	29	0.461766	1.09667	0.284936	0.691859	1	7438	tags=38%, list=13%, signal=44%
reactome_slc_mediated_transmembrane_transport	250	0.412578	1.09651	0.180527	0.690861	1	5506	tags=33%, list=10%, signal=36%
yao_hoxa10_targets_via_progesterone_up	78	0.48771	1.09472	0.296523	0.69494	1	5090	tags=37%, list=9%, signal=41%
moserle_ifna_response	31	0.708571	1.09433	0.432692	0.694711	1	7107	tags=68%, list=13%, signal=78%
marchini_trabectedin_resistance_up	20	0.511169	1.09431	0.292339	0.693256	1	9021	tags=60%, list=16%, signal=72%
reactome_purine_catabolism	18	0.516163	1.09422	0.302505	0.692064	1	7736	tags=61%, list=14%, signal=71%
gargalovic_response_to_oxidized_phospholipids_salmon_dn	15	0.577735	1.0942	0.299401	0.69063	1	5630	tags=47%, list=10%, signal=52%
vantveer_breast_cancer_metastasis_up	63	0.459693	1.09346	0.271008	0.69152	1	3288	tags=30%, list=6%, signal=32%
reactome_regulation_of_insulin_like_growth_factor_igf_transport_and_uptake_by_insulin_like_growth_factor_binding_proteins_igfbps	123	0.461336	1.0928	0.289109	0.692069	1	3105	tags=32%, list=6%, signal=34%
reactome_interleukin_7_signaling	23	0.545673	1.09237	0.340381	0.691891	1	3496	tags=43%, list=6%, signal=46%
tcga_glioblastoma_copy_number_dn	29	0.545753	1.09235	0.348089	0.690475	1	6640	tags=45%, list=12%, signal=51%
kyng_dna_damage_by_4nqo	36	0.455725	1.09202	0.260692	0.690047	1	5547	tags=36%, list=10%, signal=40%
liu_liver_cancer	34	0.449429	1.09128	0.228571	0.69093	1	5190	tags=38%, list=9%, signal=42%
vernochet_adipogenesis	19	0.518162	1.09011	0.291506	0.693335	1	6252	tags=42%, list=11%, signal=47%
alonso_metastasis_dn	26	0.507697	1.0899	0.318182	0.692529	1	7316	tags=50%, list=13%, signal=58%
doane_breast_cancer_esr1_up	110	0.449089	1.08903	0.252119	0.693736	1	3486	tags=31%, list=6%, signal=33%
vanasse_bcl2_targets_up	28	0.501716	1.08492	0.31992	0.705437	1	3996	tags=32%, list=7%, signal=35%
reactome_auf1_hnrnp_d0_binds_and_destabilizes_mrna	55	0.529956	1.0841	0.378072	0.706453	1	9762	tags=62%, list=18%, signal=75%
ferreira_ewings_sarcoma_unstable_vs_stable_dn	94	0.43283	1.08337	0.286885	0.707273	1	5983	tags=36%, list=11%, signal=41%
zhang_gata6_targets_up	16	0.523719	1.08336	0.314103	0.705836	1	3354	tags=44%, list=6%, signal=47%
kegg_galactose_metabolism	26	0.491184	1.08172	0.317623	0.709533	1	3633	tags=35%, list=7%, signal=37%
shedden_lung_cancer_good_survival_a4	196	0.4482	1.08051	0.297405	0.712008	1	4207	tags=33%, list=8%, signal=35%
reactome_metabolism_of_amine_derived_hormones	18	0.512731	1.07749	0.334	0.720342	1	3449	tags=28%, list=6%, signal=30%
biocarta_igf1mtor_pathway	19	0.501072	1.07718	0.341748	0.719809	1	7152	tags=42%, list=13%, signal=48%
warters_ir_response_5gy	48	0.482319	1.07699	0.318182	0.71885	1	5949	tags=48%, list=11%, signal=54%
reactome_neddylation	234	0.381011	1.07581	0.255435	0.72113	1	8548	tags=43%, list=16%, signal=50%
mikkelsen_npc_lcp_with_h3k4me3	58	0.458437	1.07559	0.283702	0.720333	1	2385	tags=22%, list=4%, signal=23%
sig_insulin_receptor_pathway_in_cardiac_myocytes	51	0.448384	1.07551	0.348337	0.719099	1	3034	tags=22%, list=6%, signal=23%
wotton_runx_targets_up	21	0.509934	1.07441	0.313646	0.72102	1	1748	tags=19%, list=3%, signal=20%
reactome_plasma_lipoprotein_clearance	33	0.477757	1.07435	0.331967	0.719743	1	4212	tags=33%, list=8%, signal=36%
siligan_targets_of_ews_fli1_fusion_dn	18	0.500374	1.07343	0.304688	0.721236	1	6346	tags=44%, list=12%, signal=50%
reactome_na_cl_dependent_neurotransmitter_transporters	19	0.511099	1.07333	0.304979	0.720055	1	2142	tags=26%, list=4%, signal=27%
kyng_response_to_h2o2_via_ercc6_up	37	0.440678	1.07286	0.325048	0.720141	1	3907	tags=30%, list=7%, signal=32%
lu_aging_brain_up	258	0.462304	1.07231	0.331976	0.720426	1	6333	tags=40%, list=11%, signal=45%
smith_tert_targets_dn	87	0.436432	1.07144	0.289524	0.721623	1	6866	tags=46%, list=12%, signal=52%
camps_colon_cancer_copy_number_dn	67	0.43193	1.07042	0.317829	0.72336	1	5385	tags=22%, list=10%, signal=25%
reactome_synthesis_of_very_long_chain_fatty_acyl_coas	24	0.48449	1.0677	0.325444	0.730768	1	5625	tags=50%, list=10%, signal=56%
lein_astrocyte_markers	42	0.483362	1.06665	0.339583	0.732604	1	5793	tags=40%, list=11%, signal=45%
rodrigues_thyroid_carcinoma_up	15	0.542542	1.06644	0.382716	0.731806	1	6449	tags=53%, list=12%, signal=60%
yao_temporal_response_to_progesterone_cluster_1	67	0.458541	1.06545	0.304781	0.733412	1	4108	tags=36%, list=7%, signal=39%
reactome_rip_mediated_nfkb_activation_via_zbp1	17	0.518577	1.0649	0.375969	0.733702	1	7638	tags=53%, list=14%, signal=61%
reactome_response_to_elevated_platelet_cytosolic_ca2	132	0.461703	1.06488	0.359504	0.732282	1	5685	tags=38%, list=10%, signal=42%
scibetta_kdm5b_targets_up	19	0.476929	1.06467	0.314516	0.731474	1	4224	tags=47%, list=8%, signal=51%
biocarta_arenrf2_pathway	20	0.505346	1.06464	0.367677	0.730132	1	7004	tags=50%, list=13%, signal=57%
reactome_protein_methylation	17	0.493163	1.06376	0.37037	0.731477	1	9689	tags=65%, list=18%, signal=78%
brueckner_targets_of_mirlet7a3_up	109	0.442375	1.06288	0.32449	0.732812	1	6433	tags=40%, list=12%, signal=46%
hedenfalk_breast_cancer_bracx_dn	20	0.505728	1.06216	0.367925	0.733628	1	6743	tags=40%, list=12%, signal=46%
biocarta_gsk3_pathway	20	0.526515	1.06202	0.352941	0.732598	1	7638	tags=55%, list=14%, signal=64%
shen_smarca2_targets_up	419	0.491443	1.06162	0.410058	0.732402	1	7526	tags=43%, list=14%, signal=49%
cairo_hepatoblastoma_poor_survival	16	0.532168	1.06113	0.360947	0.732475	1	2078	tags=50%, list=4%, signal=52%
ellwood_myc_targets_dn	41	0.438342	1.05967	0.338174	0.735794	1	7248	tags=59%, list=13%, signal=67%
reactome_foxo_mediated_transcription_of_cell_cycle_genes	17	0.524378	1.05953	0.363095	0.734814	1	4022	tags=35%, list=7%, signal=38%
kegg_alpha_linolenic_acid_metabolism	19	0.487505	1.05895	0.369835	0.735179	1	7977	tags=47%, list=14%, signal=55%
wang_adipogenic_genes_repressed_by_sirt1	28	0.491119	1.05893	0.35625	0.7338	1	5465	tags=46%, list=10%, signal=52%
smirnov_response_to_ir_6hr_up	168	0.422897	1.0579	0.342967	0.735556	1	5947	tags=42%, list=11%, signal=47%
mcdowell_acute_lung_injury_dn	46	0.496812	1.0564	0.364542	0.738889	1	5190	tags=30%, list=9%, signal=34%
barrier_colon_cancer_recurrence_up	42	0.442275	1.05504	0.355599	0.741708	1	5599	tags=33%, list=10%, signal=37%
ginestier_breast_cancer_20q13_amplification_up	108	0.42617	1.05461	0.352475	0.741572	1	6623	tags=36%, list=12%, signal=41%
sartipy_blunted_by_insulin_resistance_dn	18	0.476122	1.05242	0.316288	0.746996	1	4032	tags=44%, list=7%, signal=48%
reactome_caspase_activation_via_death_receptors_in_the_presence_of_ligand	16	0.528554	1.05195	0.37594	0.746971	1	6440	tags=44%, list=12%, signal=50%
reactome_negative_regulation_of_notch4_signaling	54	0.490971	1.05064	0.444043	0.749647	1	9436	tags=65%, list=17%, signal=78%
reactome_slc_transporter_disorders	98	0.415641	1.05014	0.333988	0.749787	1	6799	tags=36%, list=12%, signal=41%
reactome_ddx58_ifih1_mediated_induction_of_interferon_alpha_beta	78	0.436061	1.04961	0.375712	0.750022	1	6672	tags=33%, list=12%, signal=38%
kegg_pentose_phosphate_pathway	27	0.467057	1.04936	0.363118	0.749326	1	5164	tags=33%, list=9%, signal=37%
yao_temporal_response_to_progesterone_cluster_3	16	0.552224	1.04892	0.402062	0.749214	1	5637	tags=50%, list=10%, signal=56%
bandres_response_to_carmustin_without_mgmt_48hr_up	18	0.470189	1.04883	0.349495	0.748042	1	2321	tags=22%, list=4%, signal=23%
vecchi_gastric_cancer_advanced_vs_early_dn	143	0.441062	1.04804	0.34879	0.749087	1	6403	tags=42%, list=12%, signal=47%
kang_doxorubicin_resistance_dn	19	0.555102	1.04712	0.4334	0.750638	1	8484	tags=68%, list=15%, signal=81%
petretto_heart_mass_qtl_cis_dn	25	0.467999	1.04697	0.366667	0.749684	1	4141	tags=24%, list=8%, signal=26%
brachat_response_to_methotrexate_up	23	0.479356	1.0463	0.355865	0.750346	1	6315	tags=52%, list=11%, signal=59%
reactome_foxo_mediated_transcription_of_cell_death_genes	16	0.508323	1.04626	0.367704	0.749061	1	6349	tags=44%, list=12%, signal=49%
zhang_antiviral_response_to_ribavirin_up	28	0.53974	1.04449	0.407708	0.753339	1	2891	tags=36%, list=5%, signal=38%
mootha_glycolysis	21	0.500345	1.04388	0.366936	0.753808	1	1344	tags=24%, list=2%, signal=24%
ross_aml_of_fab_m7_type	70	0.429926	1.0436	0.348178	0.753277	1	5399	tags=33%, list=10%, signal=36%
gutierrez_multiple_myeloma_up	35	0.454457	1.04312	0.404715	0.753312	1	7347	tags=37%, list=13%, signal=43%
reactome_metal_ion_slc_transporters	26	0.465354	1.04272	0.384929	0.753099	1	3138	tags=31%, list=6%, signal=33%
reactome_transferrin_endocytosis_and_recycling	31	0.455702	1.04225	0.37037	0.753252	1	5469	tags=32%, list=10%, signal=36%
ouyang_prostate_cancer_markers	20	0.480929	1.0419	0.380117	0.752954	1	4022	tags=45%, list=7%, signal=49%
doane_response_to_androgen_up	180	0.387623	1.04029	0.311637	0.756484	1	4117	tags=25%, list=7%, signal=27%
hui_mapk14_targets_up	18	0.503098	1.03946	0.394628	0.757691	1	6035	tags=33%, list=11%, signal=37%
quintens_embryonic_brain_response_to_ir	81	0.436519	1.03758	0.361004	0.762167	1	5852	tags=41%, list=11%, signal=46%
watanabe_rectal_cancer_radiotherapy_responsive_up	107	0.380173	1.03727	0.359073	0.761702	1	7638	tags=41%, list=14%, signal=48%
smid_breast_cancer_erbb2_up	150	0.415939	1.03672	0.360825	0.762002	1	4117	tags=27%, list=7%, signal=29%
reactome_regulation_of_runx2_expression_and_activity	73	0.427587	1.03537	0.388582	0.764837	1	9436	tags=58%, list=17%, signal=69%
biocarta_nfkb_pathway	21	0.49729	1.0352	0.429961	0.763946	1	8368	tags=57%, list=15%, signal=67%
pid_foxo_pathway	49	0.451309	1.03507	0.40566	0.762975	1	7339	tags=45%, list=13%, signal=52%
reactome_map3k8_tpl2_dependent_mapk1_3_activation	16	0.51149	1.03383	0.413726	0.765431	1	8589	tags=56%, list=16%, signal=67%
reactome_antigen_processing_ubiquitination_proteasome_degradation	308	0.372975	1.03321	0.357664	0.765951	1	8679	tags=46%, list=16%, signal=54%
mcbryan_pubertal_breast_3_4wk_dn	40	0.458318	1.03307	0.376068	0.764945	1	4022	tags=33%, list=7%, signal=35%
reactome_dectin_1_mediated_noncanonical_nf_kb_signaling	62	0.47725	1.0329	0.43097	0.764099	1	10447	tags=63%, list=19%, signal=78%
reactome_metabolism_of_nucleotides	97	0.418349	1.03271	0.361377	0.763303	1	6687	tags=43%, list=12%, signal=49%
cheng_response_to_nickel_acetate	45	0.412402	1.03191	0.375502	0.764368	1	6692	tags=33%, list=12%, signal=38%
kegg_glycosylphosphatidylinositol_gpi_anchor_biosynthesis	25	0.474387	1.03093	0.405253	0.766034	1	6556	tags=40%, list=12%, signal=45%
smid_breast_cancer_relapse_in_brain_dn	80	0.423459	1.03008	0.362869	0.767311	1	3398	tags=30%, list=6%, signal=32%
chen_pdgf_targets	18	0.532754	1.02983	0.419753	0.766734	1	5967	tags=56%, list=11%, signal=62%
jiang_tip30_targets_dn	23	0.44585	1.02963	0.380198	0.765958	1	6353	tags=39%, list=12%, signal=44%
sartipy_normal_at_insulin_resistance_dn	16	0.520793	1.02947	0.431683	0.765084	1	7041	tags=56%, list=13%, signal=64%
kyng_dna_damage_by_gamma_radiation	78	0.417448	1.02939	0.369781	0.763952	1	5268	tags=32%, list=10%, signal=35%
yao_temporal_response_to_progesterone_cluster_5	29	0.484946	1.02917	0.403689	0.763287	1	4286	tags=41%, list=8%, signal=45%
reactome_synthesis_of_glycosylphosphatidylinositol_gpi	18	0.501998	1.02871	0.402672	0.76333	1	6556	tags=44%, list=12%, signal=50%
shepard_bmyb_morpholino_up	210	0.372892	1.0282	0.343925	0.763532	1	6449	tags=35%, list=12%, signal=40%
reactome_regulation_of_tlr_by_endogenous_ligand	19	0.540167	1.02665	0.434959	0.766923	1	5086	tags=42%, list=9%, signal=46%
hoegerkorp_cd44_targets_temporal_dn	25	0.44798	1.02643	0.372141	0.766201	1	4422	tags=36%, list=8%, signal=39%
sig_pip3_signaling_in_cardiac_myoctes	67	0.409472	1.02632	0.395038	0.765177	1	3405	tags=24%, list=6%, signal=25%
xu_akt1_targets_6hr	27	0.530096	1.02595	0.460227	0.76493	1	7107	tags=48%, list=13%, signal=55%
lui_thyroid_cancer_cluster_2	43	0.448534	1.02586	0.408046	0.763846	1	6379	tags=44%, list=12%, signal=50%
ramalho_stemness_up	190	0.40961	1.02569	0.416826	0.762992	1	7585	tags=39%, list=14%, signal=46%
kaab_failed_heart_atrium_dn	146	0.392053	1.02543	0.385496	0.762468	1	7630	tags=40%, list=14%, signal=46%
cervera_sdhb_targets_1_dn	34	0.483644	1.02417	0.404	0.76499	1	1074	tags=29%, list=2%, signal=30%
piepoli_lgi1_targets_up	17	0.508828	1.02288	0.407258	0.767715	1	4923	tags=35%, list=9%, signal=39%
pid_il1_pathway	34	0.474314	1.02278	0.428291	0.766646	1	8298	tags=50%, list=15%, signal=59%
biocarta_carm_er_pathway	25	0.461015	1.021	0.415238	0.770786	1	5604	tags=36%, list=10%, signal=40%
bonome_ovarian_cancer_survival_optimal_debulking	235	0.374511	1.02087	0.373757	0.769836	1	6851	tags=34%, list=12%, signal=39%
baldwin_prkci_targets_up	37	0.466873	1.01866	0.43299	0.77533	1	5352	tags=43%, list=10%, signal=48%
becker_tamoxifen_resistance_up	54	0.469361	1.01846	0.417166	0.774571	1	5630	tags=35%, list=10%, signal=39%
kegg_amino_sugar_and_nucleotide_sugar_metabolism	43	0.445913	1.01771	0.426778	0.77548	1	3644	tags=33%, list=7%, signal=35%
durchdewald_skin_carcinogenesis_up	88	0.395068	1.01647	0.384929	0.777963	1	7379	tags=43%, list=13%, signal=50%
yegnasubramanian_prostate_cancer	134	0.412144	1.01527	0.407407	0.78029	1	4281	tags=28%, list=8%, signal=31%
gross_elk3_targets_dn	33	0.49571	1.01484	0.416503	0.780212	1	3663	tags=30%, list=7%, signal=32%
farmer_breast_cancer_apocrine_vs_luminal	321	0.386675	1.01483	0.392996	0.778874	1	5456	tags=34%, list=10%, signal=37%
reactome_synthesis_of_pips_at_the_golgi_membrane	18	0.49052	1.01418	0.440777	0.779495	1	8879	tags=44%, list=16%, signal=53%
pid_era_genomic_pathway	64	0.381001	1.01386	0.397727	0.779147	1	5604	tags=28%, list=10%, signal=31%
chesler_brain_qtl_cis	73	0.385036	1.01262	0.41483	0.78166	1	5689	tags=38%, list=10%, signal=43%
browne_hcmv_infection_30min_up	54	0.443261	1.01124	0.440162	0.784505	1	3969	tags=31%, list=7%, signal=34%
kegg_aldosterone_regulated_sodium_reabsorption	42	0.428247	1.01117	0.411765	0.783372	1	3636	tags=29%, list=7%, signal=31%
wang_esophagus_cancer_vs_normal_dn	99	0.396466	1.01097	0.426854	0.782641	1	5331	tags=32%, list=10%, signal=36%
reactome_rna_polymerase_iii_transcription_termination	23	0.455488	1.01058	0.433515	0.78255	1	8054	tags=48%, list=15%, signal=56%
reactome_zbp1_dai_mediated_induction_of_type_i_ifns	21	0.467989	1.01016	0.435993	0.782471	1	7638	tags=52%, list=14%, signal=61%
chesler_brain_highest_genetic_variance	38	0.418079	1.00974	0.426168	0.782411	1	4708	tags=34%, list=9%, signal=37%
reactome_signaling_by_cytosolic_fgfr1_fusion_mutants	18	0.494511	1.00909	0.451977	0.78307	1	7152	tags=44%, list=13%, signal=51%
boquest_stem_cell_dn	216	0.490621	1.00878	0.482	0.782681	1	6103	tags=42%, list=11%, signal=47%
reactome_intra_golgi_traffic	44	0.443992	1.00855	0.463265	0.782083	1	7093	tags=50%, list=13%, signal=57%
schaeffer_prostate_development_6hr_up	153	0.410929	1.00709	0.426854	0.785062	1	5647	tags=35%, list=10%, signal=38%
berenjeno_transformed_by_rhoa_dn	394	0.399996	1.0066	0.459883	0.785158	1	6490	tags=38%, list=12%, signal=42%
reactome_glycogen_breakdown_glycogenolysis	15	0.492062	1.00641	0.422	0.784406	1	5442	tags=47%, list=10%, signal=52%
burton_adipogenesis_4	44	0.419265	1.00549	0.403162	0.785998	1	3653	tags=23%, list=7%, signal=24%
smith_liver_cancer	46	0.489282	1.00361	0.441406	0.790472	1	7778	tags=61%, list=14%, signal=71%
bystrykh_hematopoiesis_stem_cell_qtl_cis	131	0.37744	1.00105	0.434524	0.79701	1	6513	tags=36%, list=12%, signal=41%
klein_primary_effusion_lymphoma_up	49	0.423041	1.0006	0.431683	0.797092	1	5009	tags=27%, list=9%, signal=29%
setlur_prostate_cancer_tmprss2_erg_fusion_dn	20	0.465318	1.0004	0.432271	0.796338	1	3921	tags=25%, list=7%, signal=27%
teramoto_opn_targets_cluster_7	17	0.47069	0.999768	0.453252	0.79695	1	689	tags=24%, list=1%, signal=24%
nikolsky_breast_cancer_16p13_amplicon	117	0.485827	0.999721	0.467066	0.795749	1	6641	tags=45%, list=12%, signal=51%
kim_all_disorders_oligodendrocyte_number_corr_dn	33	0.439035	0.999418	0.458661	0.795311	1	4380	tags=27%, list=8%, signal=30%
matzuk_ovulation	15	0.51287	0.997132	0.456	0.800902	1	5700	tags=47%, list=10%, signal=52%
rashi_response_to_ionizing_radiation_1	38	0.434765	0.997131	0.453988	0.799568	1	6313	tags=42%, list=11%, signal=48%
kegg_maturity_onset_diabetes_of_the_young	25	0.477862	0.99607	0.447732	0.801462	1	2724	tags=24%, list=5%, signal=25%
weston_vegfa_targets_3hr	67	0.442858	0.99564	0.449136	0.80149	1	4864	tags=37%, list=9%, signal=41%
stearman_lung_cancer_early_vs_late_up	125	0.395789	0.994936	0.469903	0.802367	1	7541	tags=38%, list=14%, signal=43%
sesto_response_to_uv_c6	37	0.428511	0.994794	0.446602	0.801465	1	7318	tags=46%, list=13%, signal=53%
yao_temporal_response_to_progesterone_cluster_17	184	0.435897	0.994337	0.485605	0.801539	1	8342	tags=42%, list=15%, signal=49%
xu_gh1_exogenous_targets_dn	104	0.397674	0.993761	0.445298	0.801952	1	5421	tags=29%, list=10%, signal=32%
kegg_glycosaminoglycan_degradation	21	0.456087	0.99297	0.45229	0.803009	1	7515	tags=43%, list=14%, signal=50%
reactome_glucose_metabolism	91	0.387217	0.99283	0.453831	0.802114	1	1802	tags=19%, list=3%, signal=19%
bilanges_rapamycin_sensitive_genes	36	0.40331	0.992505	0.461988	0.801726	1	3554	tags=19%, list=6%, signal=21%
li_cytidine_analogs_cyctotoxicity	15	0.459628	0.991774	0.43254	0.802566	1	2279	tags=27%, list=4%, signal=28%
pid_rxr_vdr_pathway	26	0.443839	0.991741	0.43762	0.801342	1	6990	tags=42%, list=13%, signal=48%
tseng_irs1_targets_dn	133	0.404471	0.990835	0.421687	0.802795	1	7062	tags=39%, list=13%, signal=45%
kohoutek_ccnt2_targets	57	0.390925	0.990035	0.452675	0.803935	1	2176	tags=21%, list=4%, signal=22%
mcclung_creb1_targets_dn	56	0.415977	0.98953	0.475728	0.804147	1	6361	tags=32%, list=12%, signal=36%
jaervinen_amplified_in_laryngeal_cancer	40	0.421017	0.988614	0.477612	0.805625	1	7256	tags=40%, list=13%, signal=46%
lindgren_bladder_cancer_cluster_1_up	116	0.405109	0.987875	0.473282	0.806497	1	6175	tags=37%, list=11%, signal=42%
wang_response_to_forskolin_up	22	0.438987	0.987585	0.452055	0.806093	1	7193	tags=41%, list=13%, signal=47%
falvella_smokers_with_lung_cancer	80	0.425327	0.986047	0.468432	0.809396	1	6220	tags=36%, list=11%, signal=41%
bystrykh_hematopoiesis_stem_cell_and_brain_qtl_trans	157	0.352941	0.986041	0.471624	0.808105	1	7668	tags=34%, list=14%, signal=40%
lindgren_bladder_cancer_with_loh_in_chr9q	113	0.467129	0.985972	0.469786	0.807011	1	8496	tags=48%, list=15%, signal=56%
yao_temporal_response_to_progesterone_cluster_10	69	0.413955	0.985265	0.478346	0.807855	1	7981	tags=38%, list=14%, signal=44%
geserick_tert_targets_dn	21	0.5645	0.984155	0.512245	0.809854	1	4927	tags=48%, list=9%, signal=52%
zhu_cmv_8_hr_dn	49	0.438021	0.983641	0.474104	0.810066	1	5148	tags=39%, list=9%, signal=43%
zhu_cmv_8_hr_up	40	0.513113	0.982654	0.488798	0.811732	1	7264	tags=52%, list=13%, signal=60%
davicioni_molecular_arms_vs_erms_up	331	0.388185	0.981129	0.467836	0.81488	1	7259	tags=41%, list=13%, signal=47%
biocarta_igf1r_pathway	23	0.431193	0.980263	0.50497	0.816248	1	7443	tags=39%, list=14%, signal=45%
ingram_shh_targets_up	124	0.423554	0.97949	0.500978	0.817254	1	6263	tags=39%, list=11%, signal=44%
martin_viral_gpcr_signaling_up	86	0.420489	0.976602	0.488753	0.824684	1	3572	tags=33%, list=6%, signal=35%
reactome_class_i_mhc_mediated_antigen_processing_presentation	370	0.356527	0.973406	0.515712	0.833201	1	8578	tags=45%, list=16%, signal=53%
reactome_stabilization_of_p53	57	0.440824	0.972695	0.499072	0.834062	1	9436	tags=56%, list=17%, signal=68%
ongusaha_tp53_targets	34	0.435658	0.972578	0.492872	0.8331	1	4824	tags=41%, list=9%, signal=45%
bhat_esr1_targets_not_via_akt1_dn	86	0.438737	0.972472	0.507905	0.832111	1	5414	tags=36%, list=10%, signal=40%
darwiche_papilloma_progression_risk	74	0.368652	0.972149	0.503984	0.831806	1	4443	tags=26%, list=8%, signal=28%
reactome_transcriptional_regulation_of_white_adipocyte_differentiation	84	0.387727	0.970276	0.526733	0.836051	1	5916	tags=27%, list=11%, signal=31%
yao_temporal_response_to_progesterone_cluster_7	73	0.37333	0.969532	0.515267	0.837002	1	6320	tags=32%, list=11%, signal=36%
nakamura_adipogenesis_late_up	96	0.403347	0.969257	0.514451	0.83653	1	4582	tags=30%, list=8%, signal=33%
jain_nfkb_signaling	73	0.373915	0.968795	0.508411	0.836632	1	6091	tags=34%, list=11%, signal=38%
bandres_response_to_carmustin_mgmt_48hr_up	19	0.446172	0.968756	0.497121	0.835426	1	3037	tags=26%, list=6%, signal=28%
krige_amino_acid_deprivation	25	0.474885	0.968631	0.49076	0.83449	1	5248	tags=48%, list=10%, signal=53%
zhong_secretome_of_lung_cancer_and_endothelium	68	0.392238	0.968286	0.501976	0.834221	1	5680	tags=34%, list=10%, signal=38%
roversi_glioma_copy_number_dn	52	0.409498	0.968099	0.496957	0.833478	1	5637	tags=37%, list=10%, signal=41%
chemnitz_response_to_prostaglandin_e2_dn	390	0.389235	0.96768	0.527778	0.833492	1	6531	tags=38%, list=12%, signal=43%
gaussmann_mll_af4_fusion_targets_e_dn	22	0.45547	0.967505	0.51782	0.832738	1	4131	tags=32%, list=7%, signal=34%
mattioli_multiple_myeloma_subgroups	17	0.478147	0.967384	0.516505	0.831791	1	732	tags=18%, list=1%, signal=18%
burton_adipogenesis_1	30	0.512058	0.965548	0.505071	0.836074	1	5941	tags=50%, list=11%, signal=56%
biocarta_no1_pathway	28	0.467312	0.965387	0.511247	0.835256	1	7443	tags=43%, list=14%, signal=50%
cadwell_atg16l1_targets_dn	62	0.394553	0.964955	0.507752	0.835189	1	5212	tags=31%, list=9%, signal=34%
west_adrenocortical_tumor_markers_dn	19	0.513386	0.964497	0.494	0.835378	1	3268	tags=32%, list=6%, signal=34%
lein_choroid_plexus_markers	102	0.389362	0.964405	0.531828	0.834362	1	4466	tags=28%, list=8%, signal=31%
mann_response_to_amifostine_up	19	0.44535	0.962063	0.520076	0.840174	1	6763	tags=42%, list=12%, signal=48%
reactome_interferon_alpha_beta_signaling	70	0.530124	0.961635	0.529293	0.840241	1	7989	tags=41%, list=14%, signal=48%
reactome_trna_aminoacylation	24	0.479068	0.960708	0.515385	0.841746	1	7585	tags=50%, list=14%, signal=58%
biocarta_tff_pathway	24	0.449498	0.960573	0.509921	0.840855	1	3333	tags=21%, list=6%, signal=22%
tien_intestine_probiotics_6hr_dn	169	0.380696	0.959876	0.517891	0.841774	1	6692	tags=39%, list=12%, signal=44%
tseng_adipogenic_potential_dn	46	0.444295	0.959792	0.52008	0.840777	1	6408	tags=48%, list=12%, signal=54%
reactome_interleukin_1_signaling	102	0.377783	0.958299	0.515267	0.84385	1	9475	tags=51%, list=17%, signal=61%
faelt_b_cll_with_vh3_21_dn	49	0.393374	0.958066	0.520154	0.843278	1	5916	tags=35%, list=11%, signal=39%
reactome_er_to_golgi_anterograde_transport	153	0.359884	0.958057	0.52495	0.84202	1	6839	tags=33%, list=12%, signal=38%
addya_erythroid_differentiation_by_hemin	74	0.419936	0.956899	0.535865	0.844276	1	6635	tags=42%, list=12%, signal=48%
spira_smokers_lung_cancer_up	39	0.445566	0.956858	0.528487	0.843121	1	6864	tags=38%, list=12%, signal=44%
kuninger_igf1_vs_pdgfb_targets_up	82	0.383025	0.954373	0.570565	0.849292	1	4738	tags=29%, list=9%, signal=32%
reactome_metabolism_of_carbohydrates	292	0.356686	0.954296	0.570565	0.848243	1	4009	tags=23%, list=7%, signal=25%
biocarta_eif_pathway	16	0.448261	0.953839	0.526923	0.848263	1	9572	tags=63%, list=17%, signal=76%
goldrath_homeostatic_proliferation	144	0.35642	0.953772	0.520992	0.847175	1	6762	tags=32%, list=12%, signal=36%
chiba_response_to_tsa	41	0.386968	0.953651	0.522852	0.846252	1	6804	tags=39%, list=12%, signal=44%
ramaswamy_metastasis_dn	58	0.40987	0.953535	0.543388	0.845338	1	2726	tags=22%, list=5%, signal=24%
wang_lmo4_targets_dn	353	0.368695	0.953427	0.521484	0.844387	1	8524	tags=39%, list=15%, signal=46%
park_hsc_vs_multipotent_progenitors_up	18	0.433275	0.953304	0.51938	0.843473	1	6181	tags=39%, list=11%, signal=44%
warters_response_to_ir_skin	80	0.388249	0.953225	0.550201	0.842446	1	7100	tags=40%, list=13%, signal=46%
burton_adipogenesis_peak_at_8hr	39	0.42532	0.952599	0.510246	0.84306	1	6269	tags=44%, list=11%, signal=49%
reactome_sema4d_in_semaphorin_signaling	24	0.427149	0.95062	0.539526	0.847603	1	4587	tags=33%, list=8%, signal=36%
liang_hematopoiesis_stem_cell_number_small_vs_huge_up	37	0.398861	0.949916	0.560729	0.848445	1	5119	tags=32%, list=9%, signal=36%
pid_cone_pathway	23	0.418059	0.948344	0.516736	0.851785	1	6924	tags=26%, list=13%, signal=30%
lim_mammary_stem_cell_dn	409	0.375851	0.948026	0.574181	0.851499	1	4985	tags=32%, list=9%, signal=35%
pacher_targets_of_igf1_and_igf2_up	36	0.417229	0.947833	0.524292	0.850816	1	2524	tags=22%, list=5%, signal=23%
graessmann_response_to_mc_and_serum_deprivation_up	210	0.408725	0.947331	0.540698	0.851078	1	6760	tags=38%, list=12%, signal=43%
jazaeri_breast_cancer_brca1_vs_brca2_dn	42	0.421343	0.947262	0.563851	0.850008	1	4819	tags=29%, list=9%, signal=31%
reactome_degradation_of_dvl	57	0.438884	0.946479	0.53422	0.851015	1	9436	tags=58%, list=17%, signal=70%
mikkelsen_mcv6_icp_with_h3k27me3	74	0.392905	0.944758	0.560082	0.854879	1	5105	tags=26%, list=9%, signal=28%
poola_invasive_breast_cancer_dn	130	0.379699	0.944156	0.579051	0.855393	1	6521	tags=33%, list=12%, signal=37%
matzuk_spermatozoa	113	0.361684	0.944088	0.57485	0.854316	1	6225	tags=33%, list=11%, signal=37%
sansom_apc_targets_dn	338	0.400165	0.943842	0.539554	0.85384	1	4402	tags=31%, list=8%, signal=33%
rizki_tumor_invasiveness_2d_dn	63	0.367351	0.94352	0.573964	0.853566	1	3683	tags=24%, list=7%, signal=25%
uzonyi_response_to_leukotriene_and_thrombin	35	0.522544	0.942632	0.564257	0.855025	1	6020	tags=54%, list=11%, signal=61%
williams_esr2_targets_up	27	0.406899	0.942104	0.543307	0.855399	1	8209	tags=56%, list=15%, signal=65%
kim_tial1_targets	30	0.408791	0.942033	0.552381	0.854356	1	5923	tags=43%, list=11%, signal=49%
reactome_pre_notch_processing_in_golgi	18	0.454792	0.941899	0.547971	0.853498	1	4940	tags=33%, list=9%, signal=37%
reactome_eicosanoid_ligand_binding_receptors	15	0.519584	0.940902	0.547389	0.855154	1	7961	tags=60%, list=14%, signal=70%
iwanaga_carcinogenesis_by_kras_dn	119	0.364984	0.940335	0.574144	0.855609	1	5167	tags=28%, list=9%, signal=31%
biocarta_met_pathway	33	0.440764	0.939899	0.577821	0.855715	1	7171	tags=45%, list=13%, signal=52%
sig_il4receptor_in_b_lyphocytes	27	0.431905	0.939817	0.56262	0.854723	1	7152	tags=41%, list=13%, signal=47%
zhan_multiple_myeloma_pr_dn	49	0.444842	0.939663	0.560461	0.853949	1	5456	tags=39%, list=10%, signal=43%
karlsson_tgfb1_targets_dn	189	0.364362	0.939631	0.589041	0.852803	1	6379	tags=38%, list=12%, signal=42%
kasler_hdac7_targets_2_dn	30	0.418377	0.939416	0.529046	0.852224	1	5865	tags=43%, list=11%, signal=48%
reactome_transport_to_the_golgi_and_subsequent_modification	184	0.352028	0.939122	0.578629	0.851894	1	8225	tags=41%, list=15%, signal=48%
gale_apl_with_flt3_mutated_dn	16	0.510581	0.939086	0.554511	0.850788	1	7304	tags=38%, list=13%, signal=43%
heidenblad_amplicon_8q24_dn	39	0.408269	0.938582	0.554192	0.851023	1	5371	tags=31%, list=10%, signal=34%
coller_myc_targets_up	23	0.441044	0.938487	0.558185	0.8501	1	3421	tags=35%, list=6%, signal=37%
krieg_kdm3a_targets_not_hypoxia	198	0.360127	0.938443	0.589641	0.849004	1	7382	tags=37%, list=13%, signal=42%
shepard_crush_and_burn_mutant_up	196	0.375306	0.938432	0.584158	0.847823	1	6573	tags=32%, list=12%, signal=36%
vandesluis_commd1_targets_group_4_up	17	0.456356	0.938056	0.582305	0.84774	1	2572	tags=35%, list=5%, signal=37%
turashvili_breast_lobular_carcinoma_vs_ductal_normal_dn	91	0.409085	0.937753	0.579766	0.847456	1	3486	tags=26%, list=6%, signal=28%
kyng_dna_damage_up	208	0.372308	0.937181	0.597633	0.847881	1	6433	tags=35%, list=12%, signal=39%
wu_silenced_by_methylation_in_bladder_cancer	51	0.455236	0.936558	0.560547	0.848469	1	4736	tags=39%, list=9%, signal=43%
weber_methylated_hcp_in_sperm_up	19	0.445597	0.936196	0.575884	0.848326	1	3565	tags=26%, list=6%, signal=28%
pepper_chronic_lymphocytic_leukemia_dn	22	0.447216	0.93487	0.587398	0.850966	1	6572	tags=36%, list=12%, signal=41%
gery_cebp_targets	126	0.399025	0.934855	0.553719	0.84979	1	6270	tags=38%, list=11%, signal=43%
ceribelli_promoters_inactive_and_bound_by_nfy	40	0.397272	0.934399	0.589695	0.849928	1	1466	tags=13%, list=3%, signal=13%
kegg_prion_diseases	35	0.454407	0.933206	0.54918	0.852215	1	4119	tags=31%, list=7%, signal=34%
reactome_infection_with_mycobacterium_tuberculosis	27	0.392073	0.93317	0.547206	0.851128	1	7213	tags=33%, list=13%, signal=38%
johansson_brain_cancer_early_vs_late_dn	40	0.402151	0.933104	0.582846	0.850124	1	4867	tags=30%, list=9%, signal=33%
pid_lpa4_pathway	15	0.482398	0.93245	0.559454	0.850792	1	5488	tags=40%, list=10%, signal=44%
bernard_ppapdc1b_targets_up	36	0.37915	0.931906	0.578244	0.851163	1	7373	tags=42%, list=13%, signal=48%
monnier_postradiation_tumor_escape_dn	373	0.342141	0.931458	0.664093	0.851291	1	7219	tags=41%, list=13%, signal=47%
reactome_regulation_of_beta_cell_development	42	0.41834	0.93098	0.557312	0.851434	1	3748	tags=24%, list=7%, signal=26%
gazda_diamond_blackfan_anemia_myeloid_up	30	0.451445	0.930729	0.564155	0.850949	1	5874	tags=47%, list=11%, signal=52%
pid_ret_pathway	39	0.400002	0.930174	0.57515	0.851328	1	7171	tags=41%, list=13%, signal=47%
chen_liver_metabolism_qtl_cis	93	0.404176	0.93013	0.56639	0.850263	1	5923	tags=35%, list=11%, signal=40%
scheidereit_ikk_targets	17	0.435163	0.929602	0.574	0.850605	1	7638	tags=47%, list=14%, signal=55%
matzuk_spermatid_differentiation	36	0.393513	0.928933	0.605714	0.85136	1	7772	tags=31%, list=14%, signal=36%
kegg_fructose_and_mannose_metabolism	33	0.40363	0.928857	0.589322	0.850415	1	5164	tags=36%, list=9%, signal=40%
fontaine_papillary_thyroid_carcinoma_dn	79	0.376868	0.928856	0.639918	0.849238	1	6622	tags=32%, list=12%, signal=36%
bhat_esr1_targets_via_akt1_dn	80	0.417422	0.928234	0.545098	0.84986	1	6874	tags=44%, list=12%, signal=50%
reactome_formation_of_incision_complex_in_gg_ner	43	0.387752	0.927791	0.575526	0.849986	1	8219	tags=37%, list=15%, signal=44%
reactome_glycerophospholipid_biosynthesis	123	0.34992	0.927601	0.669276	0.849362	1	3302	tags=22%, list=6%, signal=23%
reactome_mitophagy	29	0.415725	0.927269	0.567308	0.849167	1	6844	tags=34%, list=12%, signal=39%
biocarta_cd40_pathway	15	0.487911	0.9267	0.560229	0.849647	1	7638	tags=53%, list=14%, signal=62%
basaki_ybx1_targets_dn	383	0.367159	0.925208	0.617188	0.852803	1	5924	tags=34%, list=11%, signal=37%
boylan_multiple_myeloma_d_up	87	0.364934	0.924979	0.63278	0.852275	1	5940	tags=33%, list=11%, signal=37%
yao_temporal_response_to_progesterone_cluster_8	50	0.412952	0.924538	0.572895	0.852371	1	5212	tags=38%, list=9%, signal=42%
dazard_response_to_uv_scc_up	104	0.37994	0.92427	0.602339	0.851975	1	6755	tags=36%, list=12%, signal=40%
reactome_retrograde_transport_at_the_trans_golgi_network	49	0.412111	0.92414	0.58498	0.851178	1	7990	tags=41%, list=14%, signal=48%
kyng_dna_damage_by_gamma_and_uv_radiation	80	0.371429	0.923642	0.582834	0.85142	1	7634	tags=44%, list=14%, signal=51%
mitsiades_response_to_aplidin_up	431	0.364309	0.923553	0.620482	0.850501	1	6532	tags=35%, list=12%, signal=40%
mishra_carcinoma_associated_fibroblast_dn	24	0.4305	0.92304	0.57515	0.850804	1	3846	tags=33%, list=7%, signal=36%
lee_liver_cancer_e2f1_up	63	0.414606	0.922521	0.588235	0.851107	1	3663	tags=29%, list=7%, signal=31%
gary_cd5_targets_up	461	0.334024	0.921843	0.675624	0.851936	1	6493	tags=34%, list=12%, signal=38%
browne_hcmv_infection_24hr_dn	142	0.396141	0.921387	0.60757	0.852073	1	6454	tags=36%, list=12%, signal=41%
fischer_direct_p53_targets_meta_analysis	306	0.359542	0.921212	0.634387	0.851439	1	7528	tags=41%, list=14%, signal=47%
amit_serum_response_40_mcf10a	32	0.486946	0.920944	0.593496	0.851059	1	6020	tags=44%, list=11%, signal=49%
reactome_mtorc1_mediated_signalling	23	0.416957	0.920541	0.567568	0.851097	1	7056	tags=39%, list=13%, signal=45%
biocarta_ras_pathway	22	0.415554	0.919117	0.609434	0.853991	1	7638	tags=50%, list=14%, signal=58%
hofmann_cell_lymphoma_dn	39	0.383078	0.918861	0.641879	0.853539	1	4768	tags=36%, list=9%, signal=39%
yagi_aml_with_t_9_11_translocation	128	0.349333	0.918061	0.642586	0.854602	1	6770	tags=29%, list=12%, signal=33%
massarweh_response_to_estradiol	62	0.391599	0.91804	0.634766	0.853504	1	5320	tags=40%, list=10%, signal=45%
nikolsky_breast_cancer_7q21_q22_amplicon	75	0.415793	0.917983	0.558648	0.852511	1	6354	tags=35%, list=12%, signal=39%
barrier_cancer_relapse_normal_sample_dn	31	0.395881	0.917981	0.603143	0.851375	1	9542	tags=55%, list=17%, signal=66%
takada_gastric_cancer_copy_number_dn	28	0.451734	0.917607	0.573196	0.851321	1	4367	tags=36%, list=8%, signal=39%
gotzmann_epithelial_to_mesenchymal_transition_dn	204	0.343478	0.917439	0.655039	0.850695	1	6592	tags=34%, list=12%, signal=39%
thum_systolic_heart_failure_dn	205	0.371345	0.916734	0.626243	0.851557	1	6264	tags=33%, list=11%, signal=37%
matzuk_male_reproduction_sertoli	28	0.398039	0.916558	0.640884	0.850921	1	2126	tags=21%, list=4%, signal=22%
reactome_base_excision_repair_ap_site_formation	17	0.442153	0.916492	0.573674	0.849952	1	6870	tags=47%, list=12%, signal=54%
zwang_egf_interval_up	105	0.351174	0.916343	0.691552	0.849252	1	4491	tags=22%, list=8%, signal=24%
reactome_caspase_activation_via_extrinsic_apoptotic_signalling_pathway	26	0.41674	0.915754	0.592871	0.849762	1	6440	tags=38%, list=12%, signal=44%
massarweh_tamoxifen_resistance_dn	252	0.35361	0.915715	0.722567	0.848738	1	4631	tags=30%, list=8%, signal=32%
reactome_vasopressin_regulates_renal_water_homeostasis_via_aquaporins	43	0.403945	0.915579	0.61657	0.847994	1	4015	tags=28%, list=7%, signal=30%
jazag_tgfb1_signaling_dn	34	0.379083	0.915196	0.625954	0.847997	1	7531	tags=41%, list=14%, signal=48%
reactome_metabolism_of_polyamines	59	0.431112	0.914767	0.574953	0.848137	1	9436	tags=56%, list=17%, signal=67%
barrier_cancer_relapse_normal_sample_up	33	0.415507	0.913834	0.622177	0.849679	1	6973	tags=36%, list=13%, signal=42%
gyorffy_doxorubicin_resistance	40	0.427101	0.912986	0.612774	0.850991	1	6173	tags=43%, list=11%, signal=48%
lindgren_bladder_cancer_cluster_2a_dn	137	0.413513	0.912947	0.601215	0.849986	1	6248	tags=39%, list=11%, signal=44%
sa_pten_pathway	17	0.479498	0.912836	0.616731	0.849169	1	7747	tags=47%, list=14%, signal=55%
chng_multiple_myeloma_hyperploid_dn	30	0.394139	0.912343	0.610136	0.849425	1	5571	tags=27%, list=10%, signal=30%
hummerich_skin_cancer_progression_dn	100	0.383225	0.911698	0.65873	0.850082	1	6513	tags=39%, list=12%, signal=44%
hu_angiogenesis_up	21	0.423807	0.911423	0.637295	0.849737	1	5924	tags=38%, list=11%, signal=43%
reactome_metabolism_of_nitric_oxide_enos_activation_and_regulation	15	0.426009	0.911025	0.573386	0.849756	1	6866	tags=53%, list=12%, signal=61%
shaffer_irf4_targets_in_activated_b_lymphocyte	76	0.377837	0.910542	0.599606	0.84995	1	4530	tags=26%, list=8%, signal=29%
nelson_response_to_androgen_dn	17	0.420289	0.910303	0.620352	0.849518	1	5423	tags=47%, list=10%, signal=52%
reactome_deubiquitination	262	0.34149	0.910259	0.639194	0.848535	1	7531	tags=33%, list=14%, signal=38%
bandres_response_to_carmustin_mgmt_48hr_dn	158	0.341651	0.910076	0.67451	0.847901	1	4651	tags=22%, list=8%, signal=24%
bhati_g2m_arrest_by_2methoxyestradiol_dn	123	0.346462	0.909799	0.659229	0.847551	1	5257	tags=28%, list=10%, signal=30%
kondo_ezh2_targets	228	0.377293	0.909762	0.663347	0.846567	1	5932	tags=32%, list=11%, signal=36%
greenbaum_e2a_targets_dn	18	0.468099	0.909393	0.606	0.846506	1	5911	tags=50%, list=11%, signal=56%
lee_aging_cerebellum_dn	68	0.36684	0.909368	0.672917	0.845477	1	7201	tags=34%, list=13%, signal=39%
reactome_mapk6_mapk4_signaling	92	0.355456	0.909308	0.632463	0.844555	1	9762	tags=53%, list=18%, signal=65%
heller_silenced_by_methylation_dn	103	0.374582	0.909223	0.668687	0.84372	1	2760	tags=22%, list=5%, signal=23%
biocarta_igf1_pathway	21	0.440792	0.909171	0.636364	0.842776	1	7983	tags=57%, list=14%, signal=67%
reactome_autophagy	149	0.343282	0.909052	0.624528	0.842018	1	7056	tags=32%, list=13%, signal=36%
korkola_yolk_sac_tumor	64	0.388771	0.907916	0.650099	0.843963	1	4607	tags=33%, list=8%, signal=36%
kyng_dna_damage_by_4nqo_or_gamma_radiation	15	0.426302	0.906728	0.630058	0.846147	1	6416	tags=40%, list=12%, signal=45%
bandres_response_to_carmustin_without_mgmt_48hr_dn	31	0.404874	0.906603	0.619522	0.845387	1	1680	tags=19%, list=3%, signal=20%
kokkinakis_methionine_deprivation_96hr_up	117	0.385539	0.906453	0.638298	0.844699	1	6693	tags=39%, list=12%, signal=45%
boquest_stem_cell_cultured_vs_fresh_up	419	0.398192	0.906267	0.625767	0.844128	1	5060	tags=36%, list=9%, signal=39%
schlingemann_skin_carcinogenesis_tpa_dn	25	0.420993	0.904518	0.631068	0.847734	1	4102	tags=24%, list=7%, signal=26%
siligan_bound_by_ews_flt1_fusion	46	0.396211	0.904349	0.637652	0.847107	1	8637	tags=43%, list=16%, signal=52%
lein_cerebellum_markers	85	0.368872	0.90406	0.676768	0.846849	1	5722	tags=38%, list=10%, signal=42%
riggins_tamoxifen_resistance_up	64	0.390251	0.903872	0.661972	0.846284	1	5046	tags=30%, list=9%, signal=33%
martin_nfkb_targets_up	44	0.423634	0.903557	0.600791	0.846028	1	4024	tags=36%, list=7%, signal=39%
abe_vegfa_targets_30min	27	0.436358	0.9029	0.615234	0.846765	1	3483	tags=30%, list=6%, signal=32%
chiang_liver_cancer_subclass_interferon_up	26	0.524936	0.902778	0.605578	0.846051	1	4864	tags=46%, list=9%, signal=51%
kobayashi_egfr_signaling_24hr_up	91	0.380072	0.90246	0.666667	0.845862	1	4051	tags=27%, list=7%, signal=30%
chen_lvad_support_of_failing_heart_dn	42	0.42962	0.901978	0.655311	0.846114	1	4198	tags=33%, list=8%, signal=36%
biocarta_par1_pathway	19	0.459503	0.901656	0.608863	0.845877	1	2105	tags=21%, list=4%, signal=22%
mcclung_delta_fosb_targets_8wk	49	0.368572	0.901642	0.668712	0.844853	1	4848	tags=29%, list=9%, signal=31%
colin_pilocytic_astrocytoma_vs_glioblastoma_dn	28	0.424301	0.90145	0.616326	0.844286	1	7339	tags=54%, list=13%, signal=62%
zirn_tretinoin_response_up	18	0.506608	0.901149	0.622	0.844043	1	4590	tags=39%, list=8%, signal=42%
reactome_signaling_by_notch4	82	0.360167	0.900835	0.659774	0.843871	1	9436	tags=54%, list=17%, signal=65%
reactome_cargo_recognition_for_clathrin_mediated_endocytosis	104	0.347765	0.900682	0.678	0.843241	1	6767	tags=35%, list=12%, signal=39%
rickman_head_and_neck_cancer_e	86	0.384958	0.90034	0.687873	0.843135	1	2897	tags=21%, list=5%, signal=22%
reactome_regulation_of_tp53_expression_and_degradation	37	0.36805	0.900123	0.662362	0.842693	1	7056	tags=46%, list=13%, signal=53%
gargalovic_response_to_oxidized_phospholipids_turquoise_up	81	0.423155	0.899992	0.608268	0.841988	1	5336	tags=36%, list=10%, signal=40%
gross_hypoxia_via_elk3_only_up	33	0.428514	0.899953	0.618367	0.841048	1	7325	tags=55%, list=13%, signal=63%
rizki_tumor_invasiveness_2d_up	68	0.337011	0.899487	0.740672	0.841211	1	3472	tags=19%, list=6%, signal=20%
mullighan_npm1_mutated_signature_1_up	259	0.341482	0.89916	0.705996	0.841045	1	6339	tags=32%, list=12%, signal=36%
mariadason_regulated_by_histone_acetylation_up	58	0.370108	0.898224	0.659491	0.842465	1	6591	tags=36%, list=12%, signal=41%
zhu_skil_targets_up	18	0.471038	0.897203	0.613497	0.844156	1	4022	tags=33%, list=7%, signal=36%
reactome_tnfr1_induced_nfkappab_signaling_pathway	30	0.380373	0.896261	0.627599	0.845673	1	7201	tags=40%, list=13%, signal=46%
dorn_adenovirus_infection_12hr_up	26	0.436451	0.896204	0.614173	0.844778	1	4676	tags=35%, list=8%, signal=38%
nikolsky_breast_cancer_21q22_amplicon	16	0.485561	0.896179	0.614583	0.843795	1	4972	tags=38%, list=9%, signal=41%
reactome_response_of_mtb_to_phagocytosis	23	0.376358	0.896117	0.612903	0.842942	1	7213	tags=30%, list=13%, signal=35%
suzuki_response_to_tsa	18	0.411057	0.895076	0.623047	0.844731	1	4701	tags=28%, list=9%, signal=30%
brachat_response_to_methotrexate_dn	26	0.415703	0.894375	0.634578	0.845676	1	3730	tags=27%, list=7%, signal=29%
bakker_foxo3_targets_up	54	0.394717	0.893515	0.654691	0.846942	1	6207	tags=39%, list=11%, signal=44%
liu_sox4_targets_up	138	0.379549	0.892607	0.626719	0.848343	1	6548	tags=38%, list=12%, signal=43%
reactome_signaling_by_wnt_in_cancer	34	0.405592	0.89219	0.643585	0.84839	1	7579	tags=38%, list=14%, signal=44%
sana_tnf_signaling_dn	83	0.439179	0.891421	0.618677	0.849369	1	6608	tags=43%, list=12%, signal=49%
haddad_t_lymphocyte_and_nk_progenitor_up	80	0.401109	0.890646	0.660749	0.850422	1	5689	tags=31%, list=10%, signal=35%
chandran_metastasis_top50_dn	44	0.374995	0.89023	0.637652	0.850439	1	6124	tags=39%, list=11%, signal=43%
mcclung_cocain_reward_4wk	71	0.358917	0.889682	0.72211	0.8509	1	6227	tags=32%, list=11%, signal=36%
debiasi_apoptosis_by_reovirus_infection_dn	271	0.341323	0.889529	0.723608	0.850262	1	6603	tags=34%, list=12%, signal=39%
reactome_tgf_beta_receptor_signaling_in_emt_epithelial_to_mesenchymal_transition	16	0.418477	0.889528	0.629278	0.849226	1	6484	tags=50%, list=12%, signal=57%
browne_hcmv_infection_18hr_dn	180	0.380199	0.889446	0.658052	0.848401	1	4282	tags=24%, list=8%, signal=26%
pid_mtor_4pathway	69	0.341643	0.888974	0.677903	0.848625	1	7056	tags=29%, list=13%, signal=33%
wallace_prostate_cancer_up	20	0.419876	0.886254	0.680894	0.854877	1	3127	tags=25%, list=6%, signal=26%
pid_retinoic_acid_pathway	30	0.403305	0.886118	0.623742	0.854221	1	7004	tags=40%, list=13%, signal=46%
galluzzi_permeabilize_mitochondria	40	0.360042	0.885413	0.699048	0.855126	1	5272	tags=30%, list=10%, signal=33%
reactome_scf_skp2_mediated_degradation_of_p27_p21	60	0.399698	0.885374	0.620755	0.854225	1	9436	tags=58%, list=17%, signal=70%
rao_bound_by_sall4_isoform_a	186	0.340448	0.884777	0.731076	0.854759	1	6906	tags=27%, list=13%, signal=31%
pid_s1p_s1p2_pathway	24	0.405956	0.884535	0.664717	0.85439	1	1385	tags=17%, list=3%, signal=17%
biocarta_stress_pathway	24	0.394847	0.882695	0.662083	0.858253	1	8589	tags=54%, list=16%, signal=64%
sweet_lung_cancer_kras_dn	409	0.400011	0.882291	0.652344	0.858317	1	6635	tags=37%, list=12%, signal=41%
reactome_negative_regulation_of_mapk_pathway	40	0.358797	0.880991	0.692607	0.860825	1	6565	tags=33%, list=12%, signal=37%
marks_hdac_targets_up	22	0.413247	0.880857	0.662289	0.860139	1	5968	tags=41%, list=11%, signal=46%
keshelava_multiple_drug_resistance	80	0.346246	0.880414	0.741036	0.860267	1	6150	tags=30%, list=11%, signal=34%
reactome_complement_cascade	114	0.48946	0.879707	0.633401	0.861183	1	4307	tags=34%, list=8%, signal=37%
medina_smarca4_targets	36	0.382332	0.879306	0.708253	0.861152	1	4689	tags=31%, list=9%, signal=33%
sabates_colorectal_adenoma_dn	297	0.375722	0.879255	0.722441	0.860266	1	4663	tags=25%, list=8%, signal=27%
stossi_response_to_estradiol	45	0.394035	0.878768	0.690335	0.860508	1	4345	tags=29%, list=8%, signal=31%
yao_temporal_response_to_progesterone_cluster_12	77	0.367277	0.87824	0.698842	0.86083	1	3869	tags=26%, list=7%, signal=28%
reactome_ikk_complex_recruitment_mediated_by_rip1	23	0.401743	0.878151	0.639847	0.860018	1	6484	tags=39%, list=12%, signal=44%
turashvili_breast_normal_ductal_vs_lobular_up	66	0.374659	0.876486	0.711765	0.863438	1	6066	tags=35%, list=11%, signal=39%
reactome_triglyceride_catabolism	24	0.39887	0.876461	0.733467	0.862468	1	3990	tags=29%, list=7%, signal=31%
nikolsky_breast_cancer_6p24_p22_amplicon	21	0.47567	0.876277	0.667961	0.861895	1	5054	tags=33%, list=9%, signal=37%
reactome_glycosphingolipid_metabolism	44	0.370031	0.876175	0.675624	0.861136	1	7321	tags=45%, list=13%, signal=52%
shaffer_irf4_targets_in_myeloma_vs_mature_b_lymphocyte	97	0.354105	0.875483	0.7	0.861976	1	5542	tags=29%, list=10%, signal=32%
lee_liver_cancer_acox1_up	64	0.388034	0.875288	0.710204	0.861476	1	3638	tags=27%, list=7%, signal=28%
biocarta_nthi_pathway	23	0.418403	0.875255	0.661417	0.860549	1	8252	tags=48%, list=15%, signal=56%
chang_immortalized_by_hpv31_dn	60	0.375802	0.874931	0.708812	0.860383	1	5924	tags=35%, list=11%, signal=39%
kegg_adherens_junction	73	0.366401	0.874548	0.6673	0.860341	1	6848	tags=36%, list=12%, signal=41%
hahtola_mycosis_fungoides_up	15	0.431138	0.874033	0.650794	0.860693	1	4997	tags=47%, list=9%, signal=51%
reactome_negative_regulators_of_ddx58_ifih1_signaling	34	0.392534	0.873946	0.611632	0.859921	1	7360	tags=44%, list=13%, signal=51%
berenjeno_rock_signaling_not_via_rhoa_up	29	0.398831	0.873769	0.727273	0.859336	1	4056	tags=28%, list=7%, signal=30%
reactome_platelet_activation_signaling_and_aggregation	261	0.36768	0.873081	0.680556	0.860145	1	5685	tags=29%, list=10%, signal=32%
wang_cisplatin_response_and_xpc_dn	218	0.342912	0.87307	0.764933	0.859165	1	6532	tags=33%, list=12%, signal=37%
gaussmann_mll_af4_fusion_targets_f_dn	36	0.401246	0.872949	0.711111	0.858465	1	5879	tags=36%, list=11%, signal=40%
ding_lung_cancer_expression_by_copy_number	99	0.386081	0.872847	0.635135	0.8577	1	8525	tags=42%, list=15%, signal=50%
biocarta_cxcr4_pathway	19	0.411587	0.872466	0.686391	0.857703	1	7638	tags=42%, list=14%, signal=49%
zhang_targets_of_ewsr1_fli1_fusion	87	0.369934	0.872325	0.724066	0.857059	1	6558	tags=39%, list=12%, signal=44%
bonome_ovarian_cancer_survival_suboptimal_debulking	494	0.330905	0.871106	0.77881	0.859281	1	5343	tags=28%, list=10%, signal=31%
pid_trail_pathway	28	0.386594	0.870339	0.699248	0.860296	1	7152	tags=43%, list=13%, signal=49%
kenny_ctnnb1_targets_dn	52	0.351684	0.870317	0.738372	0.859343	1	5423	tags=29%, list=10%, signal=32%
davicioni_pax_foxo1_signature_in_arms_up	59	0.361681	0.870101	0.753937	0.858866	1	5575	tags=29%, list=10%, signal=32%
liu_targets_of_vmyb_vs_cmyb_up	15	0.43408	0.869851	0.658586	0.858499	1	4773	tags=33%, list=9%, signal=36%
reactome_signaling_by_moderate_kinase_activity_braf_mutants	45	0.34228	0.869032	0.744318	0.859594	1	6227	tags=27%, list=11%, signal=30%
abe_vegfa_targets_2hr	34	0.363652	0.868915	0.769531	0.85891	1	2756	tags=26%, list=5%, signal=28%
elvidge_hypoxia_by_dmog_dn	59	0.352708	0.868201	0.781065	0.85969	1	5596	tags=31%, list=10%, signal=34%
piccaluga_angioimmunoblastic_lymphoma_dn	133	0.394168	0.868105	0.636546	0.858946	1	5396	tags=36%, list=10%, signal=40%
biocarta_vegf_pathway	27	0.392826	0.867962	0.652427	0.858301	1	7224	tags=33%, list=13%, signal=38%
shipp_dlbcl_cured_vs_fatal_dn	43	0.359334	0.867918	0.709259	0.857421	1	5631	tags=26%, list=10%, signal=28%
ruiz_tnc_targets_up	153	0.378608	0.867803	0.705426	0.85672	1	6354	tags=38%, list=12%, signal=43%
davicioni_rhabdomyosarcoma_pax_foxo1_fusion_up	63	0.370046	0.86725	0.764706	0.857187	1	2445	tags=19%, list=4%, signal=20%
einav_interferon_signature_in_cancer	27	0.507119	0.867042	0.655446	0.856812	1	7107	tags=48%, list=13%, signal=55%
pid_erbb2_erbb3_pathway	44	0.350701	0.866375	0.729885	0.857494	1	7152	tags=39%, list=13%, signal=44%
gaussmann_mll_af4_fusion_targets_c_up	165	0.342671	0.865262	0.784884	0.859436	1	7571	tags=42%, list=14%, signal=48%
magrangeas_multiple_myeloma_igll_vs_iglk_dn	24	0.385934	0.865032	0.703922	0.859061	1	1015	tags=17%, list=2%, signal=17%
gargalovic_response_to_oxidized_phospholipids_blue_dn	61	0.370868	0.864472	0.740812	0.859497	1	6714	tags=41%, list=12%, signal=47%
tcga_glioblastoma_copy_number_up	72	0.358768	0.864189	0.756238	0.859254	1	7152	tags=32%, list=13%, signal=37%
zhong_secretome_of_lung_cancer_and_macrophage	76	0.349437	0.864083	0.697936	0.858532	1	6922	tags=38%, list=13%, signal=44%
reactome_regulation_of_ifna_signaling	26	0.454202	0.864058	0.652591	0.857618	1	7693	tags=23%, list=14%, signal=27%
reactome_cd28_dependent_pi3k_akt_signaling	22	0.389043	0.864014	0.704062	0.856756	1	7152	tags=50%, list=13%, signal=57%
chuang_oxidative_stress_response_up	28	0.39315	0.863972	0.725646	0.85588	1	6199	tags=43%, list=11%, signal=48%
gargalovic_response_to_oxidized_phospholipids_yellow_up	31	0.435547	0.863696	0.669941	0.855576	1	4320	tags=35%, list=8%, signal=38%
li_dcp2_bound_mrna	85	0.412476	0.863392	0.637066	0.85541	1	6054	tags=28%, list=11%, signal=32%
garcia_targets_of_fli1_and_dax1_up	50	0.347608	0.862926	0.790566	0.855645	1	8112	tags=40%, list=15%, signal=47%
reactome_synthesis_of_pips_at_the_early_endosome_membrane	16	0.449027	0.862918	0.662857	0.8547	1	2254	tags=31%, list=4%, signal=33%
gobert_core_oligodendrocyte_differentiation	43	0.36995	0.862692	0.761044	0.854288	1	6388	tags=42%, list=12%, signal=47%
dauer_stat3_targets_up	47	0.4308	0.861707	0.665323	0.855916	1	6770	tags=49%, list=12%, signal=56%
browne_hcmv_infection_10hr_dn	53	0.381343	0.861641	0.707602	0.855111	1	6305	tags=43%, list=11%, signal=49%
reactome_downregulation_of_erbb2_signaling	29	0.376339	0.861393	0.722555	0.854784	1	6866	tags=41%, list=12%, signal=47%
bystrykh_hematopoiesis_stem_cell_scp2_qtl_trans	26	0.375733	0.860671	0.767535	0.85567	1	4229	tags=27%, list=8%, signal=29%
biocarta_il6_pathway	21	0.398626	0.860101	0.674	0.856124	1	6624	tags=48%, list=12%, signal=54%
murakami_uv_response_24hr	20	0.399937	0.859752	0.715976	0.85607	1	7452	tags=50%, list=14%, signal=58%
turashvili_breast_ductal_carcinoma_vs_lobular_normal_dn	68	0.411368	0.859524	0.705882	0.855659	1	5009	tags=29%, list=9%, signal=32%
pid_bmp_pathway	42	0.370986	0.85936	0.69305	0.855124	1	3139	tags=19%, list=6%, signal=20%
schuhmacher_myc_targets_up	78	0.384086	0.858875	0.680154	0.855427	1	5044	tags=33%, list=9%, signal=37%
joseph_response_to_sodium_butyrate_up	31	0.387818	0.855601	0.655642	0.86278	1	7261	tags=48%, list=13%, signal=56%
gentile_uv_response_cluster_d8	37	0.398038	0.855183	0.667293	0.862851	1	4080	tags=27%, list=7%, signal=29%
wang_clim2_targets_dn	179	0.331745	0.855058	0.762646	0.862187	1	5800	tags=31%, list=11%, signal=34%
bruno_hematopoiesis	63	0.371961	0.852383	0.768612	0.868035	1	4207	tags=32%, list=8%, signal=34%
udayakumar_med1_targets_dn	237	0.339495	0.852183	0.807692	0.867568	1	6130	tags=31%, list=11%, signal=35%
reactome_erk_mapk_targets	22	0.396798	0.851793	0.688492	0.867585	1	6635	tags=36%, list=12%, signal=41%
bowie_response_to_tamoxifen	18	0.547196	0.850924	0.676768	0.868811	1	7107	tags=50%, list=13%, signal=57%
zheng_glioblastoma_plasticity_dn	58	0.391542	0.850839	0.738281	0.868034	1	4997	tags=29%, list=9%, signal=32%
abbud_lif_signaling_1_dn	26	0.376043	0.850714	0.759519	0.867406	1	4273	tags=27%, list=8%, signal=29%
podar_response_to_adaphostin_dn	18	0.41363	0.850554	0.714286	0.86685	1	4117	tags=33%, list=7%, signal=36%
choi_atl_chronic_vs_acute_dn	18	0.387285	0.849899	0.687382	0.867515	1	9402	tags=56%, list=17%, signal=67%
kaab_failed_heart_ventricle_dn	43	0.388692	0.849384	0.698656	0.867819	1	7340	tags=40%, list=13%, signal=46%
chebotaev_gr_targets_up	76	0.369518	0.849055	0.789883	0.867661	1	3190	tags=28%, list=6%, signal=29%
krasnoselskaya_ilf3_targets_up	38	0.453707	0.848924	0.673228	0.867034	1	4388	tags=34%, list=8%, signal=37%
xu_gh1_exogenous_targets_up	56	0.339636	0.847515	0.845691	0.869679	1	6004	tags=30%, list=11%, signal=34%
chiaradonna_neoplastic_transformation_kras_cdc25_dn	52	0.408624	0.847244	0.702213	0.869413	1	5924	tags=38%, list=11%, signal=43%
wang_barretts_esophagus_up	52	0.386288	0.846866	0.725051	0.869378	1	4000	tags=35%, list=7%, signal=37%
li_prostate_cancer_epigenetic	30	0.41833	0.846333	0.691383	0.869773	1	4949	tags=37%, list=9%, signal=40%
reactome_nucleotide_salvage	23	0.383824	0.845059	0.76381	0.871946	1	5695	tags=43%, list=10%, signal=48%
nikolsky_breast_cancer_16q24_amplicon	52	0.419581	0.844627	0.674227	0.872067	1	7084	tags=46%, list=13%, signal=53%
bredemeyer_rag_signaling_via_atm_not_via_nfkb_up	51	0.362795	0.844573	0.837255	0.871239	1	4466	tags=31%, list=8%, signal=34%
ikeda_mir30_targets_dn	24	0.404133	0.844302	0.712598	0.870921	1	2114	tags=17%, list=4%, signal=17%
reactome_pka_activation_in_glucagon_signalling	17	0.425797	0.843945	0.736308	0.870891	1	7443	tags=41%, list=14%, signal=48%
reactome_scavenging_by_class_a_receptors	19	0.448514	0.843308	0.679842	0.871487	1	2572	tags=21%, list=5%, signal=22%
reactome_insulin_receptor_signalling_cascade	54	0.342548	0.842965	0.846004	0.8714	1	6218	tags=26%, list=11%, signal=29%
mense_hypoxia_up	97	0.360706	0.84267	0.744898	0.871152	1	4779	tags=31%, list=9%, signal=34%
reactome_protein_ubiquitination	64	0.33418	0.84021	0.741818	0.876326	1	7887	tags=44%, list=14%, signal=51%
yang_breast_cancer_esr1_bulk_up	27	0.366339	0.84015	0.812627	0.875532	1	5734	tags=33%, list=10%, signal=37%
reactome_signaling_by_erbb2	50	0.340677	0.840129	0.806818	0.874631	1	7152	tags=36%, list=13%, signal=41%
gajate_response_to_trabectedin_up	62	0.389407	0.839562	0.748491	0.875031	1	6693	tags=42%, list=12%, signal=48%
zhan_multiple_myeloma_cd1_and_cd2_up	92	0.34797	0.839436	0.801942	0.874368	1	6368	tags=34%, list=12%, signal=38%
chen_neuroblastoma_copy_number_gains	50	0.344142	0.838494	0.821218	0.875816	1	7072	tags=32%, list=13%, signal=37%
pid_ar_tf_pathway	53	0.365733	0.83785	0.714851	0.876444	1	6020	tags=32%, list=11%, signal=36%
gazda_diamond_blackfan_anemia_erythroid_up	26	0.387342	0.837776	0.741245	0.875693	1	5595	tags=35%, list=10%, signal=39%
takeda_targets_of_nup98_hoxa9_fusion_8d_up	155	0.3781	0.836558	0.756098	0.87772	1	4997	tags=30%, list=9%, signal=33%
bacolod_resistance_to_alkylating_agents_up	24	0.410985	0.836488	0.726358	0.876936	1	4868	tags=42%, list=9%, signal=46%
gargalovic_response_to_oxidized_phospholipids_grey_dn	76	0.358579	0.836144	0.811508	0.876772	1	5175	tags=34%, list=9%, signal=38%
reactome_pi3k_events_in_erbb2_signaling	16	0.428354	0.835558	0.70155	0.877287	1	7759	tags=50%, list=14%, signal=58%
haslinger_b_cll_with_mutated_vh_genes	18	0.414491	0.835515	0.772358	0.876451	1	6350	tags=44%, list=12%, signal=50%
reactome_ldl_clearance	19	0.387213	0.835299	0.73055	0.876063	1	4078	tags=26%, list=7%, signal=28%
liu_vmyb_targets_up	122	0.345552	0.835274	0.864919	0.875184	1	2671	tags=20%, list=5%, signal=21%
kegg_amyotrophic_lateral_sclerosis_als	53	0.328003	0.835065	0.893443	0.874749	1	7509	tags=34%, list=14%, signal=39%
nojima_sfrp2_targets_up	30	0.382873	0.834866	0.759674	0.874307	1	4709	tags=27%, list=9%, signal=29%
reactome_sema4d_induced_cell_migration_and_growth_cone_collapse	20	0.390582	0.83451	0.747012	0.87427	1	4587	tags=30%, list=8%, signal=33%
castellano_nras_targets_up	70	0.372842	0.834349	0.762948	0.873724	1	4364	tags=30%, list=8%, signal=33%
bowie_response_to_extracellular_matrix	17	0.542034	0.833675	0.712551	0.874393	1	9765	tags=71%, list=18%, signal=86%
reactome_tak1_activates_nfkb_by_phosphorylation_and_activation_of_ikks_complex	32	0.346477	0.833628	0.8	0.873575	1	7763	tags=41%, list=14%, signal=47%
izadpanah_stem_cell_adipose_vs_bone_dn	107	0.390475	0.833556	0.744511	0.872811	1	5126	tags=32%, list=9%, signal=35%
biocarta_tnfr2_pathway	17	0.416428	0.833084	0.692457	0.873015	1	7638	tags=47%, list=14%, signal=55%
reactome_irs_mediated_signalling	48	0.344746	0.832831	0.875	0.872681	1	6218	tags=27%, list=11%, signal=31%
lee_aging_neocortex_up	74	0.347135	0.832334	0.768775	0.872948	1	6848	tags=36%, list=12%, signal=42%
nikolsky_breast_cancer_15q26_amplicon	20	0.453515	0.832178	0.717694	0.872386	1	4422	tags=35%, list=8%, signal=38%
nikolsky_breast_cancer_22q13_amplicon	17	0.452944	0.831932	0.694949	0.87207	1	4863	tags=24%, list=9%, signal=26%
mikkelsen_mef_lcp_with_h3k27me3	71	0.341602	0.831276	0.87269	0.872699	1	5195	tags=21%, list=9%, signal=23%
reactome_cross_presentation_of_soluble_exogenous_antigens_endosomes	50	0.395865	0.830377	0.679849	0.874046	1	9436	tags=60%, list=17%, signal=72%
reactome_g_protein_activation	28	0.369489	0.830209	0.78937	0.873508	1	4015	tags=25%, list=7%, signal=27%
lopes_methylated_in_colon_cancer_up	28	0.402649	0.829488	0.782077	0.874324	1	3042	tags=25%, list=6%, signal=26%
landis_erbb2_breast_tumors_65_up	22	0.378992	0.82896	0.770992	0.874622	1	7859	tags=50%, list=14%, signal=58%
mikkelsen_mef_lcp_with_h3k4me3	126	0.367234	0.828922	0.779116	0.873779	1	5720	tags=33%, list=10%, signal=36%
tsai_response_to_radiation_therapy	30	0.444361	0.828898	0.718876	0.872916	1	6020	tags=37%, list=11%, signal=41%
zhu_cmv_24_hr_up	83	0.352136	0.828428	0.760396	0.873099	1	8202	tags=47%, list=15%, signal=55%
tomlins_prostate_cancer_up	40	0.348927	0.827474	0.775391	0.874387	1	6371	tags=30%, list=12%, signal=34%
holleman_prednisolone_resistance_all_up	19	0.379708	0.827354	0.751445	0.873755	1	4816	tags=26%, list=9%, signal=29%
seitz_neoplastic_transformation_by_8p_deletion_up	73	0.418254	0.826914	0.728516	0.87385	1	4000	tags=33%, list=7%, signal=35%
reactome_digestion_and_absorption	28	0.390624	0.825591	0.814371	0.876091	1	3259	tags=18%, list=6%, signal=19%
roversi_glioma_loh_regions	44	0.373888	0.825574	0.782178	0.875217	1	3872	tags=25%, list=7%, signal=27%
finetti_breast_cancers_kinome_gray	15	0.506572	0.825464	0.74031	0.874552	1	8040	tags=53%, list=15%, signal=62%
pid_beta_catenin_deg_pathway	18	0.396088	0.825299	0.714008	0.874036	1	7999	tags=50%, list=15%, signal=58%
reactome_traf6_mediated_nf_kb_activation	24	0.372075	0.82497	0.778	0.873912	1	6461	tags=33%, list=12%, signal=38%
schaeffer_prostate_development_12hr_up	110	0.357978	0.824908	0.848861	0.873137	1	5734	tags=33%, list=10%, signal=36%
reactome_cobalamin_cbl_vitamin_b12_transport_and_metabolism	19	0.400981	0.824826	0.7833	0.872423	1	5146	tags=37%, list=9%, signal=41%
wood_ebv_ebna1_targets_dn	46	0.362956	0.824215	0.794059	0.872934	1	4074	tags=26%, list=7%, signal=28%
reactome_tbc_rabgaps	44	0.319411	0.824145	0.834915	0.872204	1	7213	tags=36%, list=13%, signal=42%
reactome_runx1_regulates_transcription_of_genes_involved_in_differentiation_of_hscs	70	0.339079	0.822974	0.762712	0.874006	1	9436	tags=54%, list=17%, signal=65%
yao_temporal_response_to_progesterone_cluster_13	176	0.380065	0.822497	0.7	0.874204	1	7340	tags=41%, list=13%, signal=47%
pid_epo_pathway	33	0.380334	0.822064	0.766082	0.874315	1	7638	tags=36%, list=14%, signal=42%
mulligan_ntf3_signaling_via_insr_and_igf1r_up	21	0.378759	0.821766	0.759109	0.874135	1	7283	tags=38%, list=13%, signal=44%
reactome_assembly_of_the_hiv_virion	16	0.387899	0.819578	0.767176	0.878242	1	7479	tags=38%, list=14%, signal=43%
baelde_diabetic_nephropathy_dn	428	0.336593	0.818816	0.833333	0.879045	1	6482	tags=32%, list=12%, signal=37%
cheok_response_to_mercaptopurine_and_hd_mtx_dn	25	0.355535	0.818693	0.831758	0.878406	1	7176	tags=36%, list=13%, signal=41%
kegg_vascular_smooth_muscle_contraction	115	0.351019	0.818508	0.797688	0.8779	1	6462	tags=30%, list=12%, signal=33%
maloney_response_to_17aag_up	40	0.339138	0.818185	0.849206	0.877746	1	6963	tags=35%, list=13%, signal=40%
reactome_unfolded_protein_response_upr	92	0.314683	0.817936	0.841176	0.877453	1	5571	tags=25%, list=10%, signal=28%
gargalovic_response_to_oxidized_phospholipids_green_up	26	0.413357	0.817461	0.739726	0.877614	1	5227	tags=38%, list=9%, signal=42%
abe_vegfa_targets	19	0.416594	0.816662	0.750499	0.87848	1	5721	tags=37%, list=10%, signal=41%
howlin_pubertal_mammary_gland	64	0.363744	0.813927	0.856838	0.883816	1	5637	tags=31%, list=10%, signal=35%
mili_pseudopodia	48	0.347459	0.813756	0.819961	0.883293	1	5334	tags=27%, list=10%, signal=30%
browne_hcmv_infection_20hr_dn	97	0.358955	0.812541	0.800781	0.885146	1	5024	tags=32%, list=9%, signal=35%
pid_pdgfra_pathway	22	0.381282	0.812126	0.738791	0.885206	1	7983	tags=41%, list=14%, signal=48%
reactome_zinc_transporters	17	0.374758	0.811272	0.80396	0.886255	1	3138	tags=24%, list=6%, signal=25%
hummerich_benign_skin_tumor_dn	20	0.397078	0.811227	0.808081	0.885448	1	7973	tags=50%, list=14%, signal=58%
reactome_pentose_phosphate_pathway	15	0.4104	0.811153	0.742056	0.884721	1	3967	tags=27%, list=7%, signal=29%
biocarta_tpo_pathway	24	0.376669	0.810892	0.787763	0.884402	1	7983	tags=46%, list=14%, signal=54%
sesto_response_to_uv_c1	72	0.334758	0.810675	0.793436	0.884009	1	7179	tags=31%, list=13%, signal=35%
hu_genotoxin_action_direct_vs_indirect_4hr	37	0.343127	0.809548	0.857965	0.885589	1	7624	tags=38%, list=14%, signal=44%
reactome_ticam1_rip1_mediated_ikk_complex_recruitment	19	0.380832	0.809467	0.777132	0.884876	1	6484	tags=42%, list=12%, signal=48%
reactome_interleukin_17_signaling	71	0.328958	0.808843	0.822134	0.885414	1	7999	tags=35%, list=15%, signal=41%
pid_hif2pathway	34	0.349266	0.808284	0.863821	0.885792	1	7325	tags=47%, list=13%, signal=54%
reactome_interconversion_of_nucleotide_di_and_triphosphates	29	0.382839	0.807134	0.796154	0.887439	1	6548	tags=41%, list=12%, signal=47%
holleman_asparaginase_resistance_all_up	23	0.355918	0.807065	0.845261	0.886698	1	3873	tags=22%, list=7%, signal=23%
amit_serum_response_60_mcf10a	56	0.396514	0.805926	0.758551	0.888282	1	6064	tags=46%, list=11%, signal=52%
reactome_ire1alpha_activates_chaperones	50	0.337517	0.8058	0.790698	0.88768	1	7157	tags=28%, list=13%, signal=32%
reactome_regulation_of_tnfr1_signaling	33	0.333175	0.805632	0.813333	0.88717	1	8658	tags=45%, list=16%, signal=54%
amit_egf_response_40_hela	42	0.412236	0.804249	0.732932	0.889334	1	6020	tags=40%, list=11%, signal=45%
reactome_disassembly_of_the_destruction_complex_and_recruitment_of_axin_to_the_membrane	31	0.3431	0.803106	0.829868	0.890931	1	7579	tags=42%, list=14%, signal=49%
dorsam_hoxa9_targets_up	35	0.334628	0.803039	0.809249	0.890188	1	8590	tags=43%, list=16%, signal=51%
plasari_nfic_targets_basal_dn	19	0.423532	0.802754	0.763779	0.889947	1	6359	tags=37%, list=12%, signal=42%
kegg_ubiquitin_mediated_proteolysis	134	0.305498	0.802228	0.890538	0.890164	1	6956	tags=34%, list=13%, signal=38%
scian_inversed_targets_of_tp53_and_tp73_dn	30	0.342714	0.801485	0.809524	0.890905	1	9128	tags=40%, list=17%, signal=48%
nikolsky_breast_cancer_20q11_amplicon	31	0.37323	0.799629	0.726577	0.893967	1	2870	tags=16%, list=5%, signal=17%
reactome_constitutive_signaling_by_ligand_responsive_egfr_cancer_variants	19	0.357862	0.797255	0.796935	0.898112	1	7152	tags=32%, list=13%, signal=36%
reactome_regulation_of_runx3_expression_and_activity	55	0.359212	0.797147	0.728972	0.897454	1	9960	tags=62%, list=18%, signal=75%
pid_atf2_pathway	58	0.352531	0.796991	0.85214	0.896895	1	2551	tags=16%, list=5%, signal=16%
hernandez_aberrant_mitosis_by_docetacel_4nm_up	22	0.400266	0.79665	0.831325	0.896752	1	4923	tags=36%, list=9%, signal=40%
pid_met_pathway	79	0.332596	0.796228	0.811069	0.896776	1	7213	tags=39%, list=13%, signal=45%
browne_hcmv_infection_16hr_dn	84	0.347771	0.794221	0.877682	0.900167	1	5169	tags=27%, list=9%, signal=30%
rahman_tp53_targets_phosphorylated	20	0.371995	0.793668	0.750951	0.900418	1	6138	tags=35%, list=11%, signal=39%
reactome_cytosolic_sensors_of_pathogen_associated_dna	62	0.313642	0.793575	0.89009	0.899715	1	8105	tags=42%, list=15%, signal=49%
boyault_liver_cancer_subclass_g6_dn	19	0.440057	0.793345	0.751456	0.89929	1	9648	tags=53%, list=18%, signal=64%
kamikubo_myeloid_mn1_network	19	0.398733	0.792971	0.791423	0.899152	1	7990	tags=53%, list=14%, signal=62%
teramoto_opn_targets_cluster_6	26	0.368257	0.792607	0.806324	0.898993	1	2406	tags=19%, list=4%, signal=20%
reactome_interleukin_1_family_signaling	139	0.301725	0.790112	0.904762	0.903158	1	9475	tags=47%, list=17%, signal=57%
caffarel_response_to_thc_up	32	0.345146	0.789984	0.79918	0.902535	1	5982	tags=34%, list=11%, signal=39%
lopez_mbd_targets_imprinted_and_x_linked	17	0.389532	0.789489	0.805395	0.902691	1	7946	tags=35%, list=14%, signal=41%
howlin_cited1_targets_1_up	34	0.33544	0.789459	0.927734	0.901871	1	5756	tags=29%, list=10%, signal=33%
reactome_vegfr2_mediated_vascular_permeability	27	0.341932	0.788783	0.861538	0.902385	1	7056	tags=41%, list=13%, signal=47%
reactome_creb1_phosphorylation_through_nmda_receptor_mediated_activation_of_ras_signaling	28	0.357177	0.787491	0.870293	0.904084	1	2594	tags=21%, list=5%, signal=22%
sakai_chronic_hepatitis_vs_liver_cancer_up	82	0.335394	0.785431	0.829945	0.907342	1	7398	tags=30%, list=13%, signal=35%
sana_response_to_ifng_up	72	0.442337	0.785157	0.73494	0.907025	1	7509	tags=49%, list=14%, signal=56%
jechlinger_epithelial_to_mesenchymal_transition_dn	57	0.362052	0.784967	0.826347	0.906511	1	6591	tags=40%, list=12%, signal=46%
semenza_hif1_targets	36	0.373702	0.78407	0.836439	0.907429	1	5164	tags=36%, list=9%, signal=40%
reactome_negative_regulation_of_met_activity	21	0.350982	0.782249	0.804104	0.910126	1	6587	tags=38%, list=12%, signal=43%
rashi_response_to_ionizing_radiation_3	45	0.314321	0.781929	0.928429	0.909872	1	7926	tags=36%, list=14%, signal=41%
stambolsky_targets_of_mutated_tp53_dn	49	0.379517	0.781454	0.800403	0.909903	1	7419	tags=43%, list=13%, signal=49%
reactome_cellular_response_to_hypoxia	75	0.323949	0.781192	0.807407	0.909513	1	9436	tags=53%, list=17%, signal=64%
engelmann_cancer_progenitors_up	48	0.362656	0.778649	0.864301	0.913527	1	5090	tags=35%, list=9%, signal=39%
plasari_tgfb1_signaling_via_nfic_1hr_dn	105	0.326868	0.778296	0.937023	0.913327	1	6716	tags=28%, list=12%, signal=31%
chiaradonna_neoplastic_transformation_kras_dn	137	0.351594	0.777537	0.837113	0.913906	1	5924	tags=33%, list=11%, signal=37%
reactome_downstream_signaling_events_of_b_cell_receptor_bcr	81	0.323164	0.777141	0.805147	0.913787	1	9478	tags=54%, list=17%, signal=66%
pid_vegfr1_2_pathway	69	0.341562	0.77467	0.824242	0.917574	1	7473	tags=38%, list=14%, signal=44%
biocarta_il7_pathway	16	0.439482	0.773481	0.755467	0.918952	1	5756	tags=38%, list=10%, signal=42%
ikeda_mir30_targets_up	116	0.366307	0.773256	0.774951	0.918468	1	5143	tags=34%, list=9%, signal=37%
biocarta_nfat_pathway	51	0.318271	0.772288	0.912214	0.919399	1	7509	tags=37%, list=14%, signal=43%
mori_emu_myc_lymphoma_by_onset_time_dn	17	0.368947	0.771346	0.828125	0.920255	1	4631	tags=29%, list=8%, signal=32%
zhu_cmv_all_up	106	0.332361	0.770661	0.885602	0.920625	1	8202	tags=44%, list=15%, signal=52%
reactome_notch4_intracellular_domain_regulates_transcription	20	0.407186	0.770566	0.791829	0.919916	1	4907	tags=30%, list=9%, signal=33%
reactome_regulation_of_mrna_stability_by_proteins_that_bind_au_rich_elements	87	0.328113	0.770027	0.808471	0.920001	1	9762	tags=48%, list=18%, signal=59%
vandesluis_commd1_targets_group_4_dn	17	0.384458	0.768126	0.890438	0.922534	1	4563	tags=29%, list=8%, signal=32%
sung_metastasis_stroma_up	108	0.344292	0.766995	0.858012	0.923714	1	5673	tags=33%, list=10%, signal=37%
reactome_toll_like_receptor_9_tlr9_cascade	95	0.307393	0.766903	0.950287	0.922995	1	7999	tags=36%, list=15%, signal=42%
nakayama_fra2_targets	44	0.350229	0.766668	0.887352	0.922527	1	5076	tags=36%, list=9%, signal=40%
hernandez_aberrant_mitosis_by_docetacel_2nm_dn	22	0.390178	0.76508	0.843373	0.924495	1	6020	tags=36%, list=11%, signal=41%
reactome_signaling_by_ntrk2_trkb	25	0.341418	0.764997	0.922481	0.923747	1	7152	tags=36%, list=13%, signal=41%
lein_localized_to_distal_and_proximal_dendrites	18	0.371361	0.764344	0.88	0.924033	1	6227	tags=39%, list=11%, signal=44%
biocarta_ctcf_pathway	24	0.372903	0.760859	0.847059	0.929121	1	5637	tags=33%, list=10%, signal=37%
pid_tcptp_pathway	42	0.342747	0.760754	0.851923	0.928415	1	6124	tags=36%, list=11%, signal=40%
reactome_erbb2_regulates_cell_motility	15	0.388097	0.758553	0.844182	0.931194	1	2829	tags=27%, list=5%, signal=28%
la_men1_targets	25	0.360892	0.758282	0.911067	0.930748	1	4264	tags=24%, list=8%, signal=26%
tonks_targets_of_runx1_runx1t1_fusion_granulocyte_up	53	0.348776	0.755624	0.91716	0.934247	1	5190	tags=30%, list=9%, signal=33%
ray_targets_of_p210_bcr_abl_fusion_up	15	0.383437	0.753336	0.845703	0.937027	1	2608	tags=20%, list=5%, signal=21%
pid_il3_pathway	26	0.344093	0.753211	0.894523	0.93635	1	3990	tags=19%, list=7%, signal=21%
borczuk_malignant_mesothelioma_dn	105	0.327238	0.750578	0.96319	0.939715	1	7321	tags=31%, list=13%, signal=36%
seiden_met_signaling	19	0.358325	0.750006	0.841487	0.939703	1	6312	tags=32%, list=11%, signal=36%
wamunyokoli_ovarian_cancer_grades_1_2_dn	71	0.351173	0.749724	0.878296	0.939261	1	5885	tags=37%, list=11%, signal=41%
baus_tff2_targets_up	31	0.366873	0.749209	0.899029	0.939167	1	5196	tags=32%, list=9%, signal=36%
mcdowell_acute_lung_injury_up	43	0.368166	0.748617	0.875264	0.939212	1	6408	tags=40%, list=12%, signal=45%
biocarta_spry_pathway	17	0.386653	0.746809	0.807843	0.941127	1	7171	tags=41%, list=13%, signal=47%
biocarta_p53hypoxia_pathway	21	0.348941	0.746004	0.89834	0.941492	1	9960	tags=57%, list=18%, signal=70%
haslinger_b_cll_with_17p13_deletion	22	0.367024	0.74596	0.834694	0.940668	1	2726	tags=18%, list=5%, signal=19%
zhou_tnf_signaling_4hr	52	0.312358	0.745646	0.946869	0.940295	1	7753	tags=37%, list=14%, signal=42%
reactome_toll_like_receptor_tlr1_tlr2_cascade	97	0.302852	0.743693	0.978218	0.942437	1	7999	tags=35%, list=15%, signal=41%
kegg_apoptosis	87	0.311641	0.739078	0.958904	0.948237	1	7638	tags=33%, list=14%, signal=39%
biocarta_pml_pathway	17	0.357372	0.738389	0.883768	0.948353	1	7243	tags=47%, list=13%, signal=54%
biocarta_death_pathway	29	0.331148	0.73821	0.920956	0.947718	1	9085	tags=41%, list=16%, signal=50%
pid_circadian_pathway	15	0.384911	0.737168	0.843327	0.948332	1	7156	tags=53%, list=13%, signal=61%
martinez_response_to_trabectedin_up	69	0.310089	0.735866	0.937743	0.949279	1	6367	tags=28%, list=12%, signal=31%
dacosta_uv_response_via_ercc3_ttd_dn	83	0.357163	0.735172	0.870334	0.949311	1	6505	tags=37%, list=12%, signal=42%
der_ifn_alpha_response_up	74	0.364723	0.732748	0.833333	0.951706	1	8252	tags=42%, list=15%, signal=49%
biocarta_egf_pathway	27	0.335265	0.732552	0.902486	0.951102	1	8589	tags=48%, list=16%, signal=57%
pid_hiv_nef_pathway	35	0.330176	0.730932	0.919386	0.952372	1	7638	tags=31%, list=14%, signal=36%
eppert_hsc_r	119	0.329661	0.73058	0.92986	0.951939	1	6562	tags=33%, list=12%, signal=37%
gargalovic_response_to_oxidized_phospholipids_magenta_up	27	0.374233	0.730248	0.851703	0.95149	1	6465	tags=37%, list=12%, signal=42%
gabriely_mir21_targets	288	0.355117	0.730116	0.833659	0.95078	1	5646	tags=34%, list=10%, signal=37%
jiang_aging_hypothalamus_dn	33	0.311014	0.730048	0.951613	0.949995	1	6965	tags=30%, list=13%, signal=35%
pid_il6_7_pathway	47	0.339584	0.727644	0.885312	0.952261	1	7983	tags=40%, list=14%, signal=47%
pid_lymph_angiogenesis_pathway	25	0.360565	0.724894	0.863281	0.954859	1	7152	tags=32%, list=13%, signal=37%
kegg_systemic_lupus_erythematosus	55	0.38869	0.724264	0.811881	0.954715	1	3500	tags=27%, list=6%, signal=29%
reactome_glucagon_signaling_in_metabolic_regulation	33	0.339949	0.724151	0.908184	0.95398	1	6181	tags=30%, list=11%, signal=34%
reactome_formation_of_tc_ner_pre_incision_complex	53	0.298611	0.723086	0.944954	0.95437	1	8009	tags=30%, list=15%, signal=35%
pid_p38_alpha_beta_pathway	30	0.324296	0.721289	0.960317	0.955697	1	6916	tags=33%, list=13%, signal=38%
amit_egf_response_60_hela	44	0.365495	0.721105	0.866388	0.955022	1	6016	tags=45%, list=11%, signal=51%
abraham_alpc_vs_multiple_myeloma_up	26	0.360674	0.720998	0.922764	0.954256	1	7983	tags=50%, list=14%, signal=58%
pid_integrin2_pathway	28	0.396245	0.720912	0.857143	0.953486	1	2909	tags=25%, list=5%, signal=26%
reactome_myogenesis	29	0.329806	0.718852	0.946955	0.955042	1	7388	tags=38%, list=13%, signal=44%
biocarta_lair_pathway	17	0.408933	0.715708	0.843564	0.957781	1	5891	tags=41%, list=11%, signal=46%
biocarta_gleevec_pathway	23	0.324904	0.715203	0.950287	0.957446	1	8589	tags=43%, list=16%, signal=51%
reactome_translation	277	0.348274	0.714381	0.807619	0.957514	1	7459	tags=32%, list=14%, signal=37%
bosco_interferon_induced_antiviral_module	77	0.371264	0.713758	0.826172	0.957341	1	7107	tags=40%, list=13%, signal=46%
pid_shp2_pathway	57	0.332434	0.713137	0.93014	0.95713	1	6215	tags=32%, list=11%, signal=36%
hummerich_malignant_skin_tumor_dn	20	0.351169	0.712044	0.952096	0.957486	1	7973	tags=45%, list=14%, signal=53%
browne_interferon_responsive_genes	65	0.394943	0.71187	0.831722	0.956804	1	7203	tags=43%, list=13%, signal=49%
reactome_signaling_by_nodal	20	0.326093	0.711167	0.975425	0.956711	1	1599	tags=10%, list=3%, signal=10%
hecker_ifnb1_targets	93	0.372963	0.71109	0.816206	0.955924	1	4903	tags=29%, list=9%, signal=32%
biocarta_bcellsurvival_pathway	15	0.349465	0.710747	0.922027	0.955429	1	8988	tags=53%, list=16%, signal=64%
reactome_smooth_muscle_contraction	38	0.343737	0.710431	0.887029	0.954885	1	4065	tags=24%, list=7%, signal=26%
chow_rassf1_targets_dn	30	0.314688	0.70812	0.970297	0.956435	1	9846	tags=53%, list=18%, signal=65%
begum_targets_of_pax3_foxo1_fusion_up	59	0.358852	0.708004	0.90927	0.955678	1	4793	tags=31%, list=9%, signal=33%
pyeon_cancer_head_and_neck_vs_cervical_dn	29	0.365417	0.707716	0.906615	0.955108	1	6846	tags=38%, list=12%, signal=43%
reactome_mapk_targets_nuclear_events_mediated_by_map_kinases	31	0.327134	0.706332	0.924949	0.955638	1	7004	tags=32%, list=13%, signal=37%
pid_ecadherin_keratinocyte_pathway	21	0.332741	0.705561	0.943137	0.955511	1	7152	tags=38%, list=13%, signal=44%
reactome_ripk1_mediated_regulated_necrosis	20	0.339266	0.702929	0.916191	0.9572	1	8658	tags=50%, list=16%, signal=59%
reactome_signaling_by_erbb2_in_cancer	26	0.324816	0.702815	0.978261	0.956445	1	7759	tags=35%, list=14%, signal=40%
gargalovic_response_to_oxidized_phospholipids_cyan_up	17	0.377758	0.700007	0.870406	0.958207	1	4103	tags=35%, list=7%, signal=38%
wong_endmetrium_cancer_dn	77	0.366867	0.694821	0.901961	0.961945	1	3197	tags=19%, list=6%, signal=21%
kim_all_disorders_duration_corr_dn	142	0.307672	0.6948	0.921722	0.961095	1	6413	tags=27%, list=12%, signal=30%
ebauer_myogenic_targets_of_pax3_foxo1_fusion	48	0.314889	0.694258	1	0.960678	1	7954	tags=35%, list=14%, signal=41%
pid_nfkappab_canonical_pathway	23	0.331502	0.690181	0.93346	0.963162	1	6461	tags=39%, list=12%, signal=44%
pid_thrombin_par4_pathway	15	0.357434	0.689999	0.902778	0.96245	1	1114	tags=13%, list=2%, signal=14%
farmer_breast_cancer_cluster_5	19	0.379022	0.688245	0.831014	0.962991	1	8993	tags=42%, list=16%, signal=50%
reactome_constitutive_signaling_by_egfrviii	15	0.344188	0.687758	0.90998	0.962501	1	1820	tags=13%, list=3%, signal=14%
biocarta_ngf_pathway	20	0.313768	0.687538	0.977956	0.961828	1	7983	tags=40%, list=14%, signal=47%
zheng_foxp3_targets_up	26	0.362035	0.684523	0.925773	0.963284	1	4530	tags=38%, list=8%, signal=42%
der_ifn_beta_response_up	102	0.316937	0.681257	0.926923	0.964824	1	8252	tags=40%, list=15%, signal=47%
morosetti_facioscapulohumeral_muscular_distrophy_up	19	0.371272	0.673254	0.935421	0.969416	1	3821	tags=26%, list=7%, signal=28%
piccaluga_angioimmunoblastic_lymphoma_up	206	0.345497	0.672566	0.91502	0.968978	1	5990	tags=33%, list=11%, signal=36%
reactome_mrna_decay_by_3_to_5_exoribonuclease	16	0.346181	0.667582	0.897683	0.971056	1	8458	tags=44%, list=15%, signal=52%
amit_egf_response_60_mcf10a	37	0.337097	0.650754	0.956967	0.978822	1	8446	tags=46%, list=15%, signal=54%
wang_immortalized_by_hoxa9_and_meis1_dn	22	0.358424	0.64211	0.957115	0.981665	1	5240	tags=36%, list=10%, signal=40%
amit_delayed_early_genes	18	0.356007	0.616308	0.934021	0.988793	1	7094	tags=39%, list=13%, signal=45%
zhang_interferon_response	23	0.344533	0.559933	0.952475	0.996611	1	7107	tags=39%, list=13%, signal=45%
